# Supplementary material for: LINE-1 retrotransposons contribute to mouse PV interneuron development
Source: Nat Neurosci. 2024 May 21;27(7):1274–84. doi: 10.1038/s41593-024-01650-2 (PMC11239520; doi:10.1038/s41593-024-01650-2)
Supplement: Supplementary file 3 — Supplementary Tables 1–3. [file 41593_2024_1650_MOESM3_ESM.xlsx]

## Sheet: Supplementary Table 1
Sample	Aligned ONT bases	Population coverage
PV_pos_pool_1	8509901967	29.01
PV_pos_pool_2	6816464173
PV_pos_pool_3	7436003589
PV_pos_pool_4	4962668016
PV_pos_pool_5	12458506845
PV_pos_pool_6	4201061398
PV_pos_pool_7	3038179313
PV_pos_pool_8	5371856281
PV_pos_pool_9	13345785386
PV_pos_pool_10	4465382581
PV_pos_pool_11	7727321095
PV_neg_pool_1	1393626768	16.19
PV_neg_pool_2	6182536380
PV_neg_pool_3	5360218072
PV_neg_pool_4	5649805966
PV_neg_pool_5	3764655003
PV_neg_pool_6	1992473651
PV_neg_pool_7	4015339301
PV_neg_pool_8	4678303557
PV_neg_pool_9	2383678485
PV_neg_pool_10	4473063526
PV_neg_pool_11	3817000072
PV_neg_Tub_pos_pool_1	25260659338	9.36
PV_neg_Tub_neg_pool_1	23439232202	8.68

## Sheet: Supplementary Table 2
seg_chrom	seg_start	seg_end	seg_name	seg_strand	gene	gene_strand	exonic	L1_5UTR_TSS_support_EST_mRNA	L1_5UTR_TSS_support_PacBio	Pacbio_reads	PV_pos_meth_calls	PV_pos_unmeth_calls	PV_pos_no_calls	PV_pos_methfrac	PV_pos_readcount	PV_neg_meth_calls	PV_neg_unmeth_calls	PV_neg_no_calls	PV_neg_methfrac	PV_neg_readcount	PV_neg_Tub_pos_meth_calls	PV_neg_Tub_pos_unmeth_calls	PV_neg_Tub_pos_no_calls	PV_neg_Tub_pos_methfrac	PV_neg_Tub_pos_readcount	PV_neg_Tub_neg_meth_calls	PV_neg_Tub_neg_unmeth_calls	PV_neg_Tub_neg_no_calls	PV_neg_Tub_neg_methfrac	PV_neg_Tub_neg_readcount	methfrac_difference_PV_pos_vs_PV_neg	uncorrected_pvalue_PV_pos_vs_PV_neg	fdr_corrected_pvalue_PV_pos_vs_PV_neg	methfrac_difference_PV_pos_vs_PV_neg_Tub_pos	uncorrected_pvalue_PV_pos_vs_PV_neg_Tub_pos	fdr_corrected_pvalue_PV_pos_vs_PV_neg_Tub_pos	methfrac_difference_PV_pos_vs_PV_neg_Tub_neg	uncorrected_pvalue_PV_pos_vs_PV_neg_Tub_neg	fdr_corrected_pvalue_PV_pos_vs_PV_neg_Tub_neg	methfrac_difference_PV_neg_vs_PV_neg_Tub_pos	uncorrected_pvalue_PV_neg_vs_PV_neg_Tub_pos	fdr_corrected_pvalue_PV_neg_vs_PV_neg_Tub_pos	methfrac_difference_PV_neg_vs_PV_neg_Tub_neg	uncorrected_pvalue_PV_neg_vs_PV_neg_Tub_neg	fdr_corrected_pvalue_PV_neg_vs_PV_neg_Tub_neg	methfrac_difference_PV_neg_Tub_pos_vs_PV_neg_Tub_neg	uncorrected_pvalue_PV_neg_Tub_pos_vs_PV_neg_Tub_neg	fdr_corrected_pvalue_PV_neg_Tub_pos_vs_PV_neg_Tub_neg
chr1	3020620	3021011	L1MdF	-	N	NA	N	NA	NA	NA	142	43	33	0.767568	22	163	15	28	0.91573	21	82	5	1	0.942529	8	44	3	1	0.93617	4	-0.148163	0.000158146	1	-0.174961	0.000272067	1	-0.168603	0.00764989	1	-0.0267984	0.62115	1	-0.0204399	0.771302	1	0.00635852	1	1
chr1	3037727	3038073	L1MdGF	+	N	NA	N	NA	NA	NA	313	30	40	0.912536	21	95	9	16	0.913462	7	148	2	0	0.986667	9	134	8	1	0.943662	8	-0.000925095	1	1	-0.0741302	0.00116571	1	-0.0311255	0.271827	1	-0.0732051	0.00870834	1	-0.0302004	0.447089	1	0.0430047	0.0551327	1
chr1	3076926	3077419	MERVL_MT2	-	N	NA	N	NA	NA	NA	80	6	7	0.930233	23	31	2	3	0.939394	8	41	6	0	0.87234	10	22	0	0	1	5	-0.00916138	1	1	0.0578921	0.344027	1	-0.0697674	0.343254	1	0.0670535	0.459496	1	-0.0606061	0.511111	1	-0.12766	0.166482	1
chr1	3086795	3086941	B1	+	N	NA	N	NA	NA	NA	123	7	22	0.946154	32	49	6	7	0.890909	14	29	0	0	1	6	28	0	1	1	6	0.0552448	0.211235	1	-0.0538462	0.351459	1	-0.0538462	0.354388	1	-0.109091	0.0885556	1	-0.109091	0.0921237	1	0	1	1
chr1	3112104	3112409	L1MdF	-	N	NA	N	NA	NA	NA	169	24	19	0.875648	31	99	10	16	0.908257	20	23	3	0	0.884615	4	54	1	0	0.981818	8	-0.0326092	0.451788	1	-0.00896772	1	1	-0.106171	0.0205301	1	0.0236415	0.71498	1	-0.0735613	0.101201	1	-0.0972028	0.0949367	1
chr1	3175516	3175992	MERVL_MT2	-	N	NA	N	NA	NA	NA	173	14	23	0.925134	35	68	11	6	0.860759	16	33	1	0	0.970588	7	21	0	2	1	4	0.0643742	0.110853	1	-0.0454545	0.477184	1	-0.0748663	0.369638	1	-0.109829	0.10352	1	-0.139241	0.113733	1	-0.0294118	1	1
chr1	3229945	3230911	L1MdF	+	Xkr4	-	N	NA	NA	NA	179	25	17	0.877451	36	82	11	11	0.88172	17	81	6	1	0.931034	15	48	8	1	0.857143	11	-0.00426945	1	1	-0.0535835	0.215544	1	0.0203081	0.65553	1	-0.0493141	0.313121	1	0.0245776	0.800466	1	0.0738916	0.16094	1
chr1	3301778	3303062	L1MdF	+	Xkr4	-	N	NA	NA	NA	330	39	34	0.894309	23	186	6	21	0.96875	13	141	15	2	0.903846	9	86	12	3	0.877551	7	-0.0744411	0.00162357	1	-0.00953721	0.875243	1	0.0167579	0.590336	1	0.0649038	0.0130823	1	0.091199	0.00385581	1	0.0262951	0.534986	1
chr1	3329309	3329455	B1	+	Xkr4	-	N	NA	NA	NA	34	5	5	0.871795	23	23	1	2	0.958333	13	19	0	0	1	11	6	1	0	0.857143	4	-0.0865385	0.393652	1	-0.128205	NA	NA	0.014652	NA	NA	-0.0416667	NA	NA	0.10119	NA	NA	0.142857	NA	NA
chr1	3344647	3344982	L1MdTFIII	+	Xkr4	-	N	NA	NA	NA	260	26	30	0.909091	24	183	6	24	0.968254	16	82	0	0	1	6	104	2	1	0.981132	8	-0.0591631	0.0140376	1	-0.0909091	0.00224927	1	-0.0720412	0.0136473	1	-0.031746	0.182595	1	-0.0128781	0.715645	1	0.0188679	0.505518	1
chr1	3452879	3453066	B2	+	Xkr4	-	N	NA	NA	NA	6	10	1	0.375	17	4	4	0	0.5	8	4	2	0	0.666667	6	7	2	0	0.777778	9	-0.125	NA	NA	-0.291667	NA	NA	-0.402778	NA	NA	-0.166667	NA	NA	-0.277778	NA	NA	-0.111111	NA	NA
chr1	3621977	3622620	L1MdF	-	Xkr4	-	N	NA	NA	NA	143	21	32	0.871951	18	57	5	17	0.919355	7	90	1	0	0.989011	7	88	6	2	0.93617	10	-0.0474036	0.361821	1	-0.11706	0.000777068	1	-0.064219	0.138868	1	-0.0696562	0.0403106	1	-0.0168154	0.754475	1	0.0528408	0.118215	1
chr1	3734918	3735185	L1MdF	+	N	NA	N	NA	NA	NA	97	10	12	0.906542	22	60	8	13	0.882353	15	34	0	0	1	5	44	0	2	1	8	0.0241891	0.618193	1	-0.0934579	0.117962	1	-0.0934579	0.0349915	1	-0.117647	0.0494296	1	-0.117647	0.021399	1	0	1	1
chr1	3771896	3772150	L1MdGF	-	N	NA	N	NA	NA	NA	215	23	28	0.903361	26	97	6	8	0.941748	11	120	6	1	0.952381	10	115	15	3	0.884615	12	-0.0383862	0.294685	1	-0.0490196	0.1084	1	0.018746	0.59352	1	-0.0106334	0.771785	1	0.0571322	0.168203	1	0.0677656	0.067018	1
chr1	3830783	3831953	L1MdF	-	N	NA	N	NA	NA	NA	173	22	29	0.887179	21	83	13	20	0.864583	15	83	8	3	0.912088	8	58	5	0	0.920635	5	0.0225962	0.570752	1	-0.0249084	0.679156	1	-0.0334554	0.636084	1	-0.0475046	0.358616	1	-0.0560516	0.31701	1	-0.00854701	1	1
chr1	3850311	3852833	L1MdF	-	N	NA	N	NA	NA	NA	508	46	83	0.916968	32	336	14	48	0.96	14	125	4	0	0.968992	5	267	17	11	0.940141	11	-0.0430325	0.0130176	1	-0.0520247	0.0394715	1	-0.0231733	0.268838	1	-0.00899225	0.790545	1	0.0198592	0.270458	1	0.0288514	0.332972	1
chr1	4070811	4070947	L1MdF	+	N	NA	N	NA	NA	NA	30	7	8	0.810811	26	15	2	0	0.882353	11	15	1	0	0.9375	8	8	0	0	1	5	-0.0715421	NA	NA	-0.126689	NA	NA	-0.189189	NA	NA	-0.0551471	NA	NA	-0.117647	NA	NA	-0.0625	NA	NA
chr1	4085124	4085812	L1MdA	-	N	NA	N	NA	NA	NA	650	45	70	0.935252	24	257	10	20	0.962547	9	543	8	6	0.985481	15	276	9	7	0.968421	10	-0.027295	0.120962	1	-0.0502291	6.68e-06	0.142395	-0.0331693	0.0442945	1	-0.0229341	0.0434307	1	-0.00587424	0.816639	1	0.0170599	0.120772	1
chr1	4118926	4119072	B1	+	N	NA	N	NA	NA	NA	34	10	5	0.772727	26	18	7	3	0.72	17	5	1	0	0.833333	3	13	2	0	0.866667	8	0.0527273	0.772288	1	-0.0606061	NA	NA	-0.0939394	NA	NA	-0.113333	NA	NA	-0.146667	NA	NA	-0.0333333	NA	NA
chr1	4176013	4176714	L1MdF	+	N	NA	N	NA	NA	NA	389	49	53	0.888128	41	147	7	16	0.954545	14	134	11	2	0.924138	11	60	10	0	0.857143	8	-0.0664176	0.0156804	1	-0.0360101	0.269807	1	0.030985	0.426068	1	0.0304075	0.333551	1	0.0974026	0.0149421	1	0.0669951	0.143108	1
chr1	4187679	4187980	L1MdA	+	N	NA	N	NA	NA	NA	257	20	40	0.927798	28	118	4	19	0.967213	13	105	7	0	0.9375	9	80	1	1	0.987654	6	-0.0394153	0.170425	1	-0.00970217	0.828481	1	-0.0598565	0.0563044	1	0.0297131	0.360196	1	-0.0204412	0.650075	1	-0.0501543	0.141898	1
chr1	4335180	4335455	L1MdF	+	Rp1	-	N	NA	NA	NA	91	5	23	0.947917	29	54	2	5	0.964286	14	34	1	0	0.971429	8	9	3	0	0.75	3	-0.016369	1	1	-0.0235119	1	1	0.197917	NA	NA	-0.00714286	1	1	0.214286	NA	NA	0.221429	NA	NA
chr1	4440431	4440844	L1MdF	+	N	NA	N	NA	NA	NA	316	18	44	0.946108	24	191	28	19	0.872146	17	171	9	3	0.95	11	157	23	5	0.872222	11	0.0739617	0.00263185	1	-0.00389222	1	1	0.0738856	0.00564379	1	-0.0778539	0.00877952	1	-7.61e-05	1	1	0.0777778	0.0149329	1
chr1	4476153	4476343	B2	+	N	NA	N	NA	NA	NA	7	8	3	0.466667	18	8	3	1	0.727273	12	14	0	0	1	14	6	0	0	1	6	-0.260606	NA	NA	-0.533333	NA	NA	-0.533333	NA	NA	-0.272727	NA	NA	-0.272727	NA	NA	0	NA	NA
chr1	4556987	4557455	IAP_LTR	-	N	NA	N	NA	NA	NA	729	10	39	0.986468	29	389	23	33	0.944175	19	245	7	4	0.972222	9	381	17	3	0.957286	17	0.0422934	6.83e-05	1	0.014246	0.158402	1	0.0291818	0.00346349	1	-0.0280475	0.12244	1	-0.0131117	0.42072	1	0.0149358	0.396634	1
chr1	4559598	4561052	L1MdTFII	+	N	NA	N	NA	NA	NA	1985	110	220	0.947494	30	684	27	66	0.962025	12	606	19	10	0.9696	8	902	23	22	0.975135	15	-0.0145313	0.131166	1	-0.022106	0.0238458	1	-0.0276411	0.000487197	1	-0.00757468	0.547992	1	-0.0131098	0.147407	1	-0.00553514	0.526594	1
chr1	4567175	4567643	IAP_LTR	-	N	NA	N	NA	NA	NA	972	32	68	0.968127	39	192	3	15	0.984615	8	304	3	7	0.990228	11	129	4	0	0.969925	7	-0.0164879	0.252948	1	-0.0221005	0.0409626	1	-0.00179732	1	1	-0.00561263	0.681754	1	0.0146906	0.447553	1	0.0203032	0.206049	1
chr1	4580688	4580875	B2	-	N	NA	N	NA	NA	NA	68	11	2	0.860759	32	38	2	1	0.95	17	17	1	0	0.944444	7	17	1	0	0.944444	7	-0.0892405	0.214628	1	-0.0836849	NA	NA	-0.0836849	NA	NA	0.00555556	NA	NA	0.00555556	NA	NA	0	NA	NA
chr1	4699866	4700013	B1	+	N	NA	N	NA	NA	NA	82	10	9	0.891304	22	32	4	7	0.888889	11	45	5	2	0.9	11	24	3	0	0.888889	6	0.00241546	1	1	-0.00869565	1	1	0.00241546	1	1	-0.0111111	1	1	0	1	1	0.0111111	1	1
chr1	4712419	4712910	MERVL_MT2	-	N	NA	N	NA	NA	NA	80	5	10	0.941176	32	53	1	4	0.981481	20	38	1	0	0.974359	10	17	1	0	0.944444	5	-0.040305	0.404503	1	-0.0331825	0.664008	1	-0.00326797	NA	NA	0.00712251	1	1	0.037037	NA	NA	0.0299145	NA	NA
chr1	4721974	4722120	B1	+	N	NA	N	NA	NA	NA	144	7	8	0.953642	25	88	3	6	0.967033	15	93	0	0	1	14	43	6	2	0.877551	8	-0.0133906	0.746928	1	-0.0463576	0.0462257	1	0.0760914	0.0896449	1	-0.032967	0.118942	1	0.0894819	0.065709	1	0.122449	0.00136681	1
chr1	4758096	4758287	B2	+	N	NA	N	NA	NA	NA	84	4	13	0.954545	32	49	6	6	0.890909	18	33	0	1	1	9	19	0	0	1	5	0.0636364	0.18351	1	-0.0454545	0.573736	1	-0.0454545	NA	NA	-0.109091	0.079624	1	-0.109091	NA	NA	0	NA	NA
chr1	4779434	4779623	B2	-	Mrpl15	-	N	NA	NA	NA	47	5	4	0.903846	32	13	1	2	0.928571	9	13	0	0	1	7	15	2	0	0.882353	10	-0.0247253	NA	NA	-0.0961538	NA	NA	0.0214932	NA	NA	-0.0714286	NA	NA	0.0462185	NA	NA	0.117647	NA	NA
chr1	4783354	4783543	B2	+	Mrpl15	-	N	NA	NA	NA	57	1	7	0.982759	28	21	0	2	1	10	23	1	0	0.958333	10	13	0	0	1	5	-0.0172414	1	1	0.0244253	0.502258	1	-0.0172414	NA	NA	0.0416667	1	1	0	NA	NA	-0.0416667	NA	NA
chr1	4789173	4789361	B2	+	N	NA	N	NA	NA	NA	76	0	9	1	24	31	1	3	0.96875	12	41	3	1	0.931818	14	27	1	0	0.964286	8	0.03125	0.296296	1	0.0681818	0.0471585	1	0.0357143	0.269231	1	0.0369318	0.634275	1	0.00446429	1	1	-0.0324675	1	1
chr1	4813693	4813838	B1	+	Lypla1	+	N	NA	NA	NA	41	0	2	1	25	18	1	1	0.947368	11	15	0	0	1	8	10	0	0	1	5	0.0526316	NA	NA	0	NA	NA	0	NA	NA	-0.0526316	NA	NA	-0.0526316	NA	NA	0	NA	NA
chr1	4814166	4814364	B2	+	Lypla1	+	N	NA	NA	NA	34	5	3	0.871795	25	17	2	2	0.894737	11	15	0	0	1	8	11	0	0	1	6	-0.022942	NA	NA	-0.128205	NA	NA	-0.128205	NA	NA	-0.105263	NA	NA	-0.105263	NA	NA	0	NA	NA
chr1	4815935	4816082	B1	-	Lypla1	+	N	NA	NA	NA	164	3	14	0.982036	33	104	3	9	0.971963	20	56	1	1	0.982456	10	24	0	0	1	4	0.0100733	0.681312	1	-0.000420212	1	1	-0.0179641	1	1	-0.0104935	1	1	-0.0280374	1	1	-0.0175439	1	1
chr1	4823630	4823777	B1	-	Lypla1	+	N	NA	NA	NA	92	9	7	0.910891	25	62	4	5	0.939394	15	51	4	0	0.927273	12	36	1	1	0.972973	8	-0.0285028	0.568927	1	-0.0163816	1	1	-0.0620819	0.288095	1	0.0121212	1	1	-0.033579	0.651865	1	-0.0457002	0.644703	1
chr1	4833478	4833625	B1	+	Lypla1	+	N	NA	NA	NA	98	5	2	0.951456	23	77	1	1	0.987179	18	30	2	0	0.9375	7	42	3	3	0.933333	12	-0.0357232	0.237998	1	0.0139563	0.669479	1	0.018123	0.699436	1	0.0496795	0.202243	1	0.0538462	0.138326	1	0.00416667	1	1
chr1	4839590	4839777	B2	-	Lypla1	+	N	NA	NA	NA	72	5	3	0.935065	31	43	4	2	0.914894	21	27	0	0	1	10	25	0	1	1	10	0.0201713	0.729059	1	-0.0649351	0.323484	1	-0.0649351	0.330343	1	-0.0851064	0.289747	1	-0.0851064	0.290744	1	0	1	1
chr1	4840549	4840741	B2	+	Lypla1	+	N	NA	NA	NA	87	2	7	0.977528	27	67	0	10	1	21	33	3	0	0.916667	11	46	2	0	0.958333	13	-0.0224719	0.506782	1	0.0608614	0.143178	1	0.0191948	0.611854	1	0.0833333	0.040373	1	0.0416667	0.172082	1	-0.0416667	0.647043	1
chr1	4853102	4853250	B1	+	N	NA	N	NA	NA	NA	83	5	4	0.943182	26	28	2	1	0.933333	10	13	1	0	0.928571	4	24	4	0	0.857143	7	0.00984849	1	1	0.0146104	NA	NA	0.086039	0.216277	1	0.0047619	NA	NA	0.0761905	0.415455	1	0.0714286	NA	NA
chr1	4866724	4866871	B1	-	Tcea1	+	N	NA	NA	NA	107	4	8	0.963964	23	86	5	6	0.945055	18	51	2	0	0.962264	10	43	1	1	0.977273	8	0.018909	0.734036	1	0.00169981	1	1	-0.0133088	1	1	-0.0172092	1	1	-0.0322178	0.663419	1	-0.0150086	1	1
chr1	4872148	4872339	B2	+	Tcea1	+	N	NA	NA	NA	18	1	0	0.947368	19	10	0	1	1	11	8	0	1	1	9	3	0	0	1	3	-0.0526316	NA	NA	-0.0526316	NA	NA	-0.0526316	NA	NA	0	NA	NA	0	NA	NA	0	NA	NA
chr1	4877227	4877415	B2	-	Tcea1	+	N	NA	NA	NA	70	11	7	0.864198	32	32	6	2	0.842105	17	15	1	0	0.9375	7	8	1	0	0.888889	3	0.0220923	0.782227	1	-0.0733025	NA	NA	-0.0246914	NA	NA	-0.0953947	NA	NA	-0.0467836	NA	NA	0.0486111	NA	NA
chr1	4920994	4921186	B2	-	Rgs20	-	N	NA	NA	NA	57	0	8	1	28	18	1	5	0.947368	10	11	1	0	0.916667	4	9	0	0	1	3	0.0526316	NA	NA	0.0833333	NA	NA	0	NA	NA	0.0307018	NA	NA	-0.0526316	NA	NA	-0.0833333	NA	NA
chr1	4947149	4947616	L1MdF	+	Rgs20	-	N	NA	NA	NA	211	27	36	0.886555	20	199	7	30	0.966019	18	134	6	2	0.957143	11	58	2	1	0.966667	4	-0.0794648	0.00196933	1	-0.0705882	0.0225467	1	-0.080112	0.0849962	1	0.00887656	0.775532	1	-0.00064725	1	1	-0.00952381	1	1
chr1	4950825	4951015	B2	-	Rgs20	-	N	NA	NA	NA	24	10	3	0.705882	22	13	6	4	0.684211	15	13	2	0	0.866667	9	12	0	0	1	7	0.0216718	NA	NA	-0.160784	NA	NA	-0.294118	NA	NA	-0.182456	NA	NA	-0.315789	NA	NA	-0.133333	NA	NA
chr1	5040612	5040935	L1MdA	-	Rgs20	-	N	NA	NA	NA	283	27	48	0.912903	33	129	13	27	0.908451	16	48	3	0	0.941176	4	68	2	2	0.971429	7	0.00445252	0.860037	1	-0.0282732	0.783305	1	-0.0585253	0.132721	1	-0.0327258	0.567108	1	-0.0629779	0.151813	1	-0.0302521	0.648913	1
chr1	5062484	5062785	L1MdF	-	Rgs20	-	N	NA	NA	NA	117	8	6	0.936	31	58	1	1	0.983051	13	25	0	0	1	5	34	0	0	1	7	-0.0470508	0.275497	1	-0.064	0.353135	1	-0.064	0.203649	1	-0.0169492	1	1	-0.0169492	1	1	0	1	1
chr1	5106154	5106342	B2	-	Atp6v1h	+	N	NA	NA	NA	50	1	6	0.980392	33	19	1	4	0.95	13	14	0	0	1	8	9	0	0	1	5	0.0303922	0.486922	1	-0.0196078	NA	NA	-0.0196078	NA	NA	-0.05	NA	NA	-0.05	NA	NA	0	NA	NA
chr1	5189144	5189777	L1MdTFIII	+	N	NA	N	NA	NA	NA	806	120	126	0.87041	36	456	23	44	0.951983	20	160	3	3	0.981595	5	239	11	3	0.956	9	-0.0815729	6e-07	0.0123107	-0.111185	2.89e-06	0.0592096	-0.0855896	5.92e-05	1	-0.0296118	0.110961	1	-0.0040167	0.855676	1	0.0255951	0.265013	1
chr1	5212383	5212569	B2	+	N	NA	N	NA	NA	NA	25	2	4	0.925926	31	12	0	2	1	14	5	0	0	1	5	3	1	1	0.75	5	-0.0740741	NA	NA	-0.0740741	NA	NA	0.175926	NA	NA	0	NA	NA	0.25	NA	NA	0.25	NA	NA
chr1	5215444	5215588	B1	-	N	NA	N	NA	NA	NA	71	13	5	0.845238	33	29	5	4	0.852941	16	14	0	2	1	6	11	1	1	0.916667	5	-0.00770308	1	1	-0.154762	NA	NA	-0.0714286	NA	NA	-0.147059	NA	NA	-0.0637255	NA	NA	0.0833333	NA	NA
chr1	5250001	5250494	MERVL_MT2	-	N	NA	N	NA	NA	NA	97	9	14	0.915094	27	72	3	15	0.96	19	64	3	1	0.955224	15	26	2	0	0.928571	6	-0.0449057	0.36415	1	-0.0401295	0.373042	1	-0.0134771	1	1	0.00477612	1	1	0.0314286	0.611239	1	0.0266525	0.629595	1
chr1	5255976	5256475	MERVL_MT2	-	N	NA	N	NA	NA	NA	119	10	19	0.922481	29	46	4	12	0.92	13	11	1	0	0.916667	3	46	3	0	0.938776	10	0.00248062	1	1	0.00581395	NA	NA	-0.0162949	1	1	0.00333333	NA	NA	-0.0187755	1	1	-0.0221088	NA	NA
chr1	5272714	5273059	L1MdGF	-	N	NA	N	NA	NA	NA	484	61	73	0.888073	32	236	20	30	0.921875	15	254	7	2	0.97318	12	209	9	7	0.958716	11	-0.0338016	0.166678	1	-0.0851067	1.81e-05	0.101534	-0.0706422	0.00201335	1	-0.0513051	0.00980007	1	-0.0368406	0.123505	1	0.0144645	0.44828	1
chr1	5350394	5351305	L1MdTFI	+	N	NA	N	NA	NA	NA	788	45	83	0.945978	20	745	29	82	0.962532	20	160	5	0	0.969697	4	50	1	0	0.980392	1	-0.0165539	0.122404	1	-0.0237186	0.244136	1	-0.0344138	NA	NA	-0.00716467	0.819807	1	-0.0178599	NA	NA	-0.0106952	NA	NA
chr1	5367996	5368484	IAP_LTR	+	N	NA	N	NA	NA	NA	545	19	65	0.966312	29	333	17	24	0.951429	17	295	2	4	0.993266	12	217	10	1	0.955947	11	0.0148835	0.29499	1	-0.0269539	0.0177447	1	0.0103649	0.530938	1	-0.0418374	0.00163231	1	-0.00451857	0.843279	1	0.0373189	0.00620938	1
chr1	5423430	5430758	L1MdA	+	N	NA	N	NA	NA	NA	1756	163	206	0.91506	39	1335	81	170	0.942797	30	695	44	6	0.94046	12	1062	110	8	0.906143	19	-0.0277367	0.0024244	1	-0.0254002	0.02911	1	0.00891658	0.396543	1	0.00233653	0.846268	1	0.0366533	0.000486114	1	0.0343167	0.0073806	1
chr1	5468410	5468557	B1	+	N	NA	N	NA	NA	NA	10	0	3	1	13	11	0	1	1	12	4	1	0	0.8	5	4	0	0	1	4	0	NA	NA	0.2	NA	NA	0	NA	NA	0.2	NA	NA	0	NA	NA	-0.2	NA	NA
chr1	5471702	5471920	L1MdF	+	N	NA	N	NA	NA	NA	13	1	2	0.928571	16	12	1	2	0.923077	15	7	0	0	1	7	5	0	0	1	5	0.00549451	NA	NA	-0.0714286	NA	NA	-0.0714286	NA	NA	-0.0769231	NA	NA	-0.0769231	NA	NA	0	NA	NA
chr1	5531900	5532086	B2	+	N	NA	N	NA	NA	NA	21	1	3	0.954545	16	21	0	3	1	14	10	0	0	1	5	3	0	0	1	2	-0.0454545	1	1	-0.0454545	NA	NA	-0.0454545	NA	NA	0	NA	NA	0	NA	NA	0	NA	NA
chr1	5585690	5585880	B2	-	N	NA	N	NA	NA	NA	35	2	5	0.945946	24	17	0	1	1	9	14	1	0	0.933333	8	11	0	0	1	6	-0.0540541	NA	NA	0.0126126	NA	NA	-0.0540541	NA	NA	0.0666667	NA	NA	0	NA	NA	-0.0666667	NA	NA
chr1	5640452	5640725	L1MdF	-	N	NA	N	NA	NA	NA	93	6	17	0.939394	22	55	5	8	0.916667	14	39	3	1	0.928571	8	20	1	1	0.952381	5	0.0227273	0.748616	1	0.0108225	1	1	-0.012987	1	1	-0.0119048	1	1	-0.0357143	1	1	-0.0238095	1	1
chr1	5819994	5820713	L1MdA	+	N	NA	N	NA	NA	NA	728	43	93	0.944228	28	434	16	67	0.964444	16	127	10	3	0.927007	5	238	8	1	0.96748	8	-0.0202162	0.128473	1	0.017221	0.428964	1	-0.0232514	0.179529	1	0.0374371	0.0927938	1	-0.00303523	1	1	-0.0404724	0.0820111	1
chr1	5849956	5850434	L1MdF	+	N	NA	N	NA	NA	NA	184	18	23	0.910891	24	105	10	25	0.913043	16	41	0	2	1	4	47	5	1	0.903846	5	-0.00215239	1	1	-0.0891089	0.04909	1	0.00704494	0.792522	1	-0.0869565	0.0638308	1	0.00919732	1	1	0.0961538	0.0644271	1
chr1	5976701	5976848	B1	+	N	NA	N	NA	NA	NA	40	11	7	0.784314	23	18	1	4	0.947368	9	29	3	1	0.90625	12	11	0	0	1	4	-0.163055	NA	NA	-0.121936	0.229105	1	-0.215686	NA	NA	0.0411184	NA	NA	-0.0526316	NA	NA	-0.09375	NA	NA
chr1	5984268	5984415	B1	+	N	NA	N	NA	NA	NA	118	4	10	0.967213	28	58	1	2	0.983051	13	36	0	2	1	8	13	2	0	0.866667	3	-0.0158377	1	1	-0.0327869	0.574719	1	0.100546	NA	NA	-0.0169492	1	1	0.116384	NA	NA	0.133333	NA	NA
chr1	5991037	5991182	B1	+	N	NA	N	NA	NA	NA	66	2	5	0.970588	26	27	3	3	0.9	12	24	2	1	0.923077	9	16	0	1	1	7	0.0705882	0.165728	1	0.0475113	0.305657	1	-0.0294118	NA	NA	-0.0230769	1	1	-0.1	NA	NA	-0.0769231	NA	NA
chr1	5993096	5993423	L1MdTFIII	+	N	NA	N	NA	NA	NA	323	23	28	0.933526	24	104	5	21	0.954128	9	149	3	2	0.980263	9	117	5	1	0.959016	8	-0.0206024	0.502665	1	-0.0467371	0.0295737	1	-0.0254904	0.379486	1	-0.0261347	0.284369	1	-0.00488795	1	1	0.0212468	0.473025	1
chr1	6042276	6042525	L1MdF	+	N	NA	N	NA	NA	NA	79	4	11	0.951807	24	46	2	5	0.958333	14	50	3	1	0.943396	11	28	2	1	0.933333	8	-0.0065261	1	1	0.008411	1	1	0.0184739	0.65525	1	0.0149371	1	1	0.025	0.636237	1	0.0100629	1	1
chr1	6066772	6067045	L1MdF	+	N	NA	N	NA	NA	NA	63	16	15	0.797468	24	62	4	12	0.939394	21	43	3	0	0.934783	11	25	3	0	0.892857	7	-0.141926	0.0155985	1	-0.137314	0.0422898	1	-0.0953888	0.389054	1	0.00461133	1	1	0.0465368	0.421426	1	0.0419255	0.667025	1
chr1	6084203	6084394	B2	-	N	NA	N	NA	NA	NA	27	18	3	0.6	29	21	6	1	0.777778	17	14	4	0	0.777778	10	8	2	1	0.8	6	-0.177778	0.196118	1	-0.177778	NA	NA	-0.2	NA	NA	0	NA	NA	-0.0222222	NA	NA	-0.0222222	NA	NA
chr1	6112763	6112908	B1	+	N	NA	N	NA	NA	NA	160	6	9	0.963855	32	61	3	7	0.953125	13	57	0	0	1	10	15	1	0	0.9375	3	0.0107304	0.711473	1	-0.0361446	0.341913	1	0.0263554	NA	NA	-0.046875	0.246281	1	0.015625	NA	NA	0.0625	NA	NA
chr1	6114000	6114187	B2	+	N	NA	N	NA	NA	NA	20	7	0	0.740741	27	6	0	2	1	8	10	0	0	1	10	4	0	0	1	4	-0.259259	NA	NA	-0.259259	NA	NA	-0.259259	NA	NA	0	NA	NA	0	NA	NA	0	NA	NA
chr1	6116812	6116958	B1	-	N	NA	N	NA	NA	NA	143	29	17	0.831395	29	64	4	14	0.941176	13	72	3	0	0.96	12	29	4	1	0.878788	6	-0.109781	0.0357002	1	-0.128605	0.00640426	1	-0.0473925	0.611934	1	-0.0188235	0.708554	1	0.0623886	0.432618	1	0.0812121	0.197032	1
chr1	6131469	6131615	B1	+	N	NA	N	NA	NA	NA	56	8	10	0.875	22	52	1	4	0.981132	16	34	0	0	1	9	15	4	0	0.789474	6	-0.106132	0.0391437	1	-0.125	0.0476591	1	0.0855263	NA	NA	-0.0188679	1	1	0.191658	NA	NA	0.210526	NA	NA
chr1	6142212	6142406	B2	+	N	NA	N	NA	NA	NA	18	14	3	0.5625	20	17	8	3	0.68	16	20	4	0	0.833333	13	3	3	0	0.5	3	-0.1175	0.420278	1	-0.270833	0.0441062	1	0.0625	NA	NA	-0.153333	0.320891	1	0.18	NA	NA	0.333333	NA	NA
chr1	6150875	6151219	L1MdA	-	N	NA	N	NA	NA	NA	472	26	61	0.947791	28	308	17	47	0.947692	20	203	5	2	0.975962	10	142	22	4	0.865854	8	9.89e-05	1	1	-0.0281704	0.109134	1	0.0819375	0.00140752	1	-0.0282692	0.123099	1	0.0818386	0.00242063	1	0.110108	6.53e-05	1
chr1	6153875	6154020	B1	-	N	NA	N	NA	NA	NA	139	16	10	0.896774	37	92	5	9	0.948454	22	23	1	0	0.958333	5	31	1	0	0.96875	7	-0.0516794	0.167692	1	-0.0615591	0.476184	1	-0.0719758	0.313934	1	-0.00987973	1	1	-0.0202964	1	1	-0.0104167	1	1
chr1	6155936	6156083	B1	+	N	NA	N	NA	NA	NA	135	11	16	0.924658	36	99	2	7	0.980198	22	24	1	0	0.96	5	21	3	0	0.875	5	-0.0555405	0.0798902	1	-0.0353425	1	1	0.0496575	0.421858	1	0.020198	0.488018	1	0.105198	0.0483387	1	0.085	0.348676	1
chr1	6162604	6162751	B1	-	N	NA	N	NA	NA	NA	36	12	4	0.75	29	30	2	1	0.9375	17	10	1	0	0.909091	6	16	1	0	0.941176	10	-0.1875	0.0373091	1	-0.159091	NA	NA	-0.191176	NA	NA	0.0284091	NA	NA	-0.00367647	NA	NA	-0.0320856	NA	NA
chr1	6168109	6168462	IAP_LTR	+	N	NA	N	NA	NA	NA	349	20	38	0.945799	23	209	9	20	0.958716	15	151	1	1	0.993421	8	149	6	2	0.96129	8	-0.0129161	0.558164	1	-0.0476216	0.0119696	1	-0.0154909	0.517226	1	-0.0347055	0.0519207	1	-0.00257473	1	1	0.0321307	0.120837	1
chr1	6172460	6172813	IAP_LTR	+	N	NA	N	NA	NA	NA	488	17	44	0.966337	33	227	10	23	0.957806	17	114	2	1	0.982759	6	198	4	1	0.980198	11	0.00853073	0.536372	1	-0.016422	0.550548	1	-0.0138614	0.46292	1	-0.0249527	0.350204	1	-0.0223921	0.275877	1	0.0025606	1	1
chr1	6208040	6208226	B2	-	N	NA	N	NA	NA	NA	63	0	8	1	29	40	0	7	1	18	9	0	0	1	3	18	1	0	0.947368	7	0	1	1	0	NA	NA	0.0526316	NA	NA	0	NA	NA	0.0526316	NA	NA	0.0526316	NA	NA
chr1	6217211	6217354	B1	-	Rb1cc1	+	N	NA	NA	NA	66	10	6	0.868421	25	42	5	11	0.893617	17	41	3	0	0.931818	11	19	0	1	1	5	-0.025196	0.781841	1	-0.0633971	0.369197	1	-0.131579	NA	NA	-0.0382012	0.715095	1	-0.106383	NA	NA	-0.0681818	NA	NA
chr1	6224496	6224691	B2	-	Rb1cc1	+	N	NA	NA	NA	73	6	2	0.924051	32	29	1	1	0.966667	14	17	2	0	0.894737	8	11	0	0	1	5	-0.042616	0.670977	1	0.0293138	NA	NA	-0.0759494	NA	NA	0.0719298	NA	NA	-0.0333333	NA	NA	-0.105263	NA	NA
chr1	6233137	6233323	B2	-	Rb1cc1	+	N	NA	NA	NA	25	0	0	1	25	9	0	1	1	10	5	1	0	0.833333	6	6	0	0	1	6	0	NA	NA	0.166667	NA	NA	0	NA	NA	0.166667	NA	NA	0	NA	NA	-0.166667	NA	NA
chr1	6246587	6246732	B1	-	Rb1cc1	+	N	NA	NA	NA	113	2	9	0.982609	33	43	1	6	0.977273	14	15	1	0	0.9375	4	34	0	1	1	9	0.00533597	1	1	0.0451087	NA	NA	-0.0173913	1	1	0.0397727	NA	NA	-0.0227273	1	1	-0.0625	NA	NA
chr1	6255880	6256084	B2	+	Rb1cc1	+	N	NA	NA	NA	12	0	2	1	14	17	0	2	1	19	3	0	0	1	3	3	0	0	1	3	0	NA	NA	0	NA	NA	0	NA	NA	0	NA	NA	0	NA	NA	0	NA	NA
chr1	6261180	6261367	B2	-	Rb1cc1	+	N	NA	NA	NA	19	3	1	0.863636	23	15	2	1	0.882353	18	3	0	0	1	3	6	0	0	1	6	-0.0187166	NA	NA	-0.136364	NA	NA	-0.136364	NA	NA	-0.117647	NA	NA	-0.117647	NA	NA	0	NA	NA
chr1	6292542	6292726	B2	-	N	NA	N	NA	NA	NA	33	8	7	0.804878	21	21	10	4	0.677419	16	36	5	0	0.878049	14	14	7	0	0.666667	9	0.127459	0.275183	1	-0.0731707	0.546802	1	0.138211	0.34732	1	-0.200629	0.0457362	1	0.0107527	1	1	0.211382	0.0858421	1
chr1	6339589	6340122	L1MdF	-	N	NA	N	NA	NA	NA	176	28	20	0.862745	24	163	8	26	0.953216	21	87	3	2	0.966667	9	88	11	1	0.888889	12	-0.0904713	0.00429216	1	-0.103922	0.00671947	1	-0.0261438	0.586951	1	-0.0134503	0.752928	1	0.0643275	0.0522706	1	0.0777778	0.0522015	1
chr1	6347113	6347299	B2	-	N	NA	N	NA	NA	NA	18	4	0	0.818182	22	21	0	1	1	22	7	0	1	1	8	6	2	0	0.75	8	-0.181818	0.107771	1	-0.181818	NA	NA	0.0681818	NA	NA	0	NA	NA	0.25	NA	NA	0.25	NA	NA
chr1	6427161	6427355	B2	-	N	NA	N	NA	NA	NA	45	4	3	0.918367	31	24	3	4	0.888889	21	9	1	0	0.9	6	5	1	0	0.833333	3	0.0294785	0.693843	1	0.0183673	NA	NA	0.085034	NA	NA	-0.0111111	NA	NA	0.0555556	NA	NA	0.0666667	NA	NA
chr1	6517439	6518320	L1MdF	-	St18	+	N	NA	NA	NA	356	25	57	0.934383	19	279	18	51	0.939394	15	249	6	2	0.976471	10	279	23	5	0.923841	12	-0.00501074	0.874325	1	-0.0420874	0.0149123	1	0.0105421	0.652027	1	-0.0370766	0.0368928	1	0.0155529	0.51858	1	0.0526295	0.006511	1
chr1	6568609	6569012	L1MdTFIII	-	St18	+	N	NA	NA	NA	244	20	24	0.924242	18	200	14	14	0.934579	15	113	3	0	0.974138	7	97	3	2	0.97	6	-0.010337	0.722695	1	-0.0498955	0.0645754	1	-0.0457576	0.147364	1	-0.0395585	0.190459	1	-0.0354206	0.285341	1	0.00413793	1	1
chr1	6917009	6917513	L1MdA	+	N	NA	N	NA	NA	NA	509	34	63	0.937385	28	246	18	25	0.931818	13	149	3	5	0.980263	7	191	10	1	0.950249	8	0.00556672	0.761493	1	-0.0428783	0.0398309	1	-0.0128639	0.601426	1	-0.048445	0.0351262	1	-0.0184306	0.438648	1	0.0300144	0.163307	1
chr1	6961508	6961649	B1	+	N	NA	N	NA	NA	NA	17	2	1	0.894737	20	9	1	0	0.9	10	11	0	0	1	11	9	0	0	1	9	-0.00526316	NA	NA	-0.105263	NA	NA	-0.105263	NA	NA	-0.1	NA	NA	-0.1	NA	NA	0	NA	NA
chr1	6989020	6989167	B1	-	N	NA	N	NA	NA	NA	90	6	4	0.9375	29	58	7	4	0.892308	20	13	5	0	0.722222	5	14	1	0	0.933333	5	0.0451923	0.37977	1	0.215278	NA	NA	0.00416667	NA	NA	0.170085	NA	NA	-0.0410256	NA	NA	-0.211111	NA	NA
chr1	6996980	6997166	B2	+	N	NA	N	NA	NA	NA	28	2	2	0.933333	19	22	1	3	0.956522	15	12	1	0	0.923077	7	12	0	0	1	7	-0.0231884	1	1	0.0102564	NA	NA	-0.0666667	NA	NA	0.0334448	NA	NA	-0.0434783	NA	NA	-0.0769231	NA	NA
chr1	7034749	7034896	B1	+	N	NA	N	NA	NA	NA	104	3	5	0.971963	31	42	1	2	0.976744	13	31	0	0	1	8	13	2	0	0.866667	5	-0.00478157	1	1	-0.0280374	1	1	0.105296	NA	NA	-0.0232558	1	1	0.110078	NA	NA	0.133333	NA	NA
chr1	7046498	7046688	B2	+	N	NA	N	NA	NA	NA	43	8	0	0.843137	30	20	1	5	0.952381	16	12	3	0	0.8	9	7	0	0	1	4	-0.109244	0.267744	1	0.0431373	NA	NA	-0.156863	NA	NA	0.152381	NA	NA	-0.047619	NA	NA	-0.2	NA	NA
chr1	7075304	7075446	B1	-	N	NA	N	NA	NA	NA	63	5	3	0.926471	21	47	2	4	0.959184	16	17	1	0	0.944444	5	39	2	0	0.95122	11	-0.0327131	0.697463	1	-0.0179739	NA	NA	-0.0247489	0.708648	1	0.0147392	NA	NA	0.00796416	1	1	-0.00677507	NA	NA
chr1	7079771	7080068	L1MdF	+	N	NA	N	NA	NA	NA	101	4	19	0.961905	18	112	2	22	0.982456	23	42	0	1	1	7	57	3	0	0.95	11	-0.0205514	0.429988	1	-0.0380952	0.578334	1	0.0119048	0.705673	1	-0.0175439	1	1	0.0324561	0.341449	1	0.05	0.266162	1
chr1	7103736	7103922	B2	-	Pcmtd1	+	N	NA	NA	NA	49	0	3	1	29	21	1	2	0.954545	14	21	0	0	1	11	12	2	0	0.857143	7	0.0454545	0.309859	1	0	1	1	0.142857	NA	NA	-0.0454545	1	1	0.0974026	NA	NA	0.142857	NA	NA
chr1	7114400	7114587	B2	-	Pcmtd1	+	N	NA	NA	NA	57	1	3	0.982759	25	23	0	1	1	11	23	0	1	1	8	9	0	0	1	4	-0.0172414	1	1	-0.0172414	1	1	-0.0172414	NA	NA	0	1	1	0	NA	NA	0	NA	NA
chr1	7117702	7117895	B2	-	Pcmtd1	+	N	NA	NA	NA	65	0	8	1	29	33	1	7	0.970588	16	32	0	0	1	13	21	0	0	1	8	0.0294118	0.343434	1	0	1	1	0	1	1	-0.0294118	1	1	-0.0294118	1	1	0	1	1
chr1	7236855	7237221	L1MdF	-	N	NA	N	NA	NA	NA	409	17	43	0.960094	38	133	5	13	0.963768	13	144	0	2	1	13	71	2	1	0.972603	6	-0.00367422	1	1	-0.0399061	0.00944418	1	-0.0125088	1	1	-0.0362319	0.027028	1	-0.00883462	1	1	0.0273973	0.112135	1
chr1	7271639	7271973	L1MdF	+	N	NA	N	NA	NA	NA	425	73	42	0.853414	43	131	8	19	0.942446	11	117	9	3	0.928571	8	72	6	0	0.923077	5	-0.0890324	0.00388815	1	-0.0751578	0.0264024	1	-0.0696633	0.111567	1	0.0138746	0.802743	1	0.0193691	0.576539	1	0.00549451	1	1
chr1	7287558	7288057	L1MdTFIII	-	N	NA	N	NA	NA	NA	348	39	64	0.899225	25	236	7	25	0.971193	14	180	5	4	0.972973	9	171	19	1	0.9	10	-0.0719686	0.000475449	1	-0.0737482	0.00128133	1	-0.000775194	1	1	-0.00177956	1	1	0.0711934	0.003502	1	0.072973	0.00514864	1
chr1	7307024	7307339	L1MdF	-	N	NA	N	NA	NA	NA	156	17	47	0.901734	27	107	8	28	0.930435	18	37	1	2	0.973684	4	50	3	0	0.943396	6	-0.0287007	0.522423	1	-0.0719501	0.20718	1	-0.0416621	0.421798	1	-0.0432494	0.452517	1	-0.0129614	1	1	0.030288	0.637541	1
chr1	7334626	7335740	L1MdTFII	-	N	NA	N	NA	NA	NA	1184	138	162	0.895613	26	507	20	54	0.962049	12	306	6	5	0.980769	6	482	26	9	0.948819	8	-0.0664366	1.23e-06	0.0252293	-0.0851565	9.18e-08	0.00188337	-0.0532062	0.00023797	1	-0.0187199	0.152123	1	0.0132304	0.365668	1	0.0319503	0.0248621	1
chr1	7362493	7363759	L1MdF	+	N	NA	N	NA	NA	NA	269	12	28	0.957295	24	137	6	24	0.958042	13	72	5	0	0.935065	5	158	6	1	0.963415	11	-0.000746584	1	1	0.0222304	0.378764	1	-0.00611926	0.809092	1	0.022977	0.521978	1	-0.00537268	1	1	-0.0283497	0.335279	1
chr1	7408724	7408865	B1	+	N	NA	N	NA	NA	NA	30	8	2	0.789474	19	20	5	3	0.8	12	14	2	0	0.875	6	11	1	0	0.916667	5	-0.0105263	1	1	-0.0855263	NA	NA	-0.127193	NA	NA	-0.075	NA	NA	-0.116667	NA	NA	-0.0416667	NA	NA
chr1	7475115	7475268	B1	-	N	NA	N	NA	NA	NA	53	8	5	0.868852	20	34	5	1	0.871795	11	29	0	1	1	8	11	1	0	0.916667	3	-0.00294241	1	1	-0.131148	0.0504881	1	-0.0478142	NA	NA	-0.128205	0.0666254	1	-0.0448718	NA	NA	0.0833333	NA	NA
chr1	7488024	7488613	L1MdA	-	N	NA	N	NA	NA	NA	432	38	71	0.919149	23	409	27	55	0.938073	19	221	7	2	0.969298	8	252	12	6	0.954545	10	-0.0189245	0.303535	1	-0.0501493	0.0128204	1	-0.0353965	0.0920535	1	-0.0312249	0.0960361	1	-0.0164721	0.399209	1	0.0147528	0.484918	1
chr1	7508831	7508975	B1	-	N	NA	N	NA	NA	NA	118	29	5	0.802721	29	60	3	3	0.952381	13	42	5	0	0.893617	8	55	4	1	0.932203	10	-0.14966	0.00568397	1	-0.0908959	0.189204	1	-0.129482	0.0214451	1	0.0587639	0.283223	1	0.0201776	0.710907	1	-0.0385864	0.505592	1
chr1	7533049	7533198	B1	-	N	NA	N	NA	NA	NA	54	33	6	0.62069	37	25	8	1	0.757576	12	7	5	1	0.583333	5	21	3	0	0.875	10	-0.136886	0.198061	1	0.0373563	NA	NA	-0.25431	0.025246	1	0.174242	NA	NA	-0.117424	0.325696	1	-0.291667	NA	NA
chr1	7588604	7588749	B1	+	N	NA	N	NA	NA	NA	86	7	1	0.924731	21	55	1	6	0.982143	14	29	0	0	1	9	31	2	0	0.939394	8	-0.0574117	0.259188	1	-0.0752688	0.195711	1	-0.0146628	1	1	-0.0178571	1	1	0.0427489	0.552499	1	0.0606061	0.493919	1
chr1	7695924	7696117	B2	-	N	NA	N	NA	NA	NA	111	8	20	0.932773	35	30	1	6	0.967742	10	36	0	1	1	8	32	1	1	0.969697	8	-0.0349688	0.685967	1	-0.0672269	0.199211	1	-0.0369239	0.684529	1	-0.0322581	0.462687	1	-0.00195503	1	1	0.030303	0.478261	1
chr1	7769661	7769848	B2	+	N	NA	N	NA	NA	NA	14	12	9	0.538462	20	11	5	5	0.6875	13	7	3	0	0.7	5	7	0	0	1	4	-0.149038	NA	NA	-0.161538	NA	NA	-0.461538	NA	NA	-0.0125	NA	NA	-0.3125	NA	NA	-0.3	NA	NA
chr1	7843440	7843896	L1MdTFIII	+	N	NA	N	NA	NA	NA	422	56	52	0.882845	29	222	10	32	0.956897	14	204	13	3	0.940092	11	111	11	1	0.909836	6	-0.0740514	0.00134376	1	-0.057247	0.0197741	1	-0.0269909	0.519153	1	0.0168044	0.521785	1	0.0470605	0.0965778	1	0.0302561	0.377581	1
chr1	7928839	7930165	L1MdF	+	N	NA	N	NA	NA	NA	187	43	23	0.813043	26	119	11	17	0.915385	17	90	3	0	0.967742	10	106	11	1	0.905983	12	-0.102341	0.00891986	1	-0.154698	0.000153611	1	-0.0929394	0.0278439	1	-0.0523573	0.161692	1	0.00940171	0.826237	1	0.061759	0.0964633	1
chr1	8122991	8123180	B2	-	N	NA	N	NA	NA	NA	35	7	5	0.833333	28	19	10	2	0.655172	19	5	2	1	0.714286	4	4	4	0	0.5	4	0.178161	0.0977855	1	0.119048	NA	NA	0.333333	NA	NA	-0.0591133	NA	NA	0.155172	NA	NA	0.214286	NA	NA
chr1	8218307	8219050	L1MdA	-	N	NA	N	NA	NA	NA	709	43	58	0.942819	21	597	28	74	0.9552	21	354	14	4	0.961957	9	80	20	3	0.8	4	-0.0123809	0.328884	1	-0.0191374	0.194091	1	0.142819	8.04e-06	0.171339	-0.00675652	0.744402	1	0.1552	6.84e-07	0.0145879	0.161957	7.7e-07	0.0164059
chr1	8358648	8358838	B2	+	N	NA	N	NA	NA	NA	18	2	1	0.9	21	13	3	4	0.8125	20	11	2	0	0.846154	13	2	1	0	0.666667	3	0.0875	NA	NA	0.0538462	NA	NA	0.233333	NA	NA	-0.0336538	NA	NA	0.145833	NA	NA	0.179487	NA	NA
chr1	8367111	8367601	L1MdF	+	Sntg1	-	N	NA	NA	NA	74	13	13	0.850575	27	41	4	2	0.911111	12	36	2	0	0.947368	9	30	3	2	0.909091	9	-0.0605364	0.417238	1	-0.0967937	0.147796	1	-0.0585162	0.552104	1	-0.0362573	0.682851	1	0.0020202	1	1	0.0382775	0.657893	1
chr1	8406297	8406448	B1	+	Sntg1	-	N	NA	NA	NA	28	6	2	0.823529	25	17	1	2	0.944444	13	26	5	0	0.83871	17	25	8	0	0.757576	17	-0.120915	NA	NA	-0.0151803	1	1	0.0659537	0.559676	1	0.105735	NA	NA	0.186869	NA	NA	0.0811339	0.538865	1
chr1	8410687	8411149	IAP_LTR	+	Sntg1	-	N	NA	NA	NA	215	350	54	0.380531	29	190	104	35	0.646259	14	132	217	3	0.378223	13	170	137	5	0.553746	13	-0.265728	1.38e-13	2.34e-09	0.00230748	1	1	-0.173215	1.12e-06	0.0190724	0.268035	1.33e-11	2.26e-07	0.0925126	0.0245219	1	-0.175522	7.5e-06	0.127405
chr1	8412955	8413095	B1	+	Sntg1	-	N	NA	NA	NA	61	13	8	0.824324	24	41	0	9	1	16	35	2	0	0.945946	10	41	4	0	0.911111	13	-0.175676	0.00381651	1	-0.121622	0.138029	1	-0.0867868	0.280542	1	0.0540541	0.221778	1	0.0888889	0.117852	1	0.0348348	0.685128	1
chr1	8436964	8437176	L1MdF	+	Sntg1	-	N	NA	NA	NA	8	11	2	0.421053	21	5	4	0	0.555556	9	6	3	0	0.666667	9	4	2	0	0.666667	6	-0.134503	NA	NA	-0.245614	NA	NA	-0.245614	NA	NA	-0.111111	NA	NA	-0.111111	NA	NA	0	NA	NA
chr1	8490052	8490241	B2	+	Sntg1	-	N	NA	NA	NA	47	3	10	0.94	24	18	0	2	1	7	25	3	2	0.892857	12	20	5	0	0.8	10	-0.06	NA	NA	0.0471429	0.661075	1	0.14	0.107894	1	0.107143	NA	NA	0.2	NA	NA	0.0928571	0.452736	1
chr1	8569926	8570071	B1	-	Sntg1	-	N	NA	NA	NA	89	7	10	0.927083	28	59	0	3	1	16	16	0	0	1	4	24	0	0	1	6	-0.0729167	0.0446197	1	-0.0729167	NA	NA	-0.0729167	0.342394	1	0	NA	NA	0	1	1	0	NA	NA
chr1	8585777	8585971	B2	-	Sntg1	-	N	NA	NA	NA	18	10	2	0.642857	18	14	2	2	0.875	12	11	4	1	0.733333	8	8	3	0	0.727273	7	-0.232143	NA	NA	-0.0904762	NA	NA	-0.0844156	NA	NA	0.141667	NA	NA	0.147727	NA	NA	0.00606061	NA	NA
chr1	8640940	8641386	L1MdTFIII	-	Sntg1	-	N	NA	NA	NA	343	39	39	0.897906	24	276	12	32	0.958333	16	49	0	1	1	3	199	3	1	0.985149	10	-0.0604276	0.00319029	1	-0.102094	NA	NA	-0.0872428	3.19e-05	0.654694	-0.0416667	NA	NA	-0.0268152	0.11245	1	0.0148515	NA	NA
chr1	8643378	8643566	B2	-	Sntg1	-	N	NA	NA	NA	24	1	1	0.96	26	9	1	1	0.9	11	4	0	1	1	5	6	0	0	1	6	0.06	NA	NA	-0.04	NA	NA	-0.04	NA	NA	-0.1	NA	NA	-0.1	NA	NA	0	NA	NA
chr1	8664109	8664436	L1MdF	+	Sntg1	-	N	NA	NA	NA	161	18	14	0.899441	29	37	4	2	0.902439	9	54	5	1	0.915254	9	22	0	0	1	3	-0.00299768	1	1	-0.0158129	1	1	-0.100559	NA	NA	-0.0128152	1	1	-0.097561	NA	NA	-0.0847458	NA	NA
chr1	8681479	8681666	B2	+	Sntg1	-	N	NA	NA	NA	16	2	3	0.888889	21	6	0	3	1	9	10	0	0	1	10	4	0	0	1	4	-0.111111	NA	NA	-0.111111	NA	NA	-0.111111	NA	NA	0	NA	NA	0	NA	NA	0	NA	NA
chr1	8688264	8689419	L1MdA	+	Sntg1	-	N	NA	NA	NA	1773	66	178	0.964111	37	421	18	43	0.958998	8	843	16	15	0.981374	16	443	11	6	0.975771	11	0.00511321	0.575157	1	-0.0172628	0.0156077	1	-0.01166	0.246495	1	-0.022376	0.0258601	1	-0.0167732	0.18744	1	0.00560277	0.541366	1
chr1	8757433	8757622	B2	-	Sntg1	-	N	NA	NA	NA	21	0	4	1	14	24	0	4	1	15	11	0	0	1	6	7	0	0	1	4	0	1	1	0	NA	NA	0	NA	NA	0	NA	NA	0	NA	NA	0	NA	NA
chr1	8833168	8833486	L1MdF	-	Sntg1	-	N	NA	NA	NA	151	30	23	0.834254	30	88	8	13	0.916667	16	31	3	0	0.911765	4	33	1	0	0.970588	4	-0.0824125	0.0669988	1	-0.0775106	0.309433	1	-0.136334	0.03509	1	0.00490196	1	1	-0.0539216	0.444324	1	-0.0588235	0.613548	1
chr1	8837562	8837759	B2	+	Sntg1	-	N	NA	NA	NA	85	13	9	0.867347	33	46	4	10	0.92	17	12	1	0	0.923077	4	17	0	3	1	6	-0.0526531	0.422355	1	-0.05573	NA	NA	-0.132653	NA	NA	-0.00307692	NA	NA	-0.08	NA	NA	-0.0769231	NA	NA
chr1	8874150	8876481	L1MdF	+	Sntg1	-	N	NA	NA	NA	210	47	28	0.817121	26	129	18	18	0.877551	16	101	10	3	0.90991	9	65	4	0	0.942029	8	-0.0604304	0.123029	1	-0.0927893	0.0274453	1	-0.124908	0.0089516	1	-0.0323589	0.42838	1	-0.064478	0.226329	1	-0.0321191	0.571319	1
chr1	8903758	8903946	B2	+	Sntg1	-	N	NA	NA	NA	28	4	7	0.875	17	26	8	2	0.764706	14	26	3	1	0.896552	12	6	1	0	0.857143	3	0.110294	0.342126	1	-0.0215517	1	1	0.0178571	NA	NA	-0.131846	0.200953	1	-0.092437	NA	NA	0.0394089	NA	NA
chr1	8949136	8949321	B2	-	Sntg1	-	N	NA	NA	NA	42	8	6	0.84	23	31	6	2	0.837838	16	11	0	0	1	6	12	2	0	0.857143	7	0.00216216	1	1	-0.16	NA	NA	-0.0171429	NA	NA	-0.162162	NA	NA	-0.019305	NA	NA	0.142857	NA	NA
chr1	8954324	8954521	B2	+	Sntg1	-	N	NA	NA	NA	73	5	10	0.935897	26	39	2	5	0.95122	14	28	3	2	0.903226	11	18	2	0	0.9	5	-0.0153221	1	1	0.0326716	0.685619	1	0.0358974	0.628677	1	0.0479937	0.645722	1	0.0512195	0.591457	1	0.00322581	1	1
chr1	9033697	9033891	B2	-	Sntg1	-	N	NA	NA	NA	30	2	9	0.9375	24	19	1	3	0.95	14	14	0	0	1	9	10	0	0	1	5	-0.0125	1	1	-0.0625	NA	NA	-0.0625	NA	NA	-0.05	NA	NA	-0.05	NA	NA	0	NA	NA
chr1	9050683	9051194	L1MdA	-	Sntg1	-	N	NA	NA	NA	421	34	68	0.925275	25	261	8	29	0.97026	13	296	3	5	0.989967	12	156	8	3	0.95122	8	-0.0449855	0.0130188	1	-0.0646918	1.87e-05	0.398819	-0.0259448	0.283927	1	-0.0197063	0.126753	1	0.0190407	0.308263	1	0.038747	0.0199607	1
chr1	9058156	9058616	L1MdTFIII	+	Sntg1	-	N	NA	NA	NA	333	62	39	0.843038	23	201	7	35	0.966346	12	143	13	1	0.916667	8	175	21	3	0.892857	11	-0.123308	1.5e-06	0.0308473	-0.0736287	0.026769	1	-0.0498192	0.104118	1	0.0496795	0.0605881	1	0.073489	0.00524051	1	0.0238095	0.474379	1
chr1	9093693	9093913	L1MdF	+	Sntg1	-	N	NA	NA	NA	69	15	13	0.821429	16	56	9	9	0.861538	13	54	6	0	0.9	9	68	8	0	0.894737	12	-0.0401099	0.653983	1	-0.0785714	0.234799	1	-0.0733083	0.259361	1	-0.0384615	0.58845	1	-0.0331984	0.6095	1	0.00526316	1	1
chr1	9143108	9143298	B2	+	Sntg1	-	N	NA	NA	NA	44	0	10	1	29	20	1	3	0.952381	13	14	0	1	1	9	16	2	0	0.888889	10	0.047619	0.323077	1	0	NA	NA	0.111111	NA	NA	-0.047619	NA	NA	0.0634921	NA	NA	0.111111	NA	NA
chr1	9175400	9176136	L1MdA	+	Sntg1	-	N	NA	NA	NA	823	28	67	0.967098	26	414	19	44	0.95612	13	369	11	8	0.971053	10	366	9	6	0.976	10	0.0109774	0.346746	1	-0.0039551	0.860467	1	-0.00890247	0.471769	1	-0.0149325	0.271136	1	-0.0198799	0.176078	1	-0.00494737	0.821504	1
chr1	9223651	9223837	B2	+	Sntg1	-	N	NA	NA	NA	8	11	1	0.421053	20	14	2	1	0.875	17	8	1	0	0.888889	9	2	1	0	0.666667	3	-0.453947	NA	NA	-0.467836	NA	NA	-0.245614	NA	NA	-0.0138889	NA	NA	0.208333	NA	NA	0.222222	NA	NA
chr1	9240515	9241206	L1MdTFIII	+	Sntg1	-	N	NA	NA	NA	530	49	73	0.915371	25	281	35	40	0.889241	13	243	5	5	0.979839	8	224	14	3	0.941176	10	0.0261308	0.230267	1	-0.0644674	0.000316466	1	-0.0258051	0.248806	1	-0.0905982	1.95e-05	0.399806	-0.051936	0.0348945	1	0.0386622	0.0344757	1
chr1	9250996	9251187	B2	+	Sntg1	-	N	NA	NA	NA	59	7	4	0.893939	23	50	2	7	0.961538	19	20	0	1	1	6	21	2	0	0.913043	7	-0.0675991	0.295305	1	-0.106061	0.192881	1	-0.0191041	1	1	-0.0384615	1	1	0.048495	0.581801	1	0.0869565	0.490587	1
chr1	9380225	9380719	MERVL_MT2	+	N	NA	N	NA	NA	NA	122	25	11	0.829932	28	69	4	9	0.945205	14	50	3	0	0.943396	8	22	1	0	0.956522	4	-0.115274	0.0191898	1	-0.113464	0.0621524	1	-0.12659	0.208019	1	0.00180925	1	1	-0.0113163	1	1	-0.0131255	1	1
chr1	9386600	9386792	B2	+	N	NA	N	NA	NA	NA	24	8	0	0.75	18	19	4	4	0.826087	15	2	2	0	0.5	2	6	0	0	1	4	-0.076087	0.741851	1	0.25	NA	NA	-0.25	NA	NA	0.326087	NA	NA	-0.173913	NA	NA	-0.5	NA	NA
chr1	9482923	9483229	L1MdA	+	N	NA	N	NA	NA	NA	177	34	32	0.838863	31	85	7	24	0.923913	15	79	7	0	0.918605	10	30	11	0	0.731707	6	-0.0850505	0.0663099	1	-0.0797421	0.0940052	1	0.107155	0.118743	1	0.00530839	1	1	0.192206	0.00505658	1	0.186897	0.0120377	1
chr1	9522433	9522578	B1	-	N	NA	N	NA	NA	NA	146	2	12	0.986486	30	41	1	5	0.97619	9	49	0	1	1	9	48	1	3	0.979592	9	0.010296	0.529501	1	-0.0135135	1	1	0.00689465	1	1	-0.0238095	0.461538	1	-0.00340136	1	1	0.0204082	1	1
chr1	9540774	9540921	B1	+	N	NA	N	NA	NA	NA	108	1	4	0.990826	24	50	4	0	0.925926	12	58	1	1	0.983051	13	29	1	0	0.966667	6	0.0648998	0.0417556	1	0.00777484	1	1	0.024159	0.3863	1	-0.0571249	0.191129	1	-0.0407407	0.650501	1	0.0163842	1	1
chr1	9570875	9571016	B1	+	Adhfe1	+	N	NA	NA	NA	109	6	7	0.947826	26	43	3	5	0.934783	11	65	2	1	0.970149	15	24	1	1	0.96	7	0.0130435	0.71572	1	-0.0223232	0.712179	1	-0.0121739	1	1	-0.0353666	0.395576	1	-0.0252174	1	1	0.0101493	1	1
chr1	9583039	9583225	B2	+	2610203C22Rik	-	N	NA	NA	NA	35	9	1	0.795455	25	11	3	0	0.785714	8	22	3	0	0.88	14	3	0	0	1	2	0.00974026	NA	NA	-0.0845455	0.514699	1	-0.204545	NA	NA	-0.0942857	NA	NA	-0.214286	NA	NA	-0.12	NA	NA
chr1	9692857	9693046	B2	-	Mybl1	-	N	NA	NA	NA	60	3	6	0.952381	29	31	0	6	1	14	18	1	0	0.947368	7	19	0	0	1	8	-0.047619	0.548335	1	0.00501253	NA	NA	-0.047619	NA	NA	0.0526316	NA	NA	0	NA	NA	-0.0526316	NA	NA
chr1	9694636	9694825	B2	-	Mybl1	-	N	NA	NA	NA	38	4	3	0.904762	28	17	1	2	0.944444	12	12	1	1	0.923077	7	18	1	0	0.947368	10	-0.0396825	NA	NA	-0.018315	NA	NA	-0.0426065	NA	NA	0.0213675	NA	NA	-0.00292398	NA	NA	-0.0242915	NA	NA
chr1	9710868	9711062	B2	-	N	NA	N	NA	NA	NA	47	1	7	0.979167	32	13	1	2	0.928571	9	12	0	0	1	7	11	0	0	1	6	0.0505952	NA	NA	-0.0208333	NA	NA	-0.0208333	NA	NA	-0.0714286	NA	NA	-0.0714286	NA	NA	0	NA	NA
chr1	9730983	9731174	B2	+	Vcpip1	-	N	NA	NA	NA	16	2	2	0.888889	20	10	0	1	1	11	7	0	1	1	8	4	0	0	1	4	-0.111111	NA	NA	-0.111111	NA	NA	-0.111111	NA	NA	0	NA	NA	0	NA	NA	0	NA	NA
chr1	9737867	9738059	B2	-	Vcpip1	-	N	NA	NA	NA	21	0	2	1	23	7	1	2	0.875	10	6	0	0	1	6	4	2	0	0.666667	6	0.125	NA	NA	0	NA	NA	0.333333	NA	NA	-0.125	NA	NA	0.208333	NA	NA	0.333333	NA	NA
chr1	9740772	9740962	B2	+	Vcpip1	-	N	NA	NA	NA	53	8	5	0.868852	26	24	2	5	0.923077	12	20	0	0	1	7	33	0	0	1	12	-0.0542245	0.716477	1	-0.131148	0.189869	1	-0.131148	0.0471289	1	-0.0769231	0.497585	1	-0.0769231	0.189947	1	0	1	1
chr1	9741266	9741452	B2	+	Vcpip1	-	N	NA	NA	NA	53	1	5	0.981481	26	24	2	4	0.923077	11	20	0	0	1	7	35	2	0	0.945946	14	0.0584046	0.245253	1	-0.0185185	1	1	0.0355355	0.564168	1	-0.0769231	0.497585	1	-0.022869	1	1	0.0540541	0.536341	1
chr1	9762330	9762522	B2	-	1700034P13Rik	+	N	NA	NA	NA	92	8	13	0.92	28	31	1	7	0.96875	10	22	2	0	0.916667	6	54	3	1	0.947368	14	-0.04875	0.68705	1	0.00333333	1	1	-0.0273684	0.747161	1	0.0520833	0.570563	1	0.0213816	1	1	-0.0307018	0.62999	1
chr1	9773945	9774137	B2	+	N	NA	N	NA	NA	NA	34	6	3	0.85	26	20	4	2	0.833333	16	13	1	1	0.928571	9	14	1	0	0.933333	8	0.0166667	1	1	-0.0785714	NA	NA	-0.0833333	NA	NA	-0.0952381	NA	NA	-0.1	NA	NA	-0.0047619	NA	NA
chr1	9786930	9787119	B2	+	N	NA	N	NA	NA	NA	64	6	8	0.914286	27	33	2	4	0.942857	13	22	5	0	0.814815	8	40	7	1	0.851064	15	-0.0285714	0.715894	1	0.0994709	0.173715	1	0.0632219	0.370742	1	0.128042	0.223329	1	0.0917933	0.288531	1	-0.036249	0.748509	1
chr1	9790789	9790983	B2	+	N	NA	N	NA	NA	NA	74	8	5	0.902439	32	35	1	0	0.972222	14	21	3	0	0.875	8	20	6	0	0.769231	10	-0.0697832	0.272718	1	0.027439	0.70905	1	0.133208	0.0969494	1	0.0972222	0.292011	1	0.202991	0.0181906	1	0.105769	0.467392	1
chr1	9821824	9822014	B2	-	Sgk3	+	N	NA	NA	NA	11	1	8	0.916667	20	5	0	2	1	7	5	0	0	1	5	3	0	1	1	4	-0.0833333	NA	NA	-0.0833333	NA	NA	-0.0833333	NA	NA	0	NA	NA	0	NA	NA	0	NA	NA
chr1	9841431	9841630	B2	-	Sgk3	+	N	NA	NA	NA	22	1	2	0.956522	25	8	1	3	0.888889	12	10	0	0	1	10	9	0	0	1	9	0.0676328	NA	NA	-0.0434783	NA	NA	-0.0434783	NA	NA	-0.111111	NA	NA	-0.111111	NA	NA	0	NA	NA
chr1	9845663	9845848	B2	-	Sgk3	+	N	NA	NA	NA	101	3	13	0.971154	28	27	3	5	0.9	8	39	1	1	0.975	10	41	2	1	0.953488	11	0.0711538	0.125598	1	-0.00384615	1	1	0.0176655	0.629751	1	-0.075	0.306682	1	-0.0534884	0.39611	1	0.0215116	1	1
chr1	9875241	9875722	MERVL_MT2	+	Sgk3	+	N	NA	NA	NA	136	12	16	0.918919	37	38	4	10	0.904762	12	57	0	2	1	10	27	1	0	0.964286	5	0.014157	0.756734	1	-0.0810811	0.0220716	1	-0.0453668	0.695438	1	-0.0952381	0.029734	1	-0.0595238	0.641458	1	0.0357143	0.329412	1
chr1	9894509	9894698	B2	+	Sgk3	+	N	NA	NA	NA	68	4	9	0.944444	25	32	4	1	0.888889	11	30	5	0	0.857143	10	5	1	0	0.833333	2	0.0555556	0.436603	1	0.0873016	0.149172	1	0.111111	NA	NA	0.031746	0.73495	1	0.0555556	NA	NA	0.0238095	NA	NA
chr1	9917225	9917414	B2	+	Mcmdc2	+	N	NA	NA	NA	70	16	8	0.813953	26	38	4	6	0.904762	14	36	4	0	0.9	11	18	4	0	0.818182	7	-0.0908084	0.207945	1	-0.0860465	0.297686	1	-0.00422833	1	1	0.00476191	1	1	0.0865801	0.430251	1	0.0818182	0.438053	1
chr1	9924356	9924503	B1	+	Mcmdc2	+	N	NA	NA	NA	137	8	7	0.944828	23	86	3	6	0.966292	16	40	0	1	1	7	34	1	0	0.971429	6	-0.0214645	0.539753	1	-0.0551724	0.204414	1	-0.026601	1	1	-0.0337079	0.551822	1	-0.00513644	1	1	0.0285714	0.466667	1
chr1	9934192	9934376	B2	+	Mcmdc2	+	N	NA	NA	NA	26	1	3	0.962963	18	19	3	6	0.863636	18	12	1	0	0.923077	7	10	2	1	0.833333	7	0.0993266	0.313603	1	0.039886	NA	NA	0.12963	NA	NA	-0.0594406	NA	NA	0.030303	NA	NA	0.0897436	NA	NA
chr1	9952008	9952203	B2	-	N	NA	N	NA	NA	NA	14	1	1	0.933333	16	7	2	0	0.777778	9	11	1	0	0.916667	12	9	0	0	1	9	0.155556	NA	NA	0.0166667	NA	NA	-0.0666667	NA	NA	-0.138889	NA	NA	-0.222222	NA	NA	-0.0833333	NA	NA
chr1	9955512	9955655	B1	+	N	NA	N	NA	NA	NA	117	13	9	0.9	30	36	3	2	0.923077	9	58	6	0	0.90625	13	43	3	0	0.934783	10	-0.0230769	1	1	-0.00625	1	1	-0.0347826	0.567013	1	0.0168269	1	1	-0.0117057	1	1	-0.0285326	0.732044	1
chr1	9956840	9956985	B1	-	N	NA	N	NA	NA	NA	90	2	3	0.978261	27	15	1	1	0.9375	8	48	1	0	0.979592	13	31	4	1	0.885714	11	0.0407609	NA	NA	-0.00133097	1	1	0.0925466	0.048491	1	-0.0420918	NA	NA	0.0517857	NA	NA	0.0938776	0.155388	1
chr1	9980046	9980236	B2	+	Ppp1r42	-	N	NA	NA	NA	9	2	2	0.818182	13	15	2	1	0.882353	18	7	0	0	1	7	11	0	0	1	11	-0.0641711	NA	NA	-0.181818	NA	NA	-0.181818	NA	NA	-0.117647	NA	NA	-0.117647	NA	NA	0	NA	NA
chr1	9984857	9985048	B2	+	Ppp1r42	-	N	NA	NA	NA	27	1	7	0.964286	22	36	0	4	1	22	15	0	0	1	8	15	0	0	1	9	-0.0357143	0.4375	1	-0.0357143	NA	NA	-0.0357143	NA	NA	0	NA	NA	0	NA	NA	0	NA	NA
chr1	9989615	9989755	B1	-	Ppp1r42	-	N	NA	NA	NA	89	4	6	0.956989	21	80	3	2	0.963855	19	34	1	0	0.971429	7	27	2	0	0.931034	7	-0.00686618	1	1	-0.0144393	1	1	0.0259548	0.627134	1	-0.00757315	1	1	0.0328209	0.602762	1	0.0403941	0.585853	1
chr1	9990418	9990607	B2	+	Ppp1r42	-	N	NA	NA	NA	17	1	0	0.944444	18	15	1	1	0.9375	17	6	0	0	1	6	5	0	0	1	5	0.00694444	NA	NA	-0.0555556	NA	NA	-0.0555556	NA	NA	-0.0625	NA	NA	-0.0625	NA	NA	0	NA	NA
chr1	10001279	10001463	B2	+	Ppp1r42	-	N	NA	NA	NA	27	2	9	0.931034	24	15	2	0	0.882353	11	16	0	0	1	8	21	1	0	0.954545	12	0.0486815	NA	NA	-0.0689655	NA	NA	-0.023511	1	1	-0.117647	NA	NA	-0.0721925	NA	NA	0.0454545	NA	NA
chr1	10007920	10008065	B1	-	Ppp1r42	-	N	NA	NA	NA	203	11	19	0.948598	35	107	4	14	0.963964	21	56	3	1	0.949153	9	66	5	1	0.929577	11	-0.0153658	0.781158	1	-0.000554411	1	1	0.0190207	0.556347	1	0.0148114	0.694753	1	0.0343865	0.314906	1	0.0195751	0.727729	1
chr1	10016637	10016782	B1	+	N	NA	N	NA	NA	NA	135	12	9	0.918367	25	85	3	6	0.965909	15	43	1	1	0.977273	7	36	4	0	0.9	6	-0.0475417	0.177568	1	-0.0589054	0.304862	1	0.0183673	0.75099	1	-0.0113636	1	1	0.0659091	0.203673	1	0.0772727	0.186744	1
chr1	10019643	10019837	B2	+	N	NA	N	NA	NA	NA	17	0	2	1	19	11	0	0	1	11	7	0	0	1	7	5	0	0	1	5	0	NA	NA	0	NA	NA	0	NA	NA	0	NA	NA	0	NA	NA	0	NA	NA
chr1	10042606	10042797	B2	-	Cspp1	+	N	NA	NA	NA	31	7	7	0.815789	26	14	3	2	0.823529	11	8	1	0	0.888889	5	10	0	0	1	5	-0.00773994	NA	NA	-0.0730994	NA	NA	-0.184211	NA	NA	-0.0653595	NA	NA	-0.176471	NA	NA	-0.111111	NA	NA
chr1	10049128	10049279	B1	+	Cspp1	+	N	NA	NA	NA	56	6	9	0.903226	36	20	1	2	0.952381	13	20	0	0	1	10	19	2	0	0.904762	11	-0.0491551	0.672703	1	-0.0967742	0.327709	1	-0.0015361	1	1	-0.047619	1	1	0.047619	1	1	0.0952381	0.487805	1
chr1	10078420	10078567	B1	+	Cspp1	+	N	NA	NA	NA	169	8	6	0.954802	27	74	0	1	1	12	46	2	1	0.958333	8	47	6	0	0.886792	8	-0.0451977	0.109445	1	-0.00353107	1	1	0.0680098	0.0964838	1	0.0416667	0.152825	1	0.113208	0.00444105	1	0.0715409	0.273985	1
chr1	10080172	10080312	B1	-	Cspp1	+	N	NA	NA	NA	101	3	13	0.971154	27	64	1	2	0.984615	15	41	0	0	1	9	48	4	1	0.923077	12	-0.0134615	1	1	-0.0288462	0.558725	1	0.0480769	0.222814	1	-0.0153846	1	1	0.0615385	0.169836	1	0.0769231	0.127407	1
chr1	10134872	10135019	B1	-	Cspp1	+	N	NA	NA	NA	175	2	5	0.988701	29	107	2	8	0.981651	19	66	2	2	0.970588	10	40	0	1	1	6	0.00704919	0.637177	1	0.0181123	0.308358	1	-0.0112994	1	1	0.0110631	0.638815	1	-0.0183486	1	1	-0.0294118	0.529249	1
chr1	10161173	10161365	B2	-	Arfgef1	-	N	NA	NA	NA	45	4	0	0.918367	29	16	2	0	0.888889	11	10	0	0	1	6	14	2	0	0.875	8	0.0294785	NA	NA	-0.0816327	NA	NA	0.0433673	NA	NA	-0.111111	NA	NA	0.0138889	NA	NA	0.125	NA	NA
chr1	10167889	10168079	B2	+	Arfgef1	-	N	NA	NA	NA	55	1	10	0.982143	28	20	3	4	0.869565	10	27	1	2	0.964286	11	13	1	0	0.928571	7	0.112578	0.0719008	1	0.0178571	1	1	0.0535714	NA	NA	-0.0947205	0.315798	1	-0.0590062	NA	NA	0.0357143	NA	NA
chr1	10221127	10221317	B2	+	Arfgef1	-	N	NA	NA	NA	20	4	2	0.833333	26	9	3	2	0.75	14	5	0	0	1	5	8	2	0	0.8	10	0.0833333	NA	NA	-0.166667	NA	NA	0.0333333	NA	NA	-0.25	NA	NA	-0.05	NA	NA	0.2	NA	NA
chr1	10238790	10238937	B1	+	N	NA	N	NA	NA	NA	165	9	16	0.948276	36	76	8	4	0.904762	18	32	2	1	0.941176	6	32	6	0	0.842105	7	0.043514	0.191715	1	0.00709939	1	1	0.106171	0.0324149	1	-0.0364146	0.721885	1	0.0626566	0.362343	1	0.0990712	0.266921	1
chr1	10313093	10313238	B1	+	N	NA	N	NA	NA	NA	174	8	21	0.956044	27	65	0	6	1	9	65	1	1	0.984848	9	45	4	3	0.918367	7	-0.043956	0.114874	1	-0.0288045	0.451638	1	0.0376766	0.287153	1	0.0151515	1	1	0.0816327	0.0317518	1	0.0664811	0.161769	1
chr1	10382608	10383134	L1MdGF	+	Cpa6	-	N	NA	NA	NA	738	42	102	0.946154	41	281	17	37	0.942953	16	78	0	1	1	3	175	4	3	0.977654	8	0.00320083	0.881083	1	-0.0538462	NA	NA	-0.0314998	0.0818198	1	-0.057047	NA	NA	-0.0347006	0.104838	1	0.0223464	NA	NA
chr1	10424930	10428785	L1MdF	-	Cpa6	-	N	NA	NA	NA	315	32	34	0.907781	26	410	66	61	0.861345	31	108	13	0	0.892562	7	25	13	1	0.657895	4	0.0464364	0.049504	1	0.015219	0.595883	1	0.249886	8.75e-05	1	-0.0312174	0.452663	1	0.20345	0.00353434	1	0.234667	0.00175411	1
chr1	10432909	10433093	L1MdF	+	Cpa6	-	N	NA	NA	NA	26	0	1	1	27	15	0	0	1	15	5	1	0	0.833333	6	8	0	0	1	8	0	NA	NA	0.166667	NA	NA	0	NA	NA	0.166667	NA	NA	0	NA	NA	-0.166667	NA	NA
chr1	10534843	10535362	L1MdF	-	Cpa6	-	N	NA	NA	NA	295	17	51	0.945513	22	230	10	33	0.958333	17	84	4	0	0.954545	6	108	9	1	0.923077	8	-0.0128205	0.554188	1	-0.00903263	1	1	0.0224359	0.371922	1	0.00378788	1	1	0.0352564	0.208333	1	0.0314685	0.402741	1
chr1	10543443	10543706	L1MdF	-	Cpa6	-	N	NA	NA	NA	84	5	16	0.94382	17	51	2	12	0.962264	12	43	1	0	0.977273	6	45	3	1	0.9375	7	-0.0184439	1	1	-0.0334525	0.66313	1	0.00632022	1	1	-0.0150086	1	1	0.0247642	0.666394	1	0.0397727	0.6181	1
chr1	10615778	10615925	B1	-	Cpa6	-	N	NA	NA	NA	154	19	13	0.890173	23	126	9	21	0.933333	19	107	4	1	0.963964	14	55	14	1	0.797101	8	-0.0431599	0.232649	1	-0.0737906	0.0268359	1	0.093072	0.0641152	1	-0.0306306	0.393419	1	0.136232	0.00510188	1	0.166863	0.000510268	1
chr1	10651911	10652056	B1	+	Cpa6	-	N	NA	NA	NA	98	2	18	0.98	26	41	1	4	0.97619	11	31	0	2	1	7	43	1	1	0.977273	9	0.00380952	1	1	-0.02	1	1	0.00272727	1	1	-0.0238095	1	1	-0.00108225	1	1	0.0227273	1	1
chr1	10792716	10793003	L1MdA	-	N	NA	N	NA	NA	NA	184	7	23	0.963351	23	85	4	11	0.955056	12	114	0	1	1	10	44	1	1	0.977778	5	0.00829461	0.747488	1	-0.0366492	0.0483326	1	-0.014427	1	1	-0.0449438	0.0355481	1	-0.0227216	0.663247	1	0.0222222	0.283019	1
chr1	10888417	10888670	L1MdGF	-	N	NA	N	NA	NA	NA	164	11	21	0.937143	21	107	4	20	0.963964	13	29	0	0	1	3	47	0	0	1	6	-0.0268211	0.419349	1	-0.0628571	NA	NA	-0.0628571	0.125955	1	-0.036036	NA	NA	-0.036036	0.318791	1	0	NA	NA
chr1	10889375	10889522	B1	-	N	NA	N	NA	NA	NA	19	2	4	0.904762	17	17	2	2	0.894737	12	7	0	0	1	4	10	0	0	1	5	0.0100251	NA	NA	-0.0952381	NA	NA	-0.0952381	NA	NA	-0.105263	NA	NA	-0.105263	NA	NA	0	NA	NA
chr1	10889636	10890128	MERVL_MT2	+	N	NA	N	NA	NA	NA	78	7	14	0.917647	18	70	4	10	0.945946	15	29	1	0	0.966667	5	28	1	1	0.965517	6	-0.0282989	0.545612	1	-0.0490196	0.678355	1	-0.0478702	0.677353	1	-0.0207207	1	1	-0.0195713	1	1	0.00114943	1	1
chr1	10895579	10896071	MERVL_MT2	+	N	NA	N	NA	NA	NA	119	13	18	0.901515	27	51	2	4	0.962264	10	39	0	0	1	6	53	1	2	0.981481	9	-0.060749	0.238252	1	-0.0984848	0.041352	1	-0.0799663	0.0701817	1	-0.0377358	0.506211	1	-0.0192173	0.617891	1	0.0185185	1	1
chr1	10939837	10939984	B1	+	N	NA	N	NA	NA	NA	53	14	12	0.791045	32	30	4	4	0.882353	15	29	2	0	0.935484	11	14	4	0	0.777778	6	-0.0913082	0.409392	1	-0.144439	0.0846621	1	0.013267	NA	NA	-0.0531309	0.674353	1	0.104575	NA	NA	0.157706	NA	NA
chr1	10957647	10957841	B2	+	N	NA	N	NA	NA	NA	25	3	2	0.892857	30	4	5	2	0.444444	11	2	3	0	0.4	5	3	1	0	0.75	4	0.448413	NA	NA	0.492857	NA	NA	0.142857	NA	NA	0.0444444	NA	NA	-0.305556	NA	NA	-0.35	NA	NA
chr1	10995298	10995444	B1	+	Prex2	+	N	NA	NA	NA	62	4	5	0.939394	28	37	3	6	0.925	16	17	1	0	0.944444	6	16	3	0	0.842105	7	0.0143939	1	1	-0.00505051	NA	NA	0.0972887	NA	NA	-0.0194444	NA	NA	0.0828947	NA	NA	0.102339	NA	NA
chr1	11137393	11137541	B1	-	Prex2	+	N	NA	NA	NA	89	13	8	0.872549	34	27	2	6	0.931034	11	32	1	1	0.969697	9	15	0	0	1	4	-0.0584855	0.519825	1	-0.0971479	0.186798	1	-0.127451	NA	NA	-0.0386625	0.595135	1	-0.0689655	NA	NA	-0.030303	NA	NA
chr1	11257739	11258250	MERVL_MT2	+	Prex2	+	N	NA	NA	NA	143	10	24	0.934641	31	60	0	13	1	16	47	1	1	0.979167	8	34	5	0	0.871795	8	-0.0653595	0.0653031	1	-0.0445261	0.465417	1	0.0628457	0.192584	1	0.0208333	0.444444	1	0.128205	0.00804994	1	0.107372	0.0854892	1
chr1	11263662	11264173	MERVL_MT2	+	Prex2	+	N	NA	NA	NA	99	2	18	0.980198	22	54	3	7	0.947368	12	30	0	0	1	5	99	5	1	0.951923	19	0.0328296	0.352131	1	-0.019802	1	1	0.0282749	0.445326	1	-0.0526316	0.548281	1	-0.00455466	1	1	0.0480769	0.586821	1
chr1	11319566	11319756	B2	+	N	NA	N	NA	NA	NA	7	0	4	1	11	5	1	4	0.833333	10	6	0	0	1	6	1	0	0	1	1	0.166667	NA	NA	0	NA	NA	0	NA	NA	-0.166667	NA	NA	-0.166667	NA	NA	0	NA	NA
chr1	11441833	11441980	B1	-	A830018L16Rik	+	N	NA	NA	NA	145	10	16	0.935484	26	133	9	11	0.93662	21	67	2	0	0.971014	9	87	2	1	0.977528	12	-0.00113585	1	1	-0.0355306	0.351528	1	-0.0420442	0.219532	1	-0.0343948	0.50995	1	-0.0409084	0.21091	1	-0.0065136	1	1
chr1	11486685	11488165	L1MdF	-	A830018L16Rik	+	N	NA	NA	NA	515	40	44	0.927928	31	224	12	23	0.949153	13	292	10	3	0.966887	14	56	1	0	0.982456	5	-0.0212246	0.34669	1	-0.0389595	0.0216224	1	-0.0545282	0.162427	1	-0.0177349	0.381165	1	-0.0333036	0.474644	1	-0.0155687	1	1
chr1	11538165	11538308	B1	-	A830018L16Rik	+	N	NA	NA	NA	43	11	2	0.796296	31	28	0	1	1	16	14	1	0	0.933333	8	14	1	0	0.933333	8	-0.203704	0.0130998	1	-0.137037	NA	NA	-0.137037	NA	NA	0.0666667	NA	NA	0.0666667	NA	NA	0	NA	NA
chr1	11600698	11600884	B2	+	A830018L16Rik	+	Y	NA	NA	NA	23	5	1	0.821429	18	29	2	3	0.935484	20	22	0	0	1	13	8	0	0	1	4	-0.114055	0.239803	1	-0.178571	0.0588146	1	-0.178571	NA	NA	-0.0645161	0.50508	1	-0.0645161	NA	NA	0	NA	NA
chr1	11607767	11607913	B1	-	A830018L16Rik	+	N	NA	NA	NA	105	7	16	0.9375	28	46	0	5	1	11	59	3	1	0.951613	13	23	1	0	0.958333	5	-0.0625	0.107575	1	-0.0141129	1	1	-0.0208333	1	1	0.0483871	0.259605	1	0.0416667	0.342857	1	-0.00672043	1	1
chr1	11673970	11674475	L1MdA	+	A830018L16Rik	+	N	NA	NA	NA	567	24	64	0.959391	30	328	12	43	0.964706	19	246	9	4	0.964706	11	171	8	2	0.955307	8	-0.00531502	0.728024	1	-0.00531502	0.847322	1	0.0040836	0.831129	1	0	1	1	0.00939862	0.634601	1	0.00939862	0.624497	1
chr1	11720340	11720712	L1MdTFIII	-	A830018L16Rik	+	N	NA	NA	NA	334	51	39	0.867532	29	215	7	37	0.968468	18	134	6	1	0.957143	9	222	14	0	0.940678	15	-0.100936	2.17e-05	0.444436	-0.0896104	0.00243569	1	-0.0731455	0.00427087	1	0.0113256	0.574838	1	0.0277905	0.183392	1	0.0164649	0.636276	1
chr1	11729109	11729852	L1MdA	-	A830018L16Rik	+	N	NA	NA	NA	889	49	83	0.947761	27	503	9	31	0.982422	16	183	9	8	0.953125	6	528	21	14	0.961749	16	-0.0346607	0.00107736	1	-0.00536381	0.858994	1	-0.0139874	0.254017	1	0.0292969	0.0555598	1	0.0206732	0.0621305	1	-0.00862363	0.67045	1
chr1	11782750	11783770	L1MdTFII	-	A830018L16Rik	+	N	NA	NA	NA	1468	131	171	0.918074	33	356	7	43	0.980716	8	460	12	6	0.974576	8	118	5	2	0.95935	4	-0.0626425	3.61e-06	0.0741319	-0.0565025	4.27e-06	0.0875987	-0.0412758	0.117977	1	0.00613998	0.643969	1	0.0213667	0.190168	1	0.0152267	0.365456	1
chr1	11805333	11805697	L1MdGF	+	A830018L16Rik	+	N	NA	NA	NA	260	24	33	0.915493	25	94	4	18	0.959184	10	106	2	0	0.981481	7	154	11	2	0.933333	11	-0.0436907	0.182076	1	-0.0659885	0.0210827	1	-0.0178404	0.585713	1	-0.0222978	0.426856	1	0.0258503	0.583423	1	0.0481481	0.0839294	1
chr1	11853705	11854024	L1MdA	+	A830018L16Rik	+	N	NA	NA	NA	266	26	28	0.910959	35	56	2	6	0.965517	7	58	3	2	0.95082	6	44	7	1	0.862745	6	-0.0545583	0.194822	1	-0.0398608	0.442163	1	0.0482138	0.302152	1	0.0146976	1	1	0.102772	0.079691	1	0.0880746	0.181285	1
chr1	11887115	11887466	IAP_LTR	-	A830018L16Rik	+	N	NA	NA	NA	382	12	23	0.969543	24	163	9	25	0.947674	12	170	2	3	0.988372	10	62	5	1	0.925373	4	0.0218687	0.228869	1	-0.0188289	0.246407	1	0.04417	0.0847366	1	-0.0406977	0.0612274	1	0.0223013	0.543908	1	0.062999	0.0197897	1
chr1	11891326	11891677	IAP_LTR	-	A830018L16Rik	+	N	NA	NA	NA	431	23	34	0.949339	30	146	1	14	0.993197	10	128	1	2	0.992248	7	102	1	1	0.990291	6	-0.0438581	0.0144574	1	-0.0429089	0.0402373	1	-0.0409521	0.100983	1	0.000949217	1	1	0.00290602	1	1	0.0019568	1	1
chr1	11954123	11954274	B1	+	A830018L16Rik	+	N	NA	NA	NA	130	7	11	0.948905	21	110	13	16	0.894309	19	37	2	0	0.948718	5	42	3	0	0.933333	6	0.0545962	0.108719	1	0.00018716	1	1	0.0155718	0.710398	1	-0.054409	0.525729	1	-0.0390244	0.562727	1	0.0153846	1	1
chr1	11965176	11965731	IAP_LTR	-	A830018L16Rik	+	N	NA	NA	NA	373	18	36	0.953964	28	276	7	13	0.975265	16	138	1	2	0.992806	8	143	0	2	1	7	-0.0213008	0.214565	1	-0.0388416	0.0334653	1	-0.0460358	0.00520879	1	-0.0175407	0.280973	1	-0.024735	0.100937	1	-0.00719425	0.492908	1
chr1	12075417	12075706	L1MdA	+	N	NA	N	NA	NA	NA	219	24	37	0.901235	27	57	1	11	0.982759	6	36	2	2	0.947368	4	73	2	0	0.973333	7	-0.0815241	0.059416	1	-0.0461339	0.548733	1	-0.0720988	0.052985	1	0.0353902	0.560372	1	0.00942529	1	1	-0.0259649	0.601483	1
chr1	12106391	12106585	B2	-	N	NA	N	NA	NA	NA	35	8	5	0.813953	30	22	2	1	0.916667	15	10	0	0	1	5	13	1	0	0.928571	8	-0.102713	0.310805	1	-0.186047	NA	NA	-0.114618	NA	NA	-0.0833333	NA	NA	-0.0119048	NA	NA	0.0714286	NA	NA
chr1	12159560	12161795	L1MdF	-	N	NA	N	NA	NA	NA	233	50	25	0.823322	31	151	10	12	0.937888	17	68	3	0	0.957746	6	53	1	0	0.981481	5	-0.114567	0.000490439	1	-0.134425	0.00274449	1	-0.15816	0.00142686	1	-0.0198583	0.759036	1	-0.0435933	0.298096	1	-0.023735	0.633072	1
chr1	12269824	12270092	L1MdF	-	N	NA	N	NA	NA	NA	306	32	47	0.905325	26	204	10	31	0.953271	16	71	0	0	1	5	163	10	0	0.942197	11	-0.0479456	0.047225	1	-0.0946746	0.00272729	1	-0.0368711	0.175148	1	-0.046729	0.0715338	1	0.0110745	0.650551	1	0.0578035	0.0372904	1
chr1	12369601	12369747	B1	+	N	NA	N	NA	NA	NA	100	7	12	0.934579	27	72	5	7	0.935065	18	59	4	1	0.936508	15	21	2	2	0.913043	5	-0.000485496	1	1	-0.0019285	1	1	0.021536	0.659492	1	-0.001443	1	1	0.0220215	0.659339	1	0.0234645	0.656149	1
chr1	12370521	12370669	B1	-	N	NA	N	NA	NA	NA	89	9	8	0.908163	30	54	3	0	0.947368	16	56	4	1	0.933333	18	22	3	2	0.88	8	-0.0392052	0.537054	1	-0.0251701	0.767592	1	0.0281633	0.707883	1	0.0140351	1	1	0.0673684	0.362636	1	0.0533333	0.414477	1
chr1	12439958	12441594	L1MdF	+	N	NA	N	NA	NA	NA	325	44	43	0.880759	29	274	15	38	0.948097	26	116	11	1	0.913386	7	91	11	0	0.892157	8	-0.0673381	0.00246157	1	-0.032627	0.412405	1	-0.0113981	0.86246	1	0.0347111	0.190628	1	0.05594	0.0638835	1	0.021229	0.654826	1
chr1	12457694	12458025	L1MdF	+	N	NA	N	NA	NA	NA	86	19	19	0.819048	32	20	4	7	0.833333	8	29	0	0	1	6	24	1	0	0.96	5	-0.0142857	1	1	-0.180952	0.0129798	1	-0.140952	0.120649	1	-0.166667	0.0362879	1	-0.126667	0.189463	1	0.04	0.462963	1
chr1	12495906	12496046	B1	-	N	NA	N	NA	NA	NA	58	6	3	0.90625	24	54	2	8	0.964286	23	20	2	0	0.909091	8	8	2	0	0.8	4	-0.0580357	0.281334	1	-0.00284091	1	1	0.10625	NA	NA	0.0551948	0.31498	1	0.164286	NA	NA	0.109091	NA	NA
chr1	12534575	12534765	B2	+	N	NA	N	NA	NA	NA	29	1	3	0.966667	19	21	1	4	0.954545	15	20	0	0	1	11	13	0	0	1	7	0.0121212	1	1	-0.0333333	1	1	-0.0333333	NA	NA	-0.0454545	1	1	-0.0454545	NA	NA	0	NA	NA
chr1	12635201	12635393	B2	+	N	NA	N	NA	NA	NA	40	7	3	0.851064	18	23	1	3	0.958333	13	18	1	0	0.947368	7	14	0	1	1	6	-0.10727	0.251483	1	-0.0963046	NA	NA	-0.148936	NA	NA	0.0109649	NA	NA	-0.0416667	NA	NA	-0.0526316	NA	NA
chr1	12756400	12756547	B1	-	Sulf1	+	N	NA	NA	NA	100	13	7	0.884956	23	67	4	10	0.943662	15	25	1	1	0.961538	5	31	3	0	0.911765	7	-0.0587062	0.20367	1	-0.0765827	0.46786	1	-0.026809	1	1	-0.0178765	1	1	0.0318973	0.679089	1	0.0497738	0.626104	1
chr1	12762916	12763106	B2	-	Sulf1	+	N	NA	NA	NA	13	0	5	1	18	13	1	1	0.928571	15	2	0	0	1	2	2	1	0	0.666667	3	0.0714286	NA	NA	0	NA	NA	0.333333	NA	NA	-0.0714286	NA	NA	0.261905	NA	NA	0.333333	NA	NA
chr1	12818887	12819076	B2	-	Sulf1	+	N	NA	NA	NA	27	7	0	0.794118	34	5	2	1	0.714286	8	6	0	0	1	6	3	0	0	1	3	0.0798319	NA	NA	-0.205882	NA	NA	-0.205882	NA	NA	-0.285714	NA	NA	-0.285714	NA	NA	0	NA	NA
chr1	12843070	12843257	B2	-	Sulf1	+	N	NA	NA	NA	15	3	2	0.833333	20	14	2	1	0.875	17	3	0	0	1	3	5	2	0	0.714286	7	-0.0416667	NA	NA	-0.166667	NA	NA	0.119048	NA	NA	-0.125	NA	NA	0.160714	NA	NA	0.285714	NA	NA
chr1	12917200	12917389	B2	+	Slco5a1	-	N	NA	NA	NA	13	8	2	0.619048	23	14	7	1	0.666667	22	1	0	0	1	1	3	3	0	0.5	6	-0.047619	1	1	-0.380952	NA	NA	0.119048	NA	NA	-0.333333	NA	NA	0.166667	NA	NA	0.5	NA	NA
chr1	12999258	12999402	B1	+	N	NA	N	NA	NA	NA	138	15	19	0.901961	42	38	4	6	0.904762	10	30	3	0	0.909091	8	16	3	1	0.842105	4	-0.00280112	1	1	-0.00713013	1	1	0.0598555	NA	NA	-0.004329	1	1	0.0626566	NA	NA	0.0669856	NA	NA
chr1	13000710	13000902	B2	-	N	NA	N	NA	NA	NA	98	12	10	0.890909	37	32	2	9	0.941176	14	20	0	0	1	6	14	3	1	0.823529	5	-0.0502674	0.519942	1	-0.109091	0.211278	1	0.0673797	NA	NA	-0.0588235	0.524808	1	0.117647	NA	NA	0.176471	NA	NA
chr1	13001583	13001776	B2	-	N	NA	N	NA	NA	NA	61	3	1	0.953125	38	16	1	6	0.941176	13	10	1	0	0.909091	6	9	1	1	0.9	6	0.0119485	NA	NA	0.0440341	NA	NA	0.053125	NA	NA	0.0320856	NA	NA	0.0411765	NA	NA	0.00909091	NA	NA
chr1	13030791	13030983	B2	+	N	NA	N	NA	NA	NA	71	8	7	0.898734	34	40	2	8	0.952381	19	39	1	0	0.975	14	15	1	1	0.9375	8	-0.0536468	0.491087	1	-0.0762658	0.26936	1	-0.0387658	NA	NA	-0.022619	1	1	0.014881	NA	NA	0.0375	NA	NA
chr1	13037841	13038032	B2	+	N	NA	N	NA	NA	NA	23	0	3	1	26	9	0	0	1	9	8	0	0	1	8	9	1	0	0.9	10	0	NA	NA	0	NA	NA	0.1	NA	NA	0	NA	NA	0.1	NA	NA	0.1	NA	NA
chr1	13040944	13041137	B2	-	N	NA	N	NA	NA	NA	126	6	12	0.954545	28	35	2	2	0.945946	8	62	1	0	0.984127	11	44	2	0	0.956522	8	0.00859951	1	1	-0.0295815	0.431822	1	-0.00197628	1	1	-0.038181	0.553117	1	-0.0105758	1	1	0.0276052	0.572066	1
chr1	13041718	13041862	B1	+	N	NA	N	NA	NA	NA	168	16	11	0.913043	31	62	3	5	0.953846	11	69	4	0	0.945205	11	59	3	0	0.951613	9	-0.0408027	0.416595	1	-0.032162	0.451184	1	-0.0385694	0.417976	1	0.00864068	1	1	0.00223325	1	1	-0.00640742	1	1
chr1	13044761	13044908	B1	-	N	NA	N	NA	NA	NA	61	15	7	0.802632	33	36	3	2	0.923077	16	25	3	2	0.892857	10	21	2	1	0.913043	10	-0.120445	0.110073	1	-0.0902256	0.385994	1	-0.110412	0.345357	1	0.0302198	0.688455	1	0.0100334	1	1	-0.0201863	1	1
chr1	13051676	13051869	B2	+	N	NA	N	NA	NA	NA	59	7	7	0.893939	22	51	5	8	0.910714	21	23	2	1	0.92	8	24	2	0	0.923077	9	-0.0167749	1	1	-0.0260606	1	1	-0.0291375	1	1	-0.00928571	1	1	-0.0123626	1	1	-0.00307692	1	1
chr1	13051890	13052086	B2	+	N	NA	N	NA	NA	NA	34	14	6	0.708333	23	34	5	6	0.871795	21	17	10	0	0.62963	10	13	4	1	0.764706	7	-0.163462	0.0748255	1	0.0787037	0.607046	1	-0.0563725	NA	NA	0.242165	0.0349803	1	0.107089	NA	NA	-0.135076	NA	NA
chr1	13052562	13052702	B1	-	N	NA	N	NA	NA	NA	47	23	7	0.671429	22	41	22	7	0.650794	21	30	11	1	0.731707	11	24	4	0	0.857143	8	0.0206349	0.855433	1	-0.0602787	0.531313	1	-0.185714	0.0810567	1	-0.0809137	0.518218	1	-0.206349	0.0487235	1	-0.125436	0.249963	1
chr1	13054254	13054446	B2	+	N	NA	N	NA	NA	NA	45	2	6	0.957447	19	39	2	2	0.95122	17	21	1	0	0.954545	8	20	0	0	1	8	0.0062273	1	1	0.00290135	1	1	-0.0425532	1	1	-0.00332594	1	1	-0.0487805	1	1	-0.0454545	1	1
chr1	13054457	13054604	B1	+	N	NA	N	NA	NA	NA	107	8	11	0.930435	20	88	4	7	0.956522	16	53	2	0	0.963636	8	57	1	1	0.982759	9	-0.026087	0.554343	1	-0.0332016	0.502798	1	-0.0523238	0.275257	1	-0.00711463	1	1	-0.0262369	0.649115	1	-0.0191223	0.6117	1
chr1	13055205	13055425	B2	+	N	NA	N	NA	NA	NA	56	12	4	0.823529	25	42	4	5	0.913043	20	19	1	0	0.95	8	18	2	0	0.9	8	-0.0895141	0.271758	1	-0.126471	0.282463	1	-0.0764706	0.509267	1	-0.0369565	1	1	0.0130435	1	1	0.05	1	1
chr1	13056822	13056969	B1	-	N	NA	N	NA	NA	NA	42	4	4	0.913043	25	24	2	1	0.923077	15	20	0	0	1	10	12	2	0	0.857143	7	-0.0100334	1	1	-0.0869565	0.305902	1	0.0559006	NA	NA	-0.0769231	0.497585	1	0.0659341	NA	NA	0.142857	NA	NA
chr1	13066290	13066437	B1	+	N	NA	N	NA	NA	NA	53	5	1	0.913793	30	35	1	2	0.972222	20	18	0	0	1	9	19	2	1	0.904762	12	-0.0584291	0.40114	1	-0.0862069	NA	NA	0.0090312	1	1	-0.0277778	NA	NA	0.0674603	0.547847	1	0.0952381	NA	NA
chr1	13071521	13071707	B2	+	N	NA	N	NA	NA	NA	17	2	5	0.894737	24	14	0	3	1	17	7	0	0	1	7	7	0	0	1	7	-0.105263	NA	NA	-0.105263	NA	NA	-0.105263	NA	NA	0	NA	NA	0	NA	NA	0	NA	NA
chr1	13082077	13082221	B1	+	N	NA	N	NA	NA	NA	162	11	20	0.936416	33	51	4	5	0.927273	11	59	2	1	0.967213	9	48	4	0	0.923077	9	0.00914346	0.761507	1	-0.0307969	0.522703	1	0.0133393	0.753363	1	-0.0399404	0.420616	1	0.0041958	1	1	0.0441362	0.411311	1
chr1	13089296	13089488	B2	-	N	NA	N	NA	NA	NA	31	1	8	0.96875	22	11	1	1	0.916667	7	13	0	0	1	9	8	0	0	1	4	0.0520833	NA	NA	-0.03125	NA	NA	-0.03125	NA	NA	-0.0833333	NA	NA	-0.0833333	NA	NA	0	NA	NA
chr1	13114905	13115095	B2	-	Prdm14	-	N	NA	NA	NA	37	3	4	0.925	26	19	0	2	1	12	12	1	0	0.923077	7	10	1	0	0.909091	6	-0.075	NA	NA	0.00192308	NA	NA	0.0159091	NA	NA	0.0769231	NA	NA	0.0909091	NA	NA	0.013986	NA	NA
chr1	13115464	13115607	B1	+	Prdm14	-	N	NA	NA	NA	122	10	13	0.924242	31	51	1	3	0.980769	12	25	1	3	0.961538	6	23	2	0	0.92	5	-0.0565268	0.184671	1	-0.037296	0.693249	1	0.00424242	1	1	0.0192308	1	1	0.0607692	0.244703	1	0.0415385	0.609844	1
chr1	13123458	13123605	B1	-	Prdm14	-	N	NA	NA	NA	84	3	3	0.965517	24	53	1	3	0.981481	16	21	1	2	0.954545	6	32	0	0	1	9	-0.0159642	1	1	0.0109718	1	1	-0.0344828	0.562806	1	0.026936	0.497895	1	-0.0185185	1	1	-0.0454545	0.407407	1
chr1	13130827	13131016	B2	+	N	NA	N	NA	NA	NA	36	2	3	0.947368	23	15	0	1	1	8	9	1	0	0.9	6	10	1	1	0.909091	7	-0.0526316	NA	NA	0.0473684	NA	NA	0.0382775	NA	NA	0.1	NA	NA	0.0909091	NA	NA	-0.00909091	NA	NA
chr1	13137673	13137820	B1	+	N	NA	N	NA	NA	NA	96	4	7	0.96	32	50	1	9	0.980392	16	32	1	0	0.969697	9	37	0	0	1	10	-0.0203922	0.663048	1	-0.00969697	1	1	-0.04	0.573985	1	0.0106952	1	1	-0.0196078	1	1	-0.030303	0.471429	1
chr1	13143624	13143812	B2	-	Ncoa2	-	N	NA	NA	NA	18	0	1	1	19	8	2	0	0.8	10	8	0	0	1	8	7	0	0	1	7	0.2	NA	NA	0	NA	NA	0	NA	NA	-0.2	NA	NA	-0.2	NA	NA	0	NA	NA
chr1	13190692	13190889	B2	-	Ncoa2	-	N	NA	NA	NA	13	2	5	0.866667	20	4	6	2	0.4	12	11	5	0	0.6875	16	5	3	0	0.625	8	0.466667	NA	NA	0.179167	NA	NA	0.241667	NA	NA	-0.2875	NA	NA	-0.225	NA	NA	0.0625	NA	NA
chr1	13207527	13208025	MERVL_MT2	-	Ncoa2	-	N	NA	NA	NA	119	1	6	0.991667	29	65	2	8	0.970149	18	32	1	0	0.969697	8	10	0	0	1	2	0.0215174	0.292066	1	0.0219697	0.385965	1	-0.00833333	NA	NA	0.000452284	1	1	-0.0298507	NA	NA	-0.030303	NA	NA
chr1	13213509	13214007	MERVL_MT2	-	Ncoa2	-	N	NA	NA	NA	80	1	1	0.987654	20	56	0	8	1	18	62	1	2	0.984127	14	18	0	0	1	4	-0.0123457	1	1	0.00352734	1	1	-0.0123457	NA	NA	0.015873	1	1	0	NA	NA	-0.015873	NA	NA
chr1	13230081	13230274	B2	+	Ncoa2	-	N	NA	NA	NA	57	3	4	0.95	25	26	2	2	0.928571	12	13	5	1	0.722222	8	18	5	0	0.782609	8	0.0214286	0.651474	1	0.227778	NA	NA	0.167391	0.0341084	1	0.206349	NA	NA	0.145963	0.221464	1	-0.0603865	NA	NA
chr1	13260126	13260271	B1	+	Ncoa2	-	N	NA	NA	NA	119	1	12	0.991667	23	104	1	7	0.990476	20	54	1	1	0.981818	11	30	2	0	0.9375	6	0.00119048	1	1	0.00984849	0.531034	1	0.0541667	0.112374	1	0.00865801	1	1	0.0529762	0.136062	1	0.0443182	0.551677	1
chr1	13324288	13324478	B2	+	Ncoa2	-	N	NA	NA	NA	55	4	6	0.932203	26	27	3	5	0.9	14	22	1	0	0.956522	9	11	1	1	0.916667	6	0.0322034	0.683934	1	-0.0243183	1	1	0.0155367	NA	NA	-0.0565217	0.624161	1	-0.0166667	NA	NA	0.0398551	NA	NA
chr1	13335279	13335471	B2	+	Ncoa2	-	N	NA	NA	NA	20	2	7	0.909091	29	6	1	1	0.857143	8	7	0	0	1	7	5	0	0	1	5	0.0519481	NA	NA	-0.0909091	NA	NA	-0.0909091	NA	NA	-0.142857	NA	NA	-0.142857	NA	NA	0	NA	NA
chr1	13351304	13351499	B2	+	Ncoa2	-	N	NA	NA	NA	56	2	6	0.965517	26	16	2	8	0.888889	10	14	1	0	0.933333	5	24	0	0	1	8	0.0766284	NA	NA	0.0321839	NA	NA	-0.0344828	1	1	-0.0444444	NA	NA	-0.111111	NA	NA	-0.0666667	NA	NA
chr1	13355806	13355994	B2	-	Ncoa2	-	N	NA	NA	NA	48	7	7	0.872727	24	23	1	0	0.958333	10	17	7	0	0.708333	9	19	5	0	0.791667	11	-0.0856061	0.423424	1	0.164394	0.109324	1	0.0810606	0.496047	1	0.25	0.0479236	1	0.166667	0.188191	1	-0.0833333	0.739968	1
chr1	13364187	13364379	B2	+	Ncoa2	-	N	NA	NA	NA	14	1	2	0.933333	17	12	0	1	1	13	5	0	0	1	5	1	0	0	1	1	-0.0666667	NA	NA	-0.0666667	NA	NA	-0.0666667	NA	NA	0	NA	NA	0	NA	NA	0	NA	NA
chr1	13377431	13377617	B2	+	N	NA	N	NA	NA	NA	31	3	3	0.911765	22	19	2	1	0.904762	13	18	1	0	0.947368	10	11	0	0	1	6	0.0070028	1	1	-0.0356037	NA	NA	-0.0882353	NA	NA	-0.0426065	NA	NA	-0.0952381	NA	NA	-0.0526316	NA	NA
chr1	13400850	13400995	B1	-	N	NA	N	NA	NA	NA	33	1	4	0.970588	38	11	1	0	0.916667	12	11	0	0	1	11	9	3	0	0.75	12	0.0539216	NA	NA	-0.0294118	NA	NA	0.220588	NA	NA	-0.0833333	NA	NA	0.166667	NA	NA	0.25	NA	NA
chr1	13408411	13408645	B2	-	N	NA	N	NA	NA	NA	24	2	4	0.923077	30	15	0	0	1	15	9	1	0	0.9	10	3	1	0	0.75	4	-0.0769231	NA	NA	0.0230769	NA	NA	0.173077	NA	NA	0.1	NA	NA	0.25	NA	NA	0.15	NA	NA
chr1	13445312	13445505	B2	+	N	NA	N	NA	NA	NA	78	13	6	0.857143	29	30	4	2	0.882353	11	21	2	0	0.913043	6	15	3	0	0.833333	5	-0.0252101	1	1	-0.0559006	0.731909	1	0.0238095	NA	NA	-0.0306905	1	1	0.0490196	NA	NA	0.0797101	NA	NA
chr1	13448875	13449022	B1	+	N	NA	N	NA	NA	NA	127	2	16	0.984496	31	30	1	2	0.967742	7	42	1	0	0.976744	9	27	1	0	0.964286	6	0.0167542	0.47829	1	0.00775194	1	1	0.0202104	0.447608	1	-0.00900225	1	1	0.00345622	1	1	0.0124585	1	1
chr1	13469313	13469504	B2	-	N	NA	N	NA	NA	NA	40	0	5	1	23	20	0	3	1	12	7	0	1	1	5	10	0	0	1	5	0	1	1	0	NA	NA	0	NA	NA	0	NA	NA	0	NA	NA	0	NA	NA
chr1	13472509	13472973	L1MdF	+	N	NA	N	NA	NA	NA	279	5	31	0.982394	21	299	2	24	0.993355	21	148	1	7	0.993289	9	183	3	3	0.983871	12	-0.0109611	0.273377	1	-0.0108942	0.669036	1	-0.0014766	1	1	6.69e-05	1	1	0.00948451	0.374944	1	0.00941762	0.631947	1
chr1	13480640	13480787	B1	-	N	NA	N	NA	NA	NA	109	8	7	0.931624	28	49	3	5	0.942308	15	47	3	0	0.94	11	43	2	2	0.955556	11	-0.0106838	1	1	-0.00837607	1	1	-0.0239316	0.727669	1	0.00230769	1	1	-0.0132479	1	1	-0.0155556	1	1
chr1	13516045	13516240	B2	+	N	NA	N	NA	NA	NA	47	1	4	0.979167	23	25	1	7	0.961538	12	29	2	1	0.935484	12	30	1	0	0.967742	13	0.0176282	1	1	0.0436828	0.557809	1	0.0114247	1	1	0.0260546	1	1	-0.00620347	1	1	-0.0322581	1	1
chr1	13536558	13536743	B2	-	N	NA	N	NA	NA	NA	17	1	3	0.944444	21	4	1	2	0.8	7	8	0	0	1	8	5	0	2	1	7	0.144444	NA	NA	-0.0555556	NA	NA	-0.0555556	NA	NA	-0.2	NA	NA	-0.2	NA	NA	0	NA	NA
chr1	13573463	13573618	B1	-	Tram1	-	N	NA	NA	NA	105	4	9	0.963303	36	39	2	11	0.95122	17	27	5	1	0.84375	9	32	1	2	0.969697	9	0.0120832	0.664968	1	0.119553	0.0284658	1	-0.00639422	1	1	0.10747	0.228321	1	-0.0184775	1	1	-0.125947	0.104834	1
chr1	13620918	13621065	B1	-	N	NA	N	NA	NA	NA	63	4	4	0.940299	27	37	2	2	0.948718	15	18	1	0	0.947368	7	17	0	0	1	7	-0.00841944	1	1	-0.00706991	NA	NA	-0.0597015	NA	NA	0.00134953	NA	NA	-0.0512821	NA	NA	-0.0526316	NA	NA
chr1	13624847	13625041	B2	-	N	NA	N	NA	NA	NA	65	1	2	0.984848	29	27	1	7	0.964286	14	17	1	0	0.944444	7	14	0	0	1	5	0.0205628	0.509266	1	0.040404	NA	NA	-0.0151515	NA	NA	0.0198413	NA	NA	-0.0357143	NA	NA	-0.0555556	NA	NA
chr1	13645834	13645981	B1	-	Lactb2	-	N	NA	NA	NA	67	1	14	0.985294	29	43	2	4	0.955556	18	21	0	0	1	8	12	0	0	1	5	0.0297386	0.562178	1	-0.0147059	1	1	-0.0147059	NA	NA	-0.0444444	1	1	-0.0444444	NA	NA	0	NA	NA
chr1	13736850	13737328	L1MdTFII	-	N	NA	N	NA	NA	NA	280	27	50	0.912052	14	165	15	29	0.916667	9	142	9	2	0.940397	6	85	5	3	0.944444	4	-0.00461455	1	1	-0.0283452	0.35732	1	-0.0323923	0.385155	1	-0.0237307	0.52432	1	-0.0277778	0.47067	1	-0.00404709	1	1
chr1	13769543	13769817	L1MdF	-	N	NA	N	NA	NA	NA	323	13	48	0.96131	29	194	5	29	0.974874	19	115	4	0	0.966387	10	70	1	1	0.985915	5	-0.0135648	0.466148	1	-0.00507703	1	1	-0.024606	0.479962	1	0.00848782	0.732246	1	-0.0110411	1	1	-0.0195289	0.652269	1
chr1	13897001	13897392	L1MdTFIII	-	N	NA	N	NA	NA	NA	565	36	53	0.9401	36	213	7	40	0.968182	16	189	3	1	0.984375	10	48	0	0	1	3	-0.028082	0.1554	1	-0.0442752	0.011754	1	-0.0599002	NA	NA	-0.0161932	0.349251	1	-0.0318182	NA	NA	-0.015625	NA	NA
chr1	14033889	14034487	L1MdF	-	N	NA	N	NA	NA	NA	191	26	34	0.880184	23	180	11	27	0.942408	20	70	8	0	0.897436	7	54	4	0	0.931034	7	-0.062224	0.0372802	1	-0.0172516	0.836809	1	-0.0508502	0.347242	1	0.0449725	0.197996	1	0.0113739	0.755356	1	-0.0335986	0.55634	1
chr1	14084698	14087166	L1MdF	+	N	NA	N	NA	NA	NA	1458	204	177	0.877256	44	768	27	78	0.966038	20	450	25	6	0.947368	10	151	11	1	0.932099	4	-0.0887814	4.74e-14	1.51e-09	-0.0701121	4.64e-06	0.14807	-0.0548424	0.0404692	1	0.0186693	0.109289	1	0.033939	0.0731021	1	0.0152697	0.437994	1
chr1	14113240	14114137	L1MdTFI	+	N	NA	N	NA	NA	NA	856	40	83	0.955357	22	641	12	71	0.981623	17	291	2	3	0.993174	6	354	8	2	0.977901	10	-0.0262661	0.00416241	1	-0.0378169	0.00089092	1	-0.0225434	0.0725649	1	-0.0115508	0.247176	1	0.00372273	0.814138	1	0.0152735	0.198001	1
chr1	14123555	14123722	B1	+	N	NA	N	NA	NA	NA	55	12	4	0.820896	39	27	1	3	0.964286	17	18	0	0	1	10	9	3	1	0.75	7	-0.14339	0.09956	1	-0.179104	NA	NA	0.0708955	NA	NA	-0.0357143	NA	NA	0.214286	NA	NA	0.25	NA	NA
chr1	14234728	14234914	B2	+	Eya1	-	N	NA	NA	NA	23	1	2	0.958333	26	13	2	3	0.866667	18	5	0	0	1	5	4	0	0	1	4	0.0916667	NA	NA	-0.0416667	NA	NA	-0.0416667	NA	NA	-0.133333	NA	NA	-0.133333	NA	NA	0	NA	NA
chr1	14280618	14280808	B2	+	Eya1	-	N	NA	NA	NA	32	6	0	0.842105	24	14	0	4	1	11	4	0	0	1	2	15	0	0	1	9	-0.157895	NA	NA	-0.157895	NA	NA	-0.157895	NA	NA	0	NA	NA	0	NA	NA	0	NA	NA
chr1	14393199	14393388	B2	-	N	NA	N	NA	NA	NA	19	7	0	0.730769	26	10	3	2	0.769231	15	8	1	0	0.888889	9	8	0	0	1	8	-0.0384615	NA	NA	-0.15812	NA	NA	-0.269231	NA	NA	-0.119658	NA	NA	-0.230769	NA	NA	-0.111111	NA	NA
chr1	14447503	14447784	L1MdF	+	N	NA	N	NA	NA	NA	212	12	27	0.946429	29	101	2	16	0.980583	13	62	0	0	1	6	29	0	1	1	3	-0.034154	0.239747	1	-0.0535714	0.0755027	1	-0.0535714	NA	NA	-0.0194175	0.528012	1	-0.0194175	NA	NA	0	NA	NA
chr1	14470231	14470378	B1	-	N	NA	N	NA	NA	NA	109	3	3	0.973214	32	54	3	5	0.947368	18	15	0	0	1	4	32	0	0	1	8	0.0258459	0.406406	1	-0.0267857	NA	NA	-0.0267857	1	1	-0.0526316	NA	NA	-0.0526316	0.55028	1	0	NA	NA
chr1	14482147	14482475	L1MdTFIII	-	N	NA	N	NA	NA	NA	380	27	66	0.933661	33	157	3	16	0.98125	12	196	4	4	0.98	14	67	0	0	1	5	-0.0475891	0.0214648	1	-0.0463391	0.0171236	1	-0.0663391	0.0219356	1	0.00125	1	1	-0.01875	0.557008	1	-0.02	0.57495	1
chr1	14531867	14532016	B1	+	N	NA	N	NA	NA	NA	16	6	1	0.727273	23	9	1	0	0.9	10	3	0	0	1	3	2	0	0	1	2	-0.172727	NA	NA	-0.272727	NA	NA	-0.272727	NA	NA	-0.1	NA	NA	-0.1	NA	NA	0	NA	NA
chr1	14544536	14544682	B1	-	N	NA	N	NA	NA	NA	68	2	4	0.971429	27	39	0	0	1	14	10	0	0	1	4	14	0	0	1	5	-0.0285714	0.536188	1	-0.0285714	NA	NA	-0.0285714	NA	NA	0	NA	NA	0	NA	NA	0	NA	NA
chr1	14553503	14553691	B2	+	N	NA	N	NA	NA	NA	18	1	2	0.947368	21	6	1	2	0.857143	9	3	3	0	0.5	6	5	3	0	0.625	8	0.0902256	NA	NA	0.447368	NA	NA	0.322368	NA	NA	0.357143	NA	NA	0.232143	NA	NA	-0.125	NA	NA
chr1	14614385	14614531	B1	+	N	NA	N	NA	NA	NA	82	2	2	0.97619	30	58	1	2	0.983051	22	30	0	0	1	10	27	1	1	0.964286	10	-0.00686037	1	1	-0.0238095	1	1	0.0119048	1	1	-0.0169492	1	1	0.0187651	0.542636	1	0.0357143	0.482759	1
chr1	14664664	14664862	B2	+	N	NA	N	NA	NA	NA	15	1	4	0.9375	12	19	0	7	1	14	15	0	0	1	8	8	1	3	0.888889	7	-0.0625	NA	NA	-0.0625	NA	NA	0.0486111	NA	NA	0	NA	NA	0.111111	NA	NA	0.111111	NA	NA
chr1	14694513	14694654	B1	+	N	NA	N	NA	NA	NA	115	0	6	1	28	70	0	8	1	18	61	2	0	0.968254	14	22	1	0	0.956522	5	0	1	1	0.031746	0.123976	1	0.0434783	0.166667	1	0.031746	0.222488	1	0.0434783	0.247312	1	0.0117322	1	1
chr1	14729374	14729520	B1	-	N	NA	N	NA	NA	NA	62	13	5	0.826667	18	74	11	8	0.870588	21	53	8	1	0.868852	14	26	2	1	0.928571	7	-0.0439216	0.508586	1	-0.0421858	0.634561	1	-0.101905	0.345205	1	0.00173578	1	1	-0.0579832	0.513419	1	-0.059719	0.49536	1
chr1	14752272	14752458	B2	+	N	NA	N	NA	NA	NA	62	7	10	0.898551	35	24	2	1	0.923077	12	12	5	0	0.705882	8	20	0	0	1	7	-0.0245262	1	1	0.192668	NA	NA	-0.101449	0.342135	1	0.217195	NA	NA	-0.0769231	0.497585	1	-0.294118	NA	NA
chr1	14767765	14767956	B2	-	N	NA	N	NA	NA	NA	10	10	2	0.5	22	13	2	4	0.866667	19	2	0	0	1	2	5	1	0	0.833333	6	-0.366667	NA	NA	-0.5	NA	NA	-0.333333	NA	NA	-0.133333	NA	NA	0.0333333	NA	NA	0.166667	NA	NA
chr1	14831640	14832203	IAP_LTR	-	N	NA	N	NA	NA	NA	398	17	30	0.959036	27	301	8	19	0.97411	20	120	2	1	0.983607	6	287	5	0	0.982877	16	-0.0150739	0.309148	1	-0.0245704	0.269405	1	-0.0238406	0.0810496	1	-0.00949653	0.731836	1	-0.00876668	0.578874	1	0.000729845	1	1
chr1	14942585	14942777	B2	-	N	NA	N	NA	NA	NA	67	6	7	0.917808	21	43	2	8	0.955556	14	32	0	1	1	7	43	1	1	0.977273	11	-0.0377473	0.708637	1	-0.0821918	0.174195	1	-0.0594645	0.25259	1	-0.0444444	0.507861	1	-0.0217172	1	1	0.0227273	1	1
chr1	14975264	14976239	L1MdGF	-	N	NA	N	NA	NA	NA	1606	96	179	0.943596	31	655	28	71	0.959004	12	172	9	7	0.950276	3	653	23	11	0.965976	12	-0.0154086	0.152713	1	-0.00668047	NA	NA	-0.0223806	0.0280151	1	0.00872815	NA	NA	-0.00697194	0.568735	1	-0.0157001	NA	NA
chr1	14994470	14994955	L1MdA	-	N	NA	N	NA	NA	NA	409	28	47	0.935927	27	305	30	29	0.910448	19	157	7	1	0.957317	8	155	5	4	0.96875	8	0.025479	0.215095	1	-0.0213903	0.434053	1	-0.0328232	0.156479	1	-0.0468693	0.0692145	1	-0.0583022	0.0229584	1	-0.0114329	0.77034	1
chr1	15020300	15020606	L1MdA	+	N	NA	N	NA	NA	NA	300	22	36	0.931677	26	154	6	19	0.9625	13	140	1	0	0.992908	9	24	0	0	1	3	-0.030823	0.216546	1	-0.0612308	0.00407644	1	-0.068323	NA	NA	-0.0304078	0.125872	1	-0.0375	NA	NA	-0.0070922	NA	NA
chr1	15052215	15052360	B1	+	N	NA	N	NA	NA	NA	72	2	5	0.972973	17	61	1	3	0.983871	15	32	0	0	1	7	52	0	0	1	11	-0.010898	1	1	-0.027027	1	1	-0.027027	0.511365	1	-0.016129	1	1	-0.016129	1	1	0	1	1
chr1	15075545	15075689	B1	-	N	NA	N	NA	NA	NA	46	7	3	0.867925	30	27	1	3	0.964286	17	6	0	0	1	3	19	2	0	0.904762	11	-0.0963612	0.25151	1	-0.132075	NA	NA	-0.0368374	1	1	-0.0357143	NA	NA	0.0595238	0.569149	1	0.0952381	NA	NA
chr1	15083508	15084441	L1MdTFIII	+	N	NA	N	NA	NA	NA	965	82	182	0.921681	30	458	22	67	0.954167	12	178	10	10	0.946809	5	412	12	8	0.971698	11	-0.0324857	0.0211871	1	-0.0251275	0.290211	1	-0.0500171	0.000224436	1	0.00735816	0.689416	1	-0.0175314	0.219788	1	-0.0248896	0.156857	1
chr1	15095673	15096734	L1MdF	+	N	NA	N	NA	NA	NA	312	38	50	0.891429	31	132	4	25	0.970588	14	55	7	0	0.887097	4	111	5	0	0.956897	8	-0.0791597	0.00377323	1	0.0043318	1	1	-0.065468	0.0405044	1	0.0834915	0.0380173	1	0.0136917	0.736331	1	-0.0697998	0.113868	1
chr1	15250943	15251133	B2	+	N	NA	N	NA	NA	NA	22	2	0	0.916667	24	11	0	0	1	11	6	1	1	0.857143	8	6	0	0	1	6	-0.0833333	NA	NA	0.0595238	NA	NA	-0.0833333	NA	NA	0.142857	NA	NA	0	NA	NA	-0.142857	NA	NA
chr1	15263847	15264360	L1MdTFII	-	N	NA	N	NA	NA	NA	756	57	106	0.929889	37	362	13	28	0.965333	15	124	7	3	0.946565	5	164	6	2	0.964706	6	-0.035444	0.0165783	1	-0.0166756	0.577217	1	-0.0348166	0.119376	1	0.0187684	0.433254	1	0.000627451	1	1	-0.018141	0.569682	1
chr1	15497425	15497695	L1MdGF	-	Kcnb2	+	N	NA	NA	NA	318	21	34	0.938053	24	221	9	33	0.96087	17	17	1	0	0.944444	1	86	2	0	0.977273	5	-0.0228165	0.257137	1	-0.00639135	NA	NA	-0.0392196	0.189274	1	0.0164251	NA	NA	-0.0164032	0.733555	1	-0.0328283	NA	NA
chr1	15527778	15530105	L1MdF	-	Kcnb2	+	N	NA	NA	NA	456	53	58	0.895874	34	206	10	24	0.953704	16	64	9	2	0.876712	4	192	11	2	0.945813	14	-0.0578294	0.0135347	1	0.0191619	0.684027	1	-0.0499385	0.0414104	1	0.0769914	0.0293893	1	0.0078909	0.82382	1	-0.0691005	0.0648878	1
chr1	15574545	15574735	B2	+	Kcnb2	+	N	NA	NA	NA	36	4	8	0.9	30	17	1	2	0.944444	12	4	0	0	1	2	13	1	0	0.928571	7	-0.0444444	NA	NA	-0.1	NA	NA	-0.0285714	NA	NA	-0.0555556	NA	NA	0.015873	NA	NA	0.0714286	NA	NA
chr1	15692467	15692655	B2	+	Kcnb2	+	N	NA	NA	NA	17	1	4	0.944444	22	11	1	2	0.916667	14	3	1	0	0.75	4	5	0	0	1	5	0.0277778	NA	NA	0.194444	NA	NA	-0.0555556	NA	NA	0.166667	NA	NA	-0.0833333	NA	NA	-0.25	NA	NA
chr1	15694128	15694275	B1	+	Kcnb2	+	N	NA	NA	NA	24	5	1	0.827586	30	10	1	0	0.909091	11	6	0	0	1	6	6	0	0	1	6	-0.0815047	NA	NA	-0.172414	NA	NA	-0.172414	NA	NA	-0.0909091	NA	NA	-0.0909091	NA	NA	0	NA	NA
chr1	15703331	15703519	B2	+	Kcnb2	+	N	NA	NA	NA	10	11	1	0.47619	22	4	3	0	0.571429	7	1	5	0	0.166667	6	5	4	0	0.555556	9	-0.0952381	NA	NA	0.309524	NA	NA	-0.0793651	NA	NA	0.404762	NA	NA	0.015873	NA	NA	-0.388889	NA	NA
chr1	15742420	15743579	L1MdA	-	N	NA	N	NA	NA	NA	1371	90	183	0.938398	32	467	17	64	0.964876	10	477	13	7	0.973469	9	806	34	7	0.959524	13	-0.0264777	0.0283985	1	-0.035071	0.00220832	1	-0.0211255	0.0345659	1	-0.00859336	0.463767	1	0.00535222	0.659848	1	0.0139456	0.218805	1
chr1	15761240	15761604	L1MdF	+	N	NA	N	NA	NA	NA	338	13	38	0.962963	30	124	1	20	0.992	11	110	3	3	0.973451	8	100	3	0	0.970874	7	-0.029037	0.127506	1	-0.0104884	0.771176	1	-0.00791082	1	1	0.0185487	0.348285	1	0.0211262	0.330291	1	0.00257754	1	1
chr1	15786385	15786532	B1	-	N	NA	N	NA	NA	NA	43	9	11	0.826923	21	43	5	4	0.895833	18	24	1	0	0.96	8	13	2	2	0.866667	5	-0.0689103	0.394222	1	-0.133077	0.153063	1	-0.0397436	NA	NA	-0.0641667	0.657088	1	0.0291667	NA	NA	0.0933333	NA	NA
chr1	15801652	15801843	B2	-	N	NA	N	NA	NA	NA	17	0	0	1	17	16	1	2	0.941176	19	3	0	0	1	3	6	0	0	1	6	0.0588235	NA	NA	0	NA	NA	0	NA	NA	-0.0588235	NA	NA	-0.0588235	NA	NA	0	NA	NA
chr1	15812776	15812922	B1	+	Terf1	+	N	NA	NA	NA	116	2	7	0.983051	22	86	0	6	1	16	48	0	0	1	8	18	4	0	0.818182	4	-0.0169492	0.509901	1	-0.0169492	1	1	0.164869	0.00572149	1	0	1	1	0.181818	0.00136497	1	0.181818	0.00797801	1
chr1	15836729	15836876	B1	+	Terf1	+	N	NA	NA	NA	142	5	14	0.965986	27	93	0	8	1	16	33	0	0	1	5	27	0	0	1	4	-0.0340136	0.159545	1	-0.0340136	0.58614	1	-0.0340136	1	1	0	1	1	0	1	1	0	1	1
chr1	15850442	15850637	B2	+	N	NA	N	NA	NA	NA	49	9	11	0.844828	29	30	2	4	0.9375	15	32	1	0	0.969697	12	4	1	1	0.8	2	-0.0926724	0.315695	1	-0.124869	0.0872412	1	0.0448276	NA	NA	-0.032197	0.613187	1	0.1375	NA	NA	0.169697	NA	NA
chr1	15901497	15901644	B1	+	N	NA	N	NA	NA	NA	74	7	12	0.91358	20	70	1	8	0.985915	17	38	4	0	0.904762	10	13	1	0	0.928571	3	-0.0723352	0.06782	1	0.00881834	1	1	-0.0149912	NA	NA	0.0811536	0.0626775	1	0.0573441	NA	NA	-0.0238095	NA	NA
chr1	15934091	15934685	L1MdGF	-	N	NA	N	NA	NA	NA	869	41	90	0.954945	27	231	6	24	0.974684	9	261	9	5	0.966667	7	252	10	5	0.961832	8	-0.0197385	0.200719	1	-0.0117216	0.492577	1	-0.00688701	0.732626	1	0.00801688	0.793894	1	0.0128515	0.456484	1	0.00483461	0.818339	1
chr1	15955939	15956238	L1MdA	-	N	NA	N	NA	NA	NA	290	18	22	0.941558	27	90	3	20	0.967742	10	131	3	1	0.977612	10	139	5	3	0.965278	12	-0.0261835	0.430627	1	-0.0360535	0.143114	1	-0.0237193	0.361937	1	-0.00987	0.691012	1	0.00246416	1	1	0.0123342	0.724013	1
chr1	15967150	15967295	B1	-	N	NA	N	NA	NA	NA	38	5	3	0.883721	24	30	2	3	0.9375	19	15	1	0	0.9375	8	14	0	1	1	8	-0.0537791	0.691604	1	-0.0537791	NA	NA	-0.116279	NA	NA	0	NA	NA	-0.0625	NA	NA	-0.0625	NA	NA
chr1	16036297	16036567	L1MdF	-	N	NA	N	NA	NA	NA	252	10	36	0.961832	25	201	7	29	0.966346	20	54	0	4	1	5	101	5	1	0.95283	9	-0.00451409	1	1	-0.0381679	0.221118	1	0.00900187	0.771829	1	-0.0336538	0.350652	1	0.013516	0.547336	1	0.0471698	0.168246	1
chr1	16038256	16038447	B2	+	N	NA	N	NA	NA	NA	39	1	2	0.975	23	29	1	3	0.966667	20	4	1	0	0.8	3	13	0	0	1	7	0.00833333	1	1	0.175	NA	NA	-0.025	NA	NA	0.166667	NA	NA	-0.0333333	NA	NA	-0.2	NA	NA
chr1	16039141	16039339	B2	+	N	NA	N	NA	NA	NA	20	2	1	0.909091	23	15	2	1	0.882353	18	2	0	1	1	3	8	0	0	1	8	0.026738	NA	NA	-0.0909091	NA	NA	-0.0909091	NA	NA	-0.117647	NA	NA	-0.117647	NA	NA	0	NA	NA
chr1	16067697	16067891	B1	+	4930444P10Rik	-	N	NA	NA	NA	164	4	16	0.97619	26	82	3	8	0.964706	13	24	3	2	0.888889	4	71	5	1	0.934211	10	0.0114846	0.690332	1	0.0873016	0.0568539	1	0.04198	0.141755	1	0.075817	0.149938	1	0.0304954	0.477403	1	-0.0453216	0.428999	1
chr1	16080167	16080314	B1	+	4930444P10Rik	-	N	NA	NA	NA	59	3	2	0.951613	22	25	4	2	0.862069	12	5	2	1	0.714286	3	26	7	1	0.787879	12	0.0895439	0.203316	1	0.237327	NA	NA	0.163734	0.0294734	1	0.147783	NA	NA	0.0741902	0.519413	1	-0.0735931	NA	NA
chr1	16093794	16093942	B1	+	N	NA	N	NA	NA	NA	124	7	3	0.946565	22	75	2	7	0.974026	13	14	0	0	1	2	57	2	1	0.966102	9	-0.0274611	0.489668	1	-0.0534351	NA	NA	-0.0195368	0.723062	1	-0.025974	NA	NA	0.00792428	1	1	0.0338983	NA	NA
chr1	16109848	16110034	B2	-	Rdh10	+	N	NA	NA	NA	8	2	3	0.8	13	9	1	1	0.9	11	7	0	0	1	7	4	1	0	0.8	5	-0.1	NA	NA	-0.2	NA	NA	0	NA	NA	-0.1	NA	NA	0.1	NA	NA	0.2	NA	NA
chr1	16169668	16170027	L1MdGF	-	N	NA	N	NA	NA	NA	453	43	63	0.913306	30	276	17	27	0.94198	17	230	11	1	0.954357	12	164	4	2	0.97619	9	-0.0286731	0.165021	1	-0.0410504	0.0499368	1	-0.062884	0.00478686	1	-0.0123773	0.563869	1	-0.034211	0.106716	1	-0.0218336	0.294876	1
chr1	16263576	16263723	B1	-	Stau2	-	N	NA	NA	NA	90	4	14	0.957447	28	65	2	6	0.970149	20	25	2	1	0.925926	8	24	1	1	0.96	7	-0.0127024	1	1	0.0315209	0.614381	1	-0.00255319	1	1	0.0442233	0.575854	1	0.0101493	1	1	-0.0340741	1	1
chr1	16287092	16287239	B1	+	Stau2	-	N	NA	NA	NA	58	4	2	0.935484	17	59	2	3	0.967213	18	33	2	1	0.942857	10	47	2	0	0.959184	13	-0.0317292	0.679686	1	-0.00737327	1	1	-0.0236998	0.692261	1	0.024356	0.620811	1	0.00802944	1	1	-0.0163265	1	1
chr1	16307377	16307565	B2	+	Stau2	-	N	NA	NA	NA	32	6	4	0.842105	22	17	5	1	0.772727	14	17	0	0	1	9	9	1	0	0.9	6	0.069378	0.510859	1	-0.157895	NA	NA	-0.0578947	NA	NA	-0.227273	NA	NA	-0.127273	NA	NA	0.1	NA	NA
chr1	16340698	16340847	B1	-	Stau2	-	N	NA	NA	NA	65	8	2	0.890411	26	41	6	3	0.87234	19	18	5	0	0.782609	8	11	1	0	0.916667	4	0.0180705	0.77754	1	0.107802	0.291353	1	-0.0262557	NA	NA	0.0897317	0.485264	1	-0.0443262	NA	NA	-0.134058	NA	NA
chr1	16427265	16427609	L1MdF	-	Stau2	-	N	NA	NA	NA	125	2	13	0.984252	27	40	0	5	1	10	51	0	0	1	9	24	0	0	1	5	-0.015748	1	1	-0.015748	1	1	-0.015748	1	1	0	1	1	0	1	1	0	1	1
chr1	16469842	16469987	B1	-	Stau2	-	N	NA	NA	NA	117	13	6	0.9	32	55	2	8	0.964912	15	44	0	1	1	10	29	4	1	0.878788	9	-0.0649123	0.156115	1	-0.1	0.0404491	1	0.0212121	0.751296	1	-0.0350877	0.503366	1	0.0861244	0.186684	1	0.121212	0.0302378	1
chr1	16506502	16506647	B1	+	Stau2	-	N	NA	NA	NA	88	6	11	0.93617	23	37	1	8	0.973684	11	32	2	0	0.941176	8	33	3	0	0.916667	8	-0.037514	0.672565	1	-0.00500626	1	1	0.0195035	0.707103	1	0.0325077	0.599229	1	0.0570175	0.351148	1	0.0245098	1	1
chr1	16549353	16549500	B1	+	Ube2w	-	N	NA	NA	NA	57	7	9	0.890625	26	16	2	3	0.888889	9	16	2	0	0.888889	7	17	3	0	0.85	9	0.00173611	NA	NA	0.00173611	NA	NA	0.040625	0.695413	1	0	NA	NA	0.0388889	NA	NA	0.0388889	NA	NA
chr1	16578793	16578985	B2	-	Ube2w	-	N	NA	NA	NA	20	1	2	0.952381	23	11	0	3	1	14	6	0	0	1	6	5	0	1	1	6	-0.047619	NA	NA	-0.047619	NA	NA	-0.047619	NA	NA	0	NA	NA	0	NA	NA	0	NA	NA
chr1	16584146	16584337	B2	-	Ube2w	-	N	NA	NA	NA	36	2	2	0.947368	25	22	1	2	0.956522	15	8	0	0	1	4	9	3	0	0.75	6	-0.00915332	1	1	-0.0526316	NA	NA	0.197368	NA	NA	-0.0434783	NA	NA	0.206522	NA	NA	0.25	NA	NA
chr1	16613502	16613690	B2	+	Ube2w	-	N	NA	NA	NA	72	8	13	0.9	22	49	5	10	0.907407	16	53	0	1	1	12	24	0	1	1	6	-0.00740741	1	1	-0.1	0.0215414	1	-0.1	0.193106	1	-0.0925926	0.0567423	1	-0.0925926	0.316192	1	0	1	1
chr1	16621937	16622429	MERVL_MT2	-	N	NA	N	NA	NA	NA	125	6	17	0.954198	30	70	4	15	0.945946	20	44	3	0	0.93617	8	51	6	0	0.894737	11	0.00825253	0.749695	1	0.0180283	0.70026	1	0.0594616	0.190274	1	0.00977573	1	1	0.0512091	0.329859	1	0.0414334	0.507637	1
chr1	16625589	16626081	MERVL_MT2	-	N	NA	N	NA	NA	NA	141	10	17	0.933775	33	66	3	5	0.956522	15	67	2	0	0.971014	13	27	5	1	0.84375	7	-0.0227469	0.758998	1	-0.0372397	0.348341	1	0.0900248	0.145882	1	-0.0144928	1	1	0.112772	0.105302	1	0.127264	0.0312984	1
chr1	16646054	16646246	B2	+	Tceb1	-	N	NA	NA	NA	49	2	4	0.960784	21	27	1	4	0.964286	14	32	3	0	0.914286	14	32	5	0	0.864865	13	-0.0035014	1	1	0.0464986	0.393063	1	0.0959194	0.126081	1	0.05	0.622422	1	0.0994208	0.224495	1	0.0494208	0.711078	1
chr1	16658554	16658753	B2	-	D030040B21Rik	+	Y	NA	NA	NA	1	13	3	0.0714286	17	5	3	2	0.625	10	3	0	1	1	4	4	1	0	0.8	5	-0.553571	NA	NA	-0.928571	NA	NA	-0.728571	NA	NA	-0.375	NA	NA	-0.175	NA	NA	0.2	NA	NA
chr1	16671106	16671296	B2	+	Tmem70	+	N	NA	NA	NA	36	7	8	0.837209	29	15	0	0	1	9	22	1	1	0.956522	14	9	0	0	1	5	-0.162791	NA	NA	-0.119312	0.24438	1	-0.162791	NA	NA	0.0434783	NA	NA	0	NA	NA	-0.0434783	NA	NA
chr1	16685929	16686074	B1	-	N	NA	N	NA	NA	NA	85	15	7	0.85	31	48	4	2	0.923077	16	50	9	3	0.847458	19	20	4	0	0.833333	7	-0.0730769	0.300912	1	0.00254237	1	1	0.0166667	0.762084	1	0.0756193	0.250682	1	0.0897436	0.252749	1	0.0141243	1	1
chr1	16702087	16702603	IAP_LTR	-	Ly96	+	N	NA	NA	NA	325	15	19	0.955882	22	173	6	16	0.96648	14	307	4	4	0.987138	16	36	1	0	0.972973	2	-0.0105981	0.645367	1	-0.0312559	0.0196758	1	-0.0170906	NA	NA	-0.0206578	0.181444	1	-0.00649253	NA	NA	0.0141653	NA	NA
chr1	16716968	16717152	B2	+	N	NA	N	NA	NA	NA	56	9	7	0.861538	22	35	5	4	0.875	15	43	1	1	0.977273	12	27	4	0	0.870968	8	-0.0134615	1	1	-0.115734	0.0469753	1	-0.00942928	1	1	-0.102273	0.0980359	1	0.00403226	1	1	0.106305	0.152982	1
chr1	16722097	16722243	B1	-	N	NA	N	NA	NA	NA	115	3	13	0.974576	24	81	6	7	0.931034	17	45	4	0	0.918367	9	23	0	1	1	4	0.0435418	0.173005	1	0.0562089	0.196238	1	-0.0254237	1	1	0.0126671	0.746727	1	-0.0689655	0.340291	1	-0.0816327	0.298905	1
chr1	16728016	16729545	L1MdF	+	N	NA	N	NA	NA	NA	231	17	31	0.931452	22	161	12	21	0.930636	15	135	7	1	0.950704	9	149	12	0	0.925466	12	0.000815775	1	1	-0.0192526	0.517023	1	0.00598577	0.845259	1	-0.0200684	0.487255	1	0.00517	1	1	0.0252384	0.477928	1
chr1	16753058	16753203	B1	-	N	NA	N	NA	NA	NA	129	15	15	0.895833	29	70	8	6	0.897436	15	40	2	1	0.952381	8	65	16	0	0.802469	14	-0.00160256	1	1	-0.0565476	0.368427	1	0.0933642	0.0688063	1	-0.0549451	0.491002	1	0.0949668	0.121538	1	0.149912	0.0307805	1
chr1	16787264	16787411	B1	-	N	NA	N	NA	NA	NA	146	5	8	0.966887	22	141	6	14	0.959184	23	37	2	0	0.948718	5	74	2	1	0.973684	11	0.00770374	0.767566	1	0.0181695	0.633873	1	-0.00679679	1	1	0.0104657	0.674486	1	-0.0145005	0.718975	1	-0.0249663	0.603419	1
chr1	16816867	16817012	B1	+	N	NA	N	NA	NA	NA	139	2	21	0.985816	30	30	8	7	0.789474	10	35	9	0	0.795455	8	54	5	0	0.915254	10	0.196342	7.03e-05	1	0.190361	4.58e-05	1	0.0705614	0.0245665	1	-0.00598086	1	1	-0.125781	0.124426	1	-0.1198	0.0903551	1
chr1	16871004	16871332	L1MdF	+	N	NA	N	NA	NA	NA	134	24	21	0.848101	20	109	5	15	0.95614	15	42	3	2	0.933333	5	29	4	0	0.878788	3	-0.108039	0.00475283	1	-0.0852321	0.211608	1	-0.0306866	NA	NA	0.022807	0.688326	1	0.0773525	NA	NA	0.0545455	NA	NA
chr1	16888378	16888528	B1	-	N	NA	N	NA	NA	NA	67	22	12	0.752809	21	57	4	10	0.934426	17	24	4	0	0.857143	6	20	5	0	0.8	6	-0.181617	0.00399883	1	-0.104334	0.305314	1	-0.047191	0.791804	1	0.0772834	0.253899	1	0.134426	0.113926	1	0.0571429	0.719461	1
chr1	16891899	16892391	MERVL_MT2	+	N	NA	N	NA	NA	NA	85	11	7	0.885417	21	93	5	11	0.94898	25	40	3	1	0.930233	10	45	3	0	0.9375	10	-0.0635629	0.123865	1	-0.0448159	0.549366	1	-0.0520833	0.386272	1	0.018747	0.69971	1	0.0114796	0.718142	1	-0.00726744	1	1
chr1	16897803	16898295	MERVL_MT2	+	N	NA	N	NA	NA	NA	67	3	8	0.957143	19	88	3	12	0.967033	22	50	0	1	1	10	36	2	0	0.947368	8	-0.00989011	1	1	-0.0428571	0.264706	1	0.00977444	1	1	-0.032967	0.552273	1	0.0196645	0.631	1	0.0526316	0.183647	1
chr1	16918988	16919132	B1	-	N	NA	N	NA	NA	NA	68	13	11	0.839506	37	30	2	11	0.9375	18	25	0	0	1	9	29	0	0	1	10	-0.0979938	0.225698	1	-0.160494	0.0353661	1	-0.160494	0.019002	1	-0.0625	0.498747	1	-0.0625	0.492896	1	0	1	1
chr1	16952997	16953916	L1MdGF	-	N	NA	N	NA	NA	NA	1461	54	157	0.964356	31	714	18	69	0.97541	15	666	15	18	0.977974	15	162	5	5	0.97006	5	-0.0110534	0.200834	1	-0.0136171	0.11177	1	-0.00570344	1	1	-0.00256373	0.860532	1	0.00534996	0.597987	1	0.00791369	0.568706	1
chr1	16985774	16985965	B2	+	N	NA	N	NA	NA	NA	11	0	0	1	11	13	0	4	1	17	6	0	0	1	6	6	0	0	1	6	0	NA	NA	0	NA	NA	0	NA	NA	0	NA	NA	0	NA	NA	0	NA	NA
chr1	17014666	17014857	B2	+	Jph1	-	N	NA	NA	NA	61	9	5	0.871429	26	25	3	6	0.892857	11	63	0	1	1	17	33	1	0	0.970588	10	-0.0214286	1	1	-0.128571	0.00325963	1	-0.0991597	0.160266	1	-0.107143	0.0269663	1	-0.0777311	0.319506	1	0.0294118	0.350515	1
chr1	17024300	17024445	B1	-	Jph1	-	N	NA	NA	NA	87	5	11	0.945652	23	44	2	5	0.956522	13	54	0	0	1	11	58	2	1	0.966667	13	-0.0108696	1	1	-0.0543478	0.157864	1	-0.0210145	0.704246	1	-0.0434783	0.209091	1	-0.0101449	1	1	0.0333333	0.496973	1
chr1	17049050	17049195	B1	-	Jph1	-	N	NA	NA	NA	74	13	1	0.850575	31	25	2	2	0.925926	11	25	1	0	0.961538	9	13	2	2	0.866667	6	-0.0753512	0.515262	1	-0.110964	0.183155	1	-0.016092	NA	NA	-0.0356125	1	1	0.0592593	NA	NA	0.0948718	NA	NA
chr1	17192929	17193124	B2	+	N	NA	N	NA	NA	NA	77	10	19	0.885057	41	17	0	0	1	7	8	0	0	1	4	14	0	0	1	6	-0.114943	NA	NA	-0.114943	NA	NA	-0.114943	NA	NA	0	NA	NA	0	NA	NA	0	NA	NA
chr1	17199358	17199504	B1	-	N	NA	N	NA	NA	NA	66	4	4	0.942857	29	41	3	5	0.931818	18	12	0	0	1	4	13	2	0	0.866667	5	0.011039	1	1	-0.0571429	NA	NA	0.0761905	NA	NA	-0.0681818	NA	NA	0.0651515	NA	NA	0.133333	NA	NA
chr1	17234597	17234790	B2	-	N	NA	N	NA	NA	NA	203	23	23	0.89823	45	52	3	6	0.945455	12	29	2	2	0.935484	5	21	0	0	1	4	-0.0472245	0.435207	1	-0.0372538	0.748893	1	-0.10177	0.233566	1	0.00997067	1	1	-0.0545455	0.556401	1	-0.0645161	0.50905	1
chr1	17269708	17272314	L1MdF	-	N	NA	N	NA	NA	NA	185	30	15	0.860465	36	80	13	5	0.860215	16	54	6	0	0.9	10	64	8	1	0.888889	10	0.000250062	1	1	-0.0395349	0.519765	1	-0.0284238	0.688366	1	-0.0397849	0.617121	1	-0.0286738	0.643726	1	0.0111111	1	1
chr1	17294486	17294816	L1MdTFIII	-	N	NA	N	NA	NA	NA	223	18	27	0.925311	24	136	11	27	0.92517	16	46	2	0	0.958333	4	178	6	1	0.967391	15	0.000141135	1	1	-0.0330221	0.545217	1	-0.0420801	0.0881806	1	-0.0331633	0.526019	1	-0.0422212	0.130544	1	-0.00905797	0.671163	1
chr1	17334794	17335070	L1MdA	-	N	NA	N	NA	NA	NA	111	13	18	0.895161	16	60	3	6	0.952381	8	116	8	0	0.935484	12	60	4	1	0.9375	7	-0.0572197	0.270047	1	-0.0403226	0.361972	1	-0.0423387	0.42758	1	0.0168971	0.752972	1	0.014881	1	1	-0.00201613	1	1
chr1	17388627	17390159	L1MdF	-	N	NA	N	NA	NA	NA	890	122	137	0.879447	24	915	23	81	0.97548	22	368	5	3	0.986595	9	317	6	5	0.981424	7	-0.0960331	4.04e-17	1.29e-12	-0.107149	3.21e-12	1.02e-07	-0.101978	9.41e-10	3e-05	-0.0111154	0.289474	1	-0.0059444	0.66911	1	0.00517103	0.762513	1
chr1	17440978	17441416	L1MdF	-	N	NA	N	NA	NA	NA	157	24	26	0.867403	28	85	3	8	0.965909	12	113	1	2	0.991228	14	40	0	0	1	6	-0.0985058	0.00974948	1	-0.123825	6.1e-05	1	-0.132597	0.00984031	1	-0.025319	0.319533	1	-0.0340909	0.551462	1	-0.00877193	1	1
chr1	17466855	17474060	L1MdTFI	+	N	NA	N	NA	NA	NA	1768	211	208	0.89338	44	985	65	115	0.938095	26	918	63	9	0.93578	14	661	73	13	0.900545	13	-0.0447147	3.63e-05	0.744878	-0.0423993	0.000152876	1	-0.00716446	0.621621	1	0.00231542	0.855319	1	0.0375503	0.00391411	1	0.0352349	0.00869611	1
chr1	17514909	17515054	B1	+	N	NA	N	NA	NA	NA	83	3	9	0.965116	23	31	6	5	0.837838	10	36	3	1	0.923077	10	39	4	0	0.906977	10	0.127278	0.0212009	1	0.0420394	0.37497	1	0.0581395	0.22089	1	-0.0852391	0.30349	1	-0.0691389	0.500615	1	0.0161002	1	1
chr1	17524389	17524923	IAP_LTR	-	N	NA	N	NA	NA	NA	520	32	33	0.942029	26	286	4	24	0.986207	15	185	6	1	0.968586	8	100	9	1	0.917431	5	-0.0441779	0.00194024	1	-0.0265574	0.18362	1	0.0245978	0.382235	1	0.0176205	0.205424	1	0.0687757	0.0016575	1	0.0511552	0.0584086	1
chr1	17526820	17527307	IAP_LTR	-	N	NA	N	NA	NA	NA	515	23	36	0.957249	32	253	3	14	0.988281	15	62	3	0	0.953846	6	104	2	0	0.981132	5	-0.0310322	0.0193442	1	0.00340292	0.752924	1	-0.023883	0.406195	1	0.0344351	0.100023	1	0.00714917	0.632282	1	-0.0272859	0.369527	1
chr1	17552487	17553134	L1MdF	+	N	NA	N	NA	NA	NA	223	20	19	0.917695	39	55	3	3	0.948276	10	34	3	1	0.918919	5	38	3	0	0.926829	6	-0.0305804	0.586162	1	-0.00122345	1	1	-0.0091338	1	1	0.0293569	0.674881	1	0.0214466	0.68952	1	-0.00791035	1	1
chr1	17581364	17581556	B2	+	N	NA	N	NA	NA	NA	24	3	7	0.888889	20	21	3	2	0.875	16	23	1	0	0.958333	14	18	1	1	0.947368	11	0.0138889	1	1	-0.0694444	0.612341	1	-0.0584795	NA	NA	-0.0833333	0.608511	1	-0.0723684	NA	NA	0.0109649	NA	NA
chr1	17646076	17646223	B1	+	N	NA	N	NA	NA	NA	99	18	5	0.846154	31	49	2	3	0.960784	12	29	1	1	0.966667	7	40	3	0	0.930233	9	-0.11463	0.0386663	1	-0.120513	0.123954	1	-0.0840787	0.195772	1	-0.00588235	1	1	0.0305518	0.657413	1	0.0364341	0.639109	1
chr1	17685725	17686199	L1MdA	-	Gm16070	-	N	NA	NA	NA	351	31	49	0.918848	24	208	10	34	0.954128	13	182	17	4	0.914573	10	139	15	4	0.902597	9	-0.0352803	0.129274	1	0.0042753	0.874558	1	0.0162508	0.609304	1	0.0395556	0.113699	1	0.051531	0.059426	1	0.0119755	0.712257	1
chr1	17704784	17705527	L1MdA	-	Gm16070	-	N	NA	NA	NA	883	84	114	0.913133	29	411	17	33	0.96028	13	256	8	0	0.969697	8	304	8	9	0.974359	9	-0.047147	0.00157265	1	-0.0565636	0.00134559	1	-0.0612256	0.000123791	1	-0.0094166	0.675698	1	-0.0140786	0.410324	1	-0.004662	0.802221	1
chr1	17756016	17756206	B2	+	Crispld1	+	N	NA	NA	NA	21	6	1	0.777778	15	21	2	3	0.913043	16	19	5	0	0.791667	14	15	3	1	0.833333	10	-0.135266	0.26091	1	-0.0138889	1	1	-0.0555556	NA	NA	0.121377	0.415801	1	0.0797101	NA	NA	-0.0416667	NA	NA
chr1	17788321	17788512	B2	-	N	NA	N	NA	NA	NA	61	1	8	0.983871	28	26	1	6	0.962963	12	33	1	0	0.970588	12	17	2	0	0.894737	7	0.020908	0.517109	1	0.0132827	1	1	0.0891341	NA	NA	-0.00762527	1	1	0.0682261	NA	NA	0.0758514	NA	NA
chr1	17897463	17897609	B1	+	N	NA	N	NA	NA	NA	33	5	0	0.868421	20	29	5	3	0.852941	19	17	2	0	0.894737	11	15	0	0	1	8	0.0154799	1	1	-0.0263158	NA	NA	-0.131579	NA	NA	-0.0417957	NA	NA	-0.147059	NA	NA	-0.105263	NA	NA
chr1	17903565	17904101	L1MdTFIII	-	N	NA	N	NA	NA	NA	460	43	79	0.914513	27	328	13	47	0.961877	17	190	7	1	0.964467	8	95	2	2	0.979381	5	-0.0473639	0.0070595	1	-0.0499541	0.021709	1	-0.0648685	0.0209256	1	-0.00259017	1	1	-0.0175046	0.538451	1	-0.0149144	0.722645	1
chr1	17911224	17911415	B2	-	N	NA	N	NA	NA	NA	15	0	0	1	15	11	2	0	0.846154	13	5	0	0	1	5	7	1	0	0.875	8	0.153846	NA	NA	0	NA	NA	0.125	NA	NA	-0.153846	NA	NA	-0.0288462	NA	NA	0.125	NA	NA
chr1	17922109	17922587	L1MdTFII	-	N	NA	N	NA	NA	NA	288	34	31	0.89441	16	264	10	42	0.963504	14	231	6	5	0.974684	10	186	2	3	0.989362	8	-0.0690937	0.00143875	1	-0.0802736	0.000193276	1	-0.0949518	1.73e-05	0.354318	-0.0111799	0.612482	1	-0.0258581	0.134523	1	-0.0146782	0.310641	1
chr1	17950842	17951039	B2	-	N	NA	N	NA	NA	NA	38	1	5	0.974359	25	19	0	2	1	12	23	0	0	1	12	16	0	0	1	9	-0.025641	NA	NA	-0.025641	1	1	-0.025641	NA	NA	0	NA	NA	0	NA	NA	0	NA	NA
chr1	18056434	18056629	B2	+	N	NA	N	NA	NA	NA	18	8	0	0.692308	26	12	2	1	0.857143	15	3	0	0	1	3	3	2	0	0.6	5	-0.164835	NA	NA	-0.307692	NA	NA	0.0923077	NA	NA	-0.142857	NA	NA	0.257143	NA	NA	0.4	NA	NA
chr1	18073243	18074074	L1MdF	-	N	NA	N	NA	NA	NA	413	54	39	0.884368	33	149	5	19	0.967532	11	128	5	1	0.962406	8	120	9	1	0.930233	9	-0.0831642	0.00136324	1	-0.0780377	0.00749287	1	-0.0458643	0.147873	1	0.00512645	1	1	0.0372999	0.175497	1	0.0321735	0.282309	1
chr1	18077954	18079304	L1MdTFIII	+	N	NA	N	NA	NA	NA	1018	273	153	0.788536	33	482	41	73	0.921606	13	446	56	17	0.888446	9	354	13	2	0.964578	9	-0.13307	9.02e-13	1.85e-08	-0.0999102	4.34e-07	0.00890386	-0.176042	8.07e-19	1.65e-14	0.0331599	0.0872619	1	-0.0429715	0.00969459	1	-0.0761314	3.52e-05	0.721553
chr1	18118444	18118638	B2	+	Crisp4	-	N	NA	NA	NA	8	4	4	0.666667	16	9	3	0	0.75	12	11	0	0	1	11	2	2	0	0.5	4	-0.0833333	NA	NA	-0.333333	NA	NA	0.166667	NA	NA	-0.25	NA	NA	0.25	NA	NA	0.5	NA	NA
chr1	18215931	18216307	L1MdF	+	Defb44-ps	-	N	NA	NA	NA	105	7	26	0.9375	30	64	4	14	0.941176	15	64	3	0	0.955224	10	23	2	2	0.92	4	-0.00367647	1	1	-0.0177239	0.745473	1	0.0175	0.668169	1	-0.0140474	1	1	0.0211765	0.658111	1	0.0352239	0.610347	1
chr1	18256369	18256515	B1	-	Defb41	-	N	NA	NA	NA	78	20	8	0.795918	31	47	6	2	0.886792	16	61	3	0	0.953125	17	25	4	0	0.862069	8	-0.0908741	0.181873	1	-0.157207	0.00517654	1	-0.0661506	0.59089	1	-0.0663325	0.296235	1	0.0247235	0.736716	1	0.091056	0.198673	1
chr1	18357558	18357753	B2	-	N	NA	N	NA	NA	NA	33	2	2	0.942857	20	10	2	3	0.833333	8	5	0	0	1	4	9	0	0	1	6	0.109524	NA	NA	-0.0571429	NA	NA	-0.0571429	NA	NA	-0.166667	NA	NA	-0.166667	NA	NA	0	NA	NA
chr1	18472709	18473280	L1MdTFIII	+	N	NA	N	NA	NA	NA	507	68	71	0.881739	29	263	6	30	0.977695	14	166	2	7	0.988095	7	129	6	0	0.955556	8	-0.095956	7.17e-07	0.0147072	-0.106356	3.22e-06	0.0660852	-0.0738164	0.0114445	1	-0.0104001	0.716219	1	0.0221396	0.22684	1	0.0325397	0.145317	1
chr1	18537028	18538587	L1MdTFI	+	N	NA	N	NA	NA	NA	1728	277	243	0.861845	32	1237	56	157	0.95669	18	655	31	25	0.95481	9	669	24	10	0.965368	10	-0.0948445	1.75e-20	3.58e-16	-0.0929651	1.12e-12	2.3e-08	-0.103523	2.32e-16	4.77e-12	0.00187937	0.908337	1	-0.0086781	0.402457	1	-0.0105575	0.337808	1
chr1	18633038	18633185	B1	-	N	NA	N	NA	NA	NA	14	3	2	0.823529	19	8	0	1	1	9	2	1	0	0.666667	3	4	1	1	0.8	6	-0.176471	NA	NA	0.156863	NA	NA	0.0235294	NA	NA	0.333333	NA	NA	0.2	NA	NA	-0.133333	NA	NA
chr1	18658621	18659334	L1MdTFIII	+	N	NA	N	NA	NA	NA	501	172	86	0.744428	25	280	29	43	0.906149	12	178	8	3	0.956989	6	244	14	3	0.945736	9	-0.161721	1.01e-09	2.08e-05	-0.212561	2.41e-12	4.95e-08	-0.201308	6.94e-14	1.42e-09	-0.0508404	0.0508516	1	-0.0395876	0.0816032	1	0.0112528	0.662259	1
chr1	18673328	18673475	B1	-	N	NA	N	NA	NA	NA	14	18	2	0.4375	19	19	7	1	0.730769	15	6	7	0	0.461538	8	6	3	0	0.666667	5	-0.293269	0.0340825	1	-0.0240385	NA	NA	-0.229167	NA	NA	0.269231	NA	NA	0.0641026	NA	NA	-0.205128	NA	NA
chr1	18692121	18692268	B1	+	N	NA	N	NA	NA	NA	45	7	4	0.865385	22	23	3	2	0.884615	11	23	1	0	0.958333	10	11	4	0	0.733333	6	-0.0192308	1	1	-0.0929487	0.423032	1	0.132051	NA	NA	-0.0737179	0.610508	1	0.151282	NA	NA	0.225	NA	NA
chr1	18814955	18815252	L1MdF	+	N	NA	N	NA	NA	NA	164	22	18	0.88172	27	81	10	10	0.89011	14	44	5	0	0.897959	6	28	11	0	0.717949	5	-0.00838946	1	1	-0.0162388	1	1	0.163772	0.0131253	1	-0.00784929	1	1	0.172161	0.0198909	1	0.18001	0.0494452	1
chr1	18872425	18872709	L1MdTFI	+	N	NA	N	NA	NA	NA	272	21	28	0.928328	21	142	2	19	0.986111	12	66	0	1	1	4	98	5	1	0.951456	7	-0.0577835	0.0107835	1	-0.0716724	0.0187691	1	-0.0231287	0.49515	1	-0.0138889	1	1	0.0346548	0.13185	1	0.0485437	0.15774	1
chr1	18927576	18927900	L1MdA	+	N	NA	N	NA	NA	NA	245	40	29	0.859649	21	208	18	20	0.920354	16	93	7	4	0.93	7	109	13	0	0.893443	8	-0.0607049	0.0352436	1	-0.0703509	0.075712	1	-0.0337935	0.422709	1	-0.00964602	0.825894	1	0.0269114	0.432861	1	0.0365574	0.480603	1
chr1	19131572	19132274	L1MdA	-	Tfap2d	+	N	NA	NA	NA	669	45	75	0.936975	25	428	21	60	0.953229	15	285	9	5	0.969388	9	248	14	5	0.946565	9	-0.0162546	0.297681	1	-0.032413	0.0444568	1	-0.00959009	0.651172	1	-0.0161584	0.341966	1	0.00666451	0.72106	1	0.0228229	0.204008	1
chr1	19132589	19132736	B1	-	Tfap2d	+	N	NA	NA	NA	41	5	5	0.891304	29	13	2	8	0.866667	15	10	4	1	0.714286	8	12	3	0	0.8	8	0.0246377	NA	NA	0.177019	NA	NA	0.0913043	NA	NA	0.152381	NA	NA	0.0666667	NA	NA	-0.0857143	NA	NA
chr1	19161850	19162047	B2	-	Tfap2d	+	N	NA	NA	NA	44	14	3	0.758621	24	24	2	4	0.923077	12	24	2	1	0.923077	10	15	0	0	1	6	-0.164456	0.130557	1	-0.164456	0.130557	1	-0.241379	NA	NA	0	1	1	-0.0769231	NA	NA	-0.0769231	NA	NA
chr1	19176617	19176809	B2	+	N	NA	N	NA	NA	NA	26	3	9	0.896552	21	30	0	5	1	20	20	1	0	0.952381	12	6	0	0	1	3	-0.103448	0.1124	1	-0.0558292	0.629787	1	-0.103448	NA	NA	0.047619	0.411765	1	0	NA	NA	-0.047619	NA	NA
chr1	19319857	19319998	B1	-	N	NA	N	NA	NA	NA	47	24	7	0.661972	30	20	4	2	0.833333	11	12	4	0	0.75	6	18	5	1	0.782609	9	-0.171362	0.12859	1	-0.0880282	NA	NA	-0.120637	0.312586	1	0.0833333	NA	NA	0.0507246	0.723793	1	-0.0326087	NA	NA
chr1	19368960	19369149	B2	-	N	NA	N	NA	NA	NA	46	12	1	0.793103	19	30	6	0	0.833333	14	25	1	0	0.961538	7	18	4	1	0.818182	7	-0.0402299	0.788989	1	-0.168435	0.0559337	1	-0.0250784	1	1	-0.128205	0.222405	1	0.0151515	1	1	0.143357	0.164868	1
chr1	19371554	19375256	L1MdF	+	N	NA	N	NA	NA	NA	798	112	103	0.876923	36	572	34	72	0.943894	24	227	12	4	0.949791	8	230	28	4	0.891473	10	-0.0669713	1.12e-05	0.357948	-0.0728677	0.000927903	1	-0.0145498	0.587718	1	-0.00589641	0.866616	1	0.0524215	0.00905354	1	0.0583179	0.0203289	1
chr1	19398791	19399091	L1MdTFIII	+	N	NA	N	NA	NA	NA	377	30	38	0.92629	29	109	2	19	0.981982	10	127	3	3	0.976923	9	36	0	0	1	3	-0.0556921	0.0268153	1	-0.0506332	0.0360661	1	-0.0737101	NA	NA	0.0050589	1	1	-0.018018	NA	NA	-0.0230769	NA	NA
chr1	19440604	19440905	L1MdA	-	N	NA	N	NA	NA	NA	260	31	33	0.893471	26	181	10	22	0.947644	19	87	3	0	0.966667	7	56	2	1	0.965517	5	-0.0541732	0.044561	1	-0.0731959	0.0340565	1	-0.0720465	0.136141	1	-0.0190227	0.559903	1	-0.0178733	0.737789	1	0.00114943	1	1
chr1	19449766	19450262	L1MdTFIII	-	N	NA	N	NA	NA	NA	266	65	50	0.803625	25	305	10	34	0.968254	20	126	4	1	0.969231	8	113	8	0	0.933884	8	-0.164629	1.16e-11	2.38e-07	-0.165605	9.51e-07	0.0195147	-0.130259	0.000498684	1	-0.000976801	1	1	0.0343697	0.113259	1	0.0353465	0.241682	1
chr1	19497910	19498379	L1MdF	-	N	NA	N	NA	NA	NA	37	8	10	0.822222	22	39	2	10	0.95122	19	11	0	0	1	4	27	1	0	0.964286	9	-0.128997	0.092563	1	-0.177778	NA	NA	-0.142063	0.139949	1	-0.0487805	NA	NA	-0.0130662	1	1	0.0357143	NA	NA
chr1	19577235	19577444	B2	-	N	NA	N	NA	NA	NA	8	6	1	0.571429	15	10	3	0	0.769231	13	2	6	0	0.25	8	2	6	0	0.25	8	-0.197802	NA	NA	0.321429	NA	NA	0.321429	NA	NA	0.519231	NA	NA	0.519231	NA	NA	0	NA	NA
chr1	19605007	19605147	B1	+	N	NA	N	NA	NA	NA	115	7	10	0.942623	37	42	0	3	1	12	31	0	1	1	8	10	1	0	0.909091	3	-0.057377	0.192384	1	-0.057377	0.34564	1	0.033532	NA	NA	0	1	1	0.0909091	NA	NA	0.0909091	NA	NA
chr1	19622355	19622727	IAP_LTR	+	N	NA	N	NA	NA	NA	495	21	35	0.959302	30	260	5	19	0.981132	18	149	0	1	1	7	138	2	2	0.985714	7	-0.0218297	0.139977	1	-0.0406977	0.00662201	1	-0.026412	0.193329	1	-0.0188679	0.164601	1	-0.00458221	1	1	0.0142857	0.233804	1
chr1	19629200	19629572	IAP_LTR	+	N	NA	N	NA	NA	NA	377	20	29	0.949622	25	295	11	35	0.964052	20	127	6	1	0.954887	7	230	10	2	0.958333	12	-0.0144301	0.459242	1	-0.00526505	1	1	-0.00871117	0.70194	1	0.00916507	0.602537	1	0.00571896	0.82375	1	-0.00344612	1	1
chr1	19693013	19693551	L1MdA	-	N	NA	N	NA	NA	NA	591	53	40	0.917702	25	349	21	49	0.943243	18	377	7	8	0.981771	14	125	12	5	0.912409	6	-0.0255414	0.167254	1	-0.064069	7.1e-06	0.151287	0.0052931	0.864711	1	-0.0385276	0.00626352	1	0.0308345	0.225824	1	0.0693621	0.000630588	1
chr1	19703881	19704073	B2	+	N	NA	N	NA	NA	NA	13	6	4	0.684211	23	12	5	8	0.705882	25	2	3	0	0.4	5	3	0	0	1	3	-0.0216718	NA	NA	0.284211	NA	NA	-0.315789	NA	NA	0.305882	NA	NA	-0.294118	NA	NA	-0.6	NA	NA
chr1	19706892	19707352	L1MdF	+	N	NA	N	NA	NA	NA	286	37	39	0.885449	30	281	8	27	0.972318	26	114	2	2	0.982759	9	29	1	0	0.966667	3	-0.0868694	3.45e-05	1	-0.0973097	0.000905421	1	-0.0812178	NA	NA	-0.0104403	0.73096	1	0.00565167	NA	NA	0.016092	NA	NA
chr1	19726295	19726722	L1MdF	-	N	NA	N	NA	NA	NA	96	14	15	0.872727	29	84	2	7	0.976744	19	37	1	0	0.973684	7	25	3	1	0.892857	6	-0.104017	0.0082501	1	-0.100957	0.11639	1	-0.0201299	1	1	0.00305997	1	1	0.083887	0.0942275	1	0.0808271	0.303555	1
chr1	19799328	19799896	L1MdGF	+	N	NA	N	NA	NA	NA	677	49	71	0.932507	25	457	11	41	0.976496	15	189	7	3	0.964286	7	517	41	6	0.926523	17	-0.0439888	0.000585628	1	-0.0317788	0.127858	1	0.00598359	0.741006	1	0.01221	0.432622	1	0.0499724	0.000277091	1	0.0377624	0.0632776	1
chr1	19835550	19835739	B2	-	N	NA	N	NA	NA	NA	27	3	2	0.9	18	17	0	3	1	11	16	1	0	0.941176	9	8	0	0	1	4	-0.1	NA	NA	-0.0411765	NA	NA	-0.1	NA	NA	0.0588235	NA	NA	0	NA	NA	-0.0588235	NA	NA
chr1	19838881	19839822	L1MdA	+	N	NA	N	NA	NA	NA	657	58	67	0.918881	20	438	15	53	0.966887	12	459	9	5	0.980769	10	379	8	5	0.979328	9	-0.0480063	0.000751642	1	-0.0618881	2.22e-06	0.0473554	-0.060447	2.55e-05	0.54359	-0.0138818	0.217334	1	-0.0124407	0.296653	1	0.00144107	1	1
chr1	20028761	20029148	L1MdF	-	N	NA	N	NA	NA	NA	230	33	29	0.874525	35	114	7	12	0.942149	18	70	5	2	0.933333	9	39	4	1	0.906977	6	-0.067624	0.0482166	1	-0.0588086	0.212976	1	-0.032452	0.80035	1	0.00881543	0.77022	1	0.035172	0.480947	1	0.0263566	0.722064	1
chr1	20091233	20091817	L1MdF	-	Pkhd1	-	N	NA	NA	NA	148	19	25	0.886228	27	90	8	17	0.918367	17	36	2	0	0.947368	5	64	4	0	0.941176	8	-0.0321398	0.528904	1	-0.0611409	0.378304	1	-0.0549489	0.234632	1	-0.0290011	0.725439	1	-0.0228091	0.762948	1	0.00619195	1	1
chr1	20102183	20102498	L1MdA	-	Pkhd1	-	N	NA	NA	NA	187	20	22	0.903382	20	123	6	12	0.953488	13	57	3	0	0.95	5	69	3	1	0.958333	6	-0.0501067	0.140237	1	-0.0466184	0.308593	1	-0.0549517	0.212486	1	0.00348837	1	1	-0.00484496	1	1	-0.00833333	1	1
chr1	20201654	20201801	B1	+	Pkhd1	-	N	NA	NA	NA	100	17	11	0.854701	22	90	11	10	0.891089	18	41	0	1	1	8	17	2	1	0.894737	3	-0.0363883	0.543279	1	-0.145299	0.00679565	1	-0.040036	NA	NA	-0.108911	0.0336909	1	-0.00364773	NA	NA	0.105263	NA	NA
chr1	20234929	20235098	L1MdTFIII	-	Pkhd1	-	N	NA	NA	NA	160	11	23	0.935673	31	56	4	11	0.933333	11	77	2	0	0.974684	11	39	0	0	1	6	0.00233918	1	1	-0.039011	0.237539	1	-0.0643275	0.223381	1	-0.0413502	0.402481	1	-0.0666667	0.151389	1	-0.0253165	1	1
chr1	20283893	20284795	L1MdTFII	-	Pkhd1	-	N	NA	NA	NA	901	141	155	0.864683	30	458	24	63	0.950207	15	434	8	8	0.9819	10	280	12	6	0.958904	8	-0.0855242	1.91e-07	0.00392271	-0.117217	1.17e-14	2.4e-10	-0.0942208	1.35e-06	0.0276598	-0.031693	0.0107301	1	-0.00869664	0.725127	1	0.0229963	0.0674304	1
chr1	20321243	20321668	L1MdA	-	Pkhd1	-	N	NA	NA	NA	365	25	39	0.935897	21	260	11	28	0.95941	14	157	4	2	0.975155	8	238	10	1	0.959677	11	-0.0235122	0.22422	1	-0.0392578	0.0620001	1	-0.02378	0.216873	1	-0.0157457	0.587858	1	-0.000267825	1	1	0.0154779	0.579464	1
chr1	20387391	20387540	B1	+	Pkhd1	-	N	NA	NA	NA	47	4	4	0.921569	30	14	0	2	1	9	11	0	0	1	6	13	1	0	0.928571	7	-0.0784314	NA	NA	-0.0784314	NA	NA	-0.0070028	NA	NA	0	NA	NA	0.0714286	NA	NA	0.0714286	NA	NA
chr1	20432214	20433550	L1MdTFI	+	Pkhd1	-	N	NA	NA	NA	1366	133	174	0.911274	26	230	7	22	0.970464	6	750	32	16	0.959079	13	393	42	14	0.903448	8	-0.05919	0.00115141	1	-0.0478051	1.78e-05	0.364402	0.00782591	0.635124	1	0.0113849	0.562124	1	0.0670159	0.000991168	1	0.055631	0.000151524	1
chr1	20486394	20487752	L1MdA	+	Pkhd1	-	N	NA	NA	NA	1836	77	199	0.959749	32	1205	28	147	0.977291	22	368	6	6	0.983957	5	904	25	9	0.973089	13	-0.0175421	0.0079616	1	-0.0242081	0.0221918	1	-0.0133403	0.0849859	1	-0.00666606	0.540828	1	0.00420182	0.575236	1	0.0108679	0.316157	1
chr1	20524681	20525880	L1MdA	+	Pkhd1	-	N	NA	NA	NA	409	42	38	0.906874	33	250	10	40	0.961538	19	224	8	1	0.965517	14	91	10	3	0.90099	7	-0.0546648	0.00679798	1	-0.0586436	0.00489175	1	0.00588351	0.851021	1	-0.00397878	1	1	0.0605484	0.0372835	1	0.0645271	0.0311215	1
chr1	20574496	20575214	L1MdA	+	Pkhd1	-	N	NA	NA	NA	582	34	67	0.944805	23	276	16	40	0.945205	12	640	16	14	0.97561	23	193	10	2	0.950739	7	-0.000400284	1	1	-0.0308046	0.00569215	1	-0.00593372	0.858445	1	-0.0304043	0.0300617	1	-0.00553344	0.840401	1	0.0248708	0.097118	1
chr1	20648299	20648531	L1MdGF	-	N	NA	N	NA	NA	NA	377	38	38	0.908434	31	131	5	8	0.963235	9	109	3	2	0.973214	7	148	6	4	0.961039	10	-0.0548016	0.0421329	1	-0.0647806	0.0267695	1	-0.0526052	0.0352066	1	-0.00997899	0.732571	1	0.00219633	1	1	0.0121753	0.737981	1
chr1	20705411	20705732	L1MdA	+	N	NA	N	NA	NA	NA	278	42	36	0.86875	24	132	8	14	0.942857	11	135	5	1	0.964286	9	129	9	0	0.934783	8	-0.0741071	0.021812	1	-0.0955357	0.00128442	1	-0.0660326	0.0509127	1	-0.0214286	0.571795	1	0.00807453	0.807586	1	0.0295031	0.286573	1
chr1	21060865	21061056	B2	-	Tram2	-	N	NA	NA	NA	34	2	14	0.944444	29	12	0	8	1	12	11	1	0	0.916667	7	12	3	2	0.8	10	-0.0555556	NA	NA	0.0277778	NA	NA	0.144444	NA	NA	0.0833333	NA	NA	0.2	NA	NA	0.116667	NA	NA
chr1	21201330	21202212	L1MdTFII	-	N	NA	N	NA	NA	NA	573	61	82	0.903785	18	297	7	49	0.976974	9	446	9	8	0.98022	12	303	16	6	0.949843	7	-0.0731882	2.04e-05	0.418584	-0.0764343	1.18e-07	0.00242192	-0.0460578	0.0161588	1	-0.0032461	0.79986	1	0.0271304	0.0892976	1	0.0303765	0.0227433	1
chr1	21236191	21236378	B2	-	N	NA	N	NA	NA	NA	140	15	17	0.903226	29	86	5	10	0.945055	19	40	2	0	0.952381	7	48	3	1	0.941176	8	-0.0418291	0.335381	1	-0.0491551	0.534737	1	-0.0379507	0.570517	1	-0.00732601	1	1	0.00387847	1	1	0.0112045	1	1
chr1	21247435	21247585	B1	-	Gsta3	+	N	NA	NA	NA	29	17	3	0.630435	27	13	1	1	0.928571	8	9	0	0	1	6	11	4	0	0.733333	9	-0.298137	NA	NA	-0.369565	NA	NA	-0.102899	NA	NA	-0.0714286	NA	NA	0.195238	NA	NA	0.266667	NA	NA
chr1	21266875	21267067	B2	-	N	NA	N	NA	NA	NA	16	3	1	0.842105	20	14	2	1	0.875	17	8	0	0	1	8	5	2	0	0.714286	7	-0.0328947	NA	NA	-0.157895	NA	NA	0.12782	NA	NA	-0.125	NA	NA	0.160714	NA	NA	0.285714	NA	NA
chr1	21303490	21303635	B1	+	N	NA	N	NA	NA	NA	118	13	9	0.900763	32	47	2	6	0.959184	13	41	6	1	0.87234	11	17	1	0	0.944444	4	-0.0584203	0.362139	1	0.0284229	0.588366	1	-0.0436811	NA	NA	0.0868432	0.154688	1	0.0147392	NA	NA	-0.072104	NA	NA
chr1	21308809	21309003	B2	-	N	NA	N	NA	NA	NA	28	1	1	0.965517	16	27	3	3	0.9	20	18	0	0	1	10	12	1	1	0.923077	9	0.0655172	0.611954	1	-0.0344828	NA	NA	0.0424403	NA	NA	-0.1	NA	NA	-0.0230769	NA	NA	0.0769231	NA	NA
chr1	21309809	21309958	B1	-	N	NA	N	NA	NA	NA	41	7	5	0.854167	17	65	8	6	0.890411	23	25	6	0	0.806452	8	24	3	1	0.888889	8	-0.0362443	0.582358	1	0.0477151	0.75707	1	-0.0347222	1	1	0.0839593	0.345527	1	0.00152207	1	1	-0.0824373	0.481437	1
chr1	21314694	21314881	B2	-	N	NA	N	NA	NA	NA	65	14	2	0.822785	20	78	5	4	0.939759	22	22	2	0	0.916667	6	30	2	0	0.9375	7	-0.116974	0.0272116	1	-0.0938819	0.348734	1	-0.114715	0.145664	1	0.0230924	0.652602	1	0.00225904	1	1	-0.0208333	1	1
chr1	21320542	21320688	B1	-	N	NA	N	NA	NA	NA	98	9	12	0.915888	26	73	1	9	0.986486	18	25	0	0	1	6	30	0	0	1	6	-0.0705986	0.0493506	1	-0.0841121	0.206634	1	-0.0841121	0.205573	1	-0.0135135	1	1	-0.0135135	1	1	0	1	1
chr1	21334726	21334912	B2	-	N	NA	N	NA	NA	NA	18	2	5	0.9	25	10	0	1	1	11	5	0	0	1	5	3	0	0	1	3	-0.1	NA	NA	-0.1	NA	NA	-0.1	NA	NA	0	NA	NA	0	NA	NA	0	NA	NA
chr1	21334983	21335175	B2	+	N	NA	N	NA	NA	NA	35	2	6	0.945946	24	16	0	5	1	12	6	0	0	1	4	2	0	0	1	2	-0.0540541	NA	NA	-0.0540541	NA	NA	-0.0540541	NA	NA	0	NA	NA	0	NA	NA	0	NA	NA
chr1	21342686	21342832	B1	+	N	NA	N	NA	NA	NA	48	1	7	0.979592	23	25	0	4	1	12	22	0	0	1	8	7	1	0	0.875	3	-0.0204082	1	1	-0.0204082	1	1	0.104592	NA	NA	0	1	1	0.125	NA	NA	0.125	NA	NA
chr1	21346407	21346554	B1	-	N	NA	N	NA	NA	NA	102	14	11	0.87931	27	49	4	7	0.924528	13	29	1	1	0.966667	7	13	0	1	1	4	-0.045218	0.434632	1	-0.0873563	0.307949	1	-0.12069	NA	NA	-0.0421384	0.649026	1	-0.0754717	NA	NA	-0.0333333	NA	NA
chr1	21352437	21352585	B1	+	N	NA	N	NA	NA	NA	19	4	2	0.826087	25	5	0	1	1	6	3	1	0	0.75	4	6	0	0	1	6	-0.173913	NA	NA	0.076087	NA	NA	-0.173913	NA	NA	0.25	NA	NA	0	NA	NA	-0.25	NA	NA
chr1	21354134	21354278	B1	-	N	NA	N	NA	NA	NA	19	6	2	0.76	27	6	1	1	0.857143	8	3	1	0	0.75	4	2	1	0	0.666667	3	-0.0971429	NA	NA	0.01	NA	NA	0.0933333	NA	NA	0.107143	NA	NA	0.190476	NA	NA	0.0833333	NA	NA
chr1	21358912	21359059	B1	+	N	NA	N	NA	NA	NA	31	9	2	0.775	25	17	1	0	0.944444	9	8	0	0	1	4	6	0	0	1	3	-0.169444	NA	NA	-0.225	NA	NA	-0.225	NA	NA	-0.0555556	NA	NA	-0.0555556	NA	NA	0	NA	NA
chr1	21370911	21371058	B1	-	N	NA	N	NA	NA	NA	29	9	5	0.763158	26	11	7	4	0.611111	12	5	1	0	0.833333	4	3	4	0	0.428571	4	0.152047	NA	NA	-0.0701754	NA	NA	0.334586	NA	NA	-0.222222	NA	NA	0.18254	NA	NA	0.404762	NA	NA
chr1	21371256	21371404	B1	+	N	NA	N	NA	NA	NA	54	19	4	0.739726	28	23	8	2	0.741935	13	8	1	0	0.888889	4	7	5	0	0.583333	5	-0.00220946	1	1	-0.149163	NA	NA	0.156393	NA	NA	-0.146953	NA	NA	0.158602	NA	NA	0.305556	NA	NA
chr1	21372774	21372915	B1	-	N	NA	N	NA	NA	NA	43	1	1	0.977273	26	10	1	4	0.909091	8	8	1	0	0.888889	5	7	0	0	1	4	0.0681818	NA	NA	0.0883838	NA	NA	-0.0227273	NA	NA	0.020202	NA	NA	-0.0909091	NA	NA	-0.111111	NA	NA
chr1	21396809	21397004	B2	-	N	NA	N	NA	NA	NA	80	9	5	0.898876	32	35	3	5	0.921053	15	31	1	1	0.96875	9	32	0	0	1	9	-0.0221762	1	1	-0.0698736	0.287867	1	-0.101124	0.110152	1	-0.0476974	0.619708	1	-0.0789474	0.24472	1	-0.03125	1	1
chr1	21420999	21421151	B1	+	Kcnq5	-	N	NA	NA	NA	134	6	12	0.957143	23	60	0	1	1	9	35	0	0	1	5	47	0	0	1	7	-0.0428571	0.181305	1	-0.0428571	0.601073	1	-0.0428571	0.339613	1	0	1	1	0	1	1	0	1	1
chr1	21547020	21547160	B1	-	Kcnq5	-	N	NA	NA	NA	134	12	7	0.917808	31	54	1	6	0.981818	12	51	4	0	0.927273	10	27	2	1	0.931034	6	-0.06401	0.119217	1	-0.00946451	1	1	-0.0132263	1	1	0.0545455	0.363371	1	0.0507837	0.272701	1	-0.00376176	1	1
chr1	21581626	21582103	IAP_LTR	+	Kcnq5	-	N	NA	NA	NA	475	13	25	0.973361	22	310	9	18	0.971787	15	270	24	4	0.918367	13	376	4	1	0.989474	14	0.00157382	1	1	0.0549933	0.000743917	1	-0.016113	0.136501	1	0.0534195	0.00384317	1	-0.0176869	0.0976767	1	-0.0711063	5.13e-06	0.0871869
chr1	21584567	21585044	IAP_LTR	+	Kcnq5	-	N	NA	NA	NA	282	8	16	0.972414	12	362	8	31	0.978378	15	293	1	3	0.996599	11	374	1	3	0.997333	13	-0.00596458	0.621508	1	-0.0241848	0.019844	1	-0.0249195	0.0124171	1	-0.0182203	0.0489203	1	-0.018955	0.0200362	1	-0.000734694	1	1
chr1	21968808	21968956	B1	-	N	NA	N	NA	NA	NA	92	4	6	0.958333	30	51	2	5	0.962264	16	10	0	1	1	3	19	0	0	1	5	-0.00393082	1	1	-0.0416667	NA	NA	-0.0416667	NA	NA	-0.0377358	NA	NA	-0.0377358	NA	NA	0	NA	NA
chr1	22008170	22008357	B2	+	N	NA	N	NA	NA	NA	12	4	2	0.75	18	11	1	1	0.916667	13	5	0	0	1	5	6	0	1	1	7	-0.166667	NA	NA	-0.25	NA	NA	-0.25	NA	NA	-0.0833333	NA	NA	-0.0833333	NA	NA	0	NA	NA
chr1	22036983	22037124	B1	+	N	NA	N	NA	NA	NA	22	0	1	1	23	15	0	1	1	16	8	1	0	0.888889	9	9	0	0	1	9	0	NA	NA	0.111111	NA	NA	0	NA	NA	0.111111	NA	NA	0	NA	NA	-0.111111	NA	NA
chr1	22061194	22061536	L1MdA	-	N	NA	N	NA	NA	NA	383	38	41	0.909739	32	198	4	23	0.980198	15	149	9	2	0.943038	10	144	7	1	0.953642	10	-0.0704593	0.000536278	1	-0.0332993	0.232791	1	-0.0439037	0.111583	1	0.03716	0.0860003	1	0.0265556	0.216353	1	-0.0106044	0.799203	1
chr1	22078264	22079017	L1MdF	+	N	NA	N	NA	NA	NA	409	51	55	0.88913	32	175	5	17	0.972222	12	114	5	0	0.957983	6	125	4	2	0.968992	7	-0.0830918	0.000493252	1	-0.0688528	0.0230592	1	-0.0798618	0.00540961	1	0.014239	0.526238	1	0.00322997	1	1	-0.0110091	0.741156	1
chr1	22092292	22092593	L1MdA	+	N	NA	N	NA	NA	NA	258	17	17	0.938182	22	97	3	4	0.97	9	120	2	2	0.983607	9	80	2	2	0.97561	6	-0.0318182	0.302543	1	-0.0454247	0.0714493	1	-0.0374279	0.264511	1	-0.0136066	0.659676	1	-0.00560976	1	1	0.0079968	1	1
chr1	22129444	22129587	B1	-	N	NA	N	NA	NA	NA	91	9	5	0.91	23	54	3	12	0.947368	14	33	2	0	0.942857	7	39	1	1	0.975	9	-0.0373684	0.538136	1	-0.0328571	0.727842	1	-0.065	0.281376	1	0.00451128	1	1	-0.0276316	0.640711	1	-0.0321429	0.595705	1
chr1	22236699	22237017	L1MdA	-	N	NA	N	NA	NA	NA	332	22	36	0.937853	28	150	1	20	0.993377	14	116	1	0	0.991453	8	67	10	2	0.87013	5	-0.0555244	0.00418544	1	-0.0535999	0.0227533	1	0.0677232	0.0529954	1	0.00192449	1	1	0.123248	0.00010154	1	0.121323	0.000491105	1
chr1	22260101	22260243	B1	-	N	NA	N	NA	NA	NA	33	0	0	1	33	7	0	0	1	7	6	0	0	1	6	5	0	0	1	5	0	NA	NA	0	NA	NA	0	NA	NA	0	NA	NA	0	NA	NA	0	NA	NA
chr1	22372875	22373016	B1	-	Rims1	-	N	NA	NA	NA	91	4	4	0.957895	28	60	1	5	0.983607	18	26	1	0	0.962963	8	24	0	0	1	6	-0.0257118	0.649003	1	-0.00506823	1	1	-0.0421053	0.581657	1	0.0206436	0.521944	1	-0.0163934	1	1	-0.037037	1	1
chr1	22375933	22376126	B2	+	Rims1	-	N	NA	NA	NA	74	4	8	0.948718	26	35	3	5	0.921053	13	17	2	1	0.894737	6	22	3	0	0.88	7	0.0276653	0.681709	1	0.0539811	NA	NA	0.0687179	0.356266	1	0.0263158	NA	NA	0.0410526	0.674084	1	0.0147368	NA	NA
chr1	22409063	22409250	B2	+	Rims1	-	N	NA	NA	NA	44	18	6	0.709677	28	24	4	0	0.857143	11	22	1	0	0.956522	8	14	1	0	0.933333	5	-0.147465	0.186437	1	-0.246844	0.0177071	1	-0.223656	NA	NA	-0.0993789	0.362185	1	-0.0761905	NA	NA	0.0231884	NA	NA
chr1	22421103	22421250	B1	-	Rims1	-	N	NA	NA	NA	107	11	4	0.90678	26	44	0	3	1	10	37	1	1	0.973684	9	28	0	0	1	7	-0.0932203	0.0365011	1	-0.0669045	0.29565	1	-0.0932203	0.12399	1	0.0263158	0.463415	1	0	1	1	-0.0263158	1	1
chr1	22498033	22498221	B2	+	Rims1	-	N	NA	NA	NA	38	5	5	0.883721	31	21	0	5	1	15	16	0	2	1	10	4	0	0	1	2	-0.116279	0.162673	1	-0.116279	NA	NA	-0.116279	NA	NA	0	NA	NA	0	NA	NA	0	NA	NA
chr1	22540615	22540800	B2	-	Rims1	-	N	NA	NA	NA	47	13	5	0.783333	24	23	3	5	0.884615	11	24	2	0	0.923077	8	15	4	0	0.789474	5	-0.101282	0.370815	1	-0.139744	0.136629	1	-0.00614035	NA	NA	-0.0384615	1	1	0.0951417	NA	NA	0.133603	NA	NA
chr1	22554103	22554250	B1	-	Rims1	-	N	NA	NA	NA	43	24	3	0.641791	27	18	5	0	0.782609	8	17	6	0	0.73913	9	6	0	0	1	3	-0.140818	0.302075	1	-0.0973394	0.451643	1	-0.358209	NA	NA	0.0434783	1	1	-0.217391	NA	NA	-0.26087	NA	NA
chr1	22591159	22591303	B1	-	Rims1	-	N	NA	NA	NA	26	3	5	0.896552	19	17	2	4	0.894737	15	11	2	1	0.846154	9	8	0	1	1	6	0.00181488	NA	NA	0.0503979	NA	NA	-0.103448	NA	NA	0.048583	NA	NA	-0.105263	NA	NA	-0.153846	NA	NA
chr1	22653222	22653368	B1	+	Rims1	-	N	NA	NA	NA	77	12	9	0.865169	29	19	2	1	0.904762	9	14	0	0	1	4	20	1	0	0.952381	6	-0.0395934	1	1	-0.134831	NA	NA	-0.0872124	0.455701	1	-0.0952381	NA	NA	-0.047619	1	1	0.047619	NA	NA
chr1	22685657	22685856	B2	-	Rims1	-	N	NA	NA	NA	35	3	2	0.921053	24	27	1	5	0.964286	20	12	0	0	1	9	11	0	0	1	6	-0.0432331	0.631294	1	-0.0789474	NA	NA	-0.0789474	NA	NA	-0.0357143	NA	NA	-0.0357143	NA	NA	0	NA	NA
chr1	22774515	22774663	B1	+	Rims1	-	N	NA	NA	NA	42	6	1	0.875	25	31	0	0	1	16	18	2	0	0.9	10	25	3	0	0.892857	14	-0.125	0.076138	1	-0.025	1	1	-0.0178571	1	1	0.1	0.14902	1	0.107143	0.100772	1	0.00714286	1	1
chr1	22838169	22838668	MERVL_MT2	+	N	NA	N	NA	NA	NA	175	11	24	0.94086	33	88	3	4	0.967033	14	27	2	0	0.931034	4	58	4	1	0.935484	10	-0.0261728	0.559972	1	0.00982573	0.68946	1	0.00537634	1	1	0.0359985	0.593303	1	0.0315491	0.442082	1	-0.00444939	1	1
chr1	22838771	22838912	B1	+	N	NA	N	NA	NA	NA	40	17	4	0.701754	32	22	3	0	0.88	14	6	2	0	0.75	4	14	4	0	0.777778	10	-0.178246	0.100313	1	-0.0482456	NA	NA	-0.0760234	NA	NA	0.13	NA	NA	0.102222	NA	NA	-0.0277778	NA	NA
chr1	22873835	22874570	L1MdA	-	N	NA	N	NA	NA	NA	650	85	88	0.884354	25	459	20	67	0.958246	19	354	22	3	0.941489	11	281	17	4	0.942953	10	-0.0738926	5.2e-06	0.110941	-0.0571356	0.0018098	1	-0.0585993	0.00383305	1	0.016757	0.268898	1	0.0152933	0.386812	1	-0.00146366	1	1
chr1	22922053	22922581	L1MdA	-	N	NA	N	NA	NA	NA	616	33	55	0.949153	27	436	14	53	0.968889	19	113	7	1	0.941667	4	224	8	3	0.965517	9	-0.0197363	0.12996	1	0.00748588	0.659477	1	-0.0163647	0.367204	1	0.0272222	0.173358	1	0.00337165	0.821463	1	-0.0238506	0.403558	1
chr1	23036226	23036372	B1	+	N	NA	N	NA	NA	NA	39	7	4	0.847826	18	31	0	5	1	13	7	1	0	0.875	3	13	3	1	0.8125	6	-0.152174	0.0374347	1	-0.0271739	NA	NA	0.0353261	NA	NA	0.125	NA	NA	0.1875	NA	NA	0.0625	NA	NA
chr1	23059521	23059668	B1	-	N	NA	N	NA	NA	NA	103	8	9	0.927928	27	53	5	2	0.913793	14	28	1	0	0.965517	6	36	0	0	1	9	0.0141348	0.766372	1	-0.0375893	0.685111	1	-0.0720721	0.199949	1	-0.0517241	0.658891	1	-0.0862069	0.152586	1	-0.0344828	0.446154	1
chr1	23199711	23199895	B2	+	N	NA	N	NA	NA	NA	59	2	9	0.967213	28	19	1	2	0.95	8	44	1	1	0.977778	18	12	0	0	1	4	0.0172131	1	1	-0.0105647	1	1	-0.0327869	NA	NA	-0.0277778	0.524038	1	-0.05	NA	NA	-0.0222222	NA	NA
chr1	23223373	23223562	B2	-	N	NA	N	NA	NA	NA	35	10	4	0.777778	26	26	3	1	0.896552	16	14	2	1	0.875	9	13	1	0	0.928571	7	-0.118774	0.226858	1	-0.0972222	NA	NA	-0.150794	NA	NA	0.0215517	NA	NA	-0.0320197	NA	NA	-0.0535714	NA	NA
chr1	23246657	23246849	B2	+	N	NA	N	NA	NA	NA	75	16	7	0.824176	38	62	0	5	1	24	29	1	1	0.966667	11	7	0	0	1	3	-0.175824	0.000202979	1	-0.142491	0.0681126	1	-0.175824	NA	NA	0.0333333	0.326087	1	0	NA	NA	-0.0333333	NA	NA
chr1	23301116	23301467	IAP_LTR	+	N	NA	N	NA	NA	NA	244	11	24	0.956863	20	232	4	21	0.983051	20	117	2	2	0.983193	8	163	0	0	1	10	-0.0261881	0.116986	1	-0.0263305	0.240281	1	-0.0431373	0.00836886	1	-0.00014243	1	1	-0.0169492	0.148365	1	-0.0168067	0.177204	1
chr1	23306005	23306356	IAP_LTR	+	N	NA	N	NA	NA	NA	384	11	25	0.972152	31	139	6	15	0.958621	13	189	2	4	0.989529	12	109	2	2	0.981982	7	0.0135312	0.413425	1	-0.0173769	0.239234	1	-0.00983008	0.742872	1	-0.0309081	0.0801344	1	-0.0233613	0.471985	1	0.00754681	0.626521	1
chr1	23337874	23338066	B2	+	N	NA	N	NA	NA	NA	17	8	3	0.68	28	11	3	0	0.785714	14	10	2	0	0.833333	12	6	2	0	0.75	8	-0.105714	NA	NA	-0.153333	NA	NA	-0.07	NA	NA	-0.047619	NA	NA	0.0357143	NA	NA	0.0833333	NA	NA
chr1	23349301	23349446	B1	+	N	NA	N	NA	NA	NA	47	2	6	0.959184	22	41	2	2	0.953488	16	21	1	1	0.954545	9	25	4	2	0.862069	12	0.0056953	1	1	0.00463822	1	1	0.0971147	0.187692	1	-0.00105708	1	1	0.0914194	0.212016	1	0.0924765	0.37451	1
chr1	23610982	23611171	B2	+	N	NA	N	NA	NA	NA	12	2	1	0.857143	15	10	0	0	1	10	4	0	1	1	5	6	1	1	0.857143	8	-0.142857	NA	NA	-0.142857	NA	NA	0	NA	NA	0	NA	NA	0.142857	NA	NA	0.142857	NA	NA
chr1	23614341	23614653	L1MdA	+	N	NA	N	NA	NA	NA	368	22	45	0.94359	35	163	8	21	0.953216	16	62	5	0	0.925373	5	143	12	2	0.922581	11	-0.00962663	0.838653	1	0.0182166	0.573485	1	0.0210091	0.431883	1	0.0278432	0.525621	1	0.0306357	0.259794	1	0.00279249	1	1
chr1	23641606	23641753	B1	-	N	NA	N	NA	NA	NA	111	17	22	0.867188	28	50	20	15	0.714286	15	28	7	1	0.8	7	23	2	0	0.92	5	0.152902	0.0125175	1	0.0671875	0.418154	1	-0.0528125	0.740586	1	-0.0857143	0.477961	1	-0.205714	0.0515227	1	-0.12	0.281496	1
chr1	23663136	23663489	L1MdA	+	N	NA	N	NA	NA	NA	244	22	27	0.917293	22	154	10	37	0.939024	15	103	5	2	0.953704	7	91	10	3	0.90099	7	-0.0217312	0.454147	1	-0.0364105	0.273577	1	0.0163031	0.679127	1	-0.0146793	0.787516	1	0.0380343	0.338211	1	0.0527136	0.182187	1
chr1	23681969	23682116	B1	-	N	NA	N	NA	NA	NA	68	12	11	0.85	20	77	4	8	0.950617	19	30	0	0	1	6	5	0	0	1	1	-0.100617	0.0376804	1	-0.15	0.034037	1	-0.15	NA	NA	-0.0493827	0.572617	1	-0.0493827	NA	NA	0	NA	NA
chr1	23682117	23682309	B2	-	N	NA	N	NA	NA	NA	7	4	2	0.636364	13	12	1	5	0.923077	18	6	0	0	1	6	1	0	0	1	1	-0.286713	NA	NA	-0.363636	NA	NA	-0.363636	NA	NA	-0.0769231	NA	NA	-0.0769231	NA	NA	0	NA	NA
chr1	23724244	23724522	L1MdGF	+	N	NA	N	NA	NA	NA	280	36	27	0.886076	33	96	5	10	0.950495	12	70	11	0	0.864198	7	63	7	3	0.9	8	-0.0644191	0.0819534	1	0.0218784	0.566847	1	-0.0139241	0.836347	1	0.0862975	0.0629065	1	0.050495	0.233481	1	-0.0358025	0.617017	1
chr1	23754776	23754966	B2	+	N	NA	N	NA	NA	NA	15	6	2	0.714286	23	4	1	2	0.8	7	4	1	0	0.8	5	7	3	0	0.7	10	-0.0857143	NA	NA	-0.0857143	NA	NA	0.0142857	NA	NA	0	NA	NA	0.1	NA	NA	0.1	NA	NA
chr1	23782322	23782706	IAP_LTR	-	B3gat2	+	N	NA	NA	NA	471	25	47	0.949597	24	227	4	23	0.982684	11	246	5	2	0.98008	10	247	1	2	0.995968	10	-0.0330872	0.0402959	1	-0.0304829	0.0488589	1	-0.046371	0.000461582	1	0.0026043	1	1	-0.0132838	0.20128	1	-0.0158881	0.215972	1
chr1	23786104	23786488	IAP_LTR	-	B3gat2	+	N	NA	NA	NA	546	40	52	0.931741	28	239	25	34	0.905303	15	104	2	1	0.981132	4	136	1	0	0.992701	5	0.0264376	0.208955	1	-0.0493915	0.0477505	1	-0.0609601	0.00318203	1	-0.075829	0.0131191	1	-0.0873977	0.000368862	1	-0.0115687	0.581931	1
chr1	23828856	23828998	B1	-	B3gat2	+	N	NA	NA	NA	152	12	18	0.926829	32	54	0	0	1	9	50	1	0	0.980392	9	35	1	0	0.972222	6	-0.0731707	0.0408769	1	-0.0535629	0.309467	1	-0.045393	0.470238	1	0.0196078	0.485714	1	0.0277778	0.4	1	0.00816993	1	1
chr1	23850426	23850617	B2	+	Smap1	-	N	NA	NA	NA	44	0	2	1	24	28	4	3	0.875	22	9	1	0	0.9	8	6	0	0	1	3	0.125	0.0280286	1	0.1	NA	NA	0	NA	NA	-0.025	NA	NA	-0.125	NA	NA	-0.1	NA	NA
chr1	23856635	23856831	B2	+	Smap1	-	N	NA	NA	NA	79	2	7	0.975309	25	38	4	11	0.904762	15	21	4	1	0.84	8	23	1	0	0.958333	7	0.0705467	0.179165	1	0.135309	0.0266525	1	0.0169753	0.544863	1	0.0647619	0.458743	1	-0.0535714	0.645462	1	-0.118333	0.348676	1
chr1	23885271	23885803	L1MdA	+	Smap1	-	N	NA	NA	NA	470	53	38	0.898662	20	233	82	43	0.739683	15	145	49	6	0.747423	7	152	40	3	0.791667	7	0.158979	3.27e-09	6.98e-05	0.151239	9.6e-07	0.0204609	0.106995	0.000380223	1	-0.00774014	0.916929	1	-0.0519841	0.199689	1	-0.044244	0.334446	1
chr1	23895566	23895768	B2	+	Smap1	-	N	NA	NA	NA	17	2	1	0.894737	20	9	0	2	1	11	6	0	0	1	6	4	0	0	1	4	-0.105263	NA	NA	-0.105263	NA	NA	-0.105263	NA	NA	0	NA	NA	0	NA	NA	0	NA	NA
chr1	23934209	23934354	B1	-	N	NA	N	NA	NA	NA	177	11	16	0.941489	28	99	4	11	0.961165	18	64	1	2	0.984615	9	86	3	2	0.966292	13	-0.0196757	0.585664	1	-0.043126	0.306639	1	-0.0248028	0.558979	1	-0.0234503	0.64974	1	-0.00512709	1	1	0.0183232	0.63852	1
chr1	23972983	23973129	B1	-	N	NA	N	NA	NA	NA	60	4	4	0.9375	18	58	5	5	0.920635	19	37	1	0	0.973684	10	13	0	0	1	4	0.0168651	0.743733	1	-0.0361842	0.648347	1	-0.0625	NA	NA	-0.0530493	0.405247	1	-0.0793651	NA	NA	-0.0263158	NA	NA
chr1	23988387	23988574	B2	-	N	NA	N	NA	NA	NA	38	7	0	0.844444	26	13	3	3	0.8125	10	9	0	0	1	5	22	4	0	0.846154	13	0.0319444	NA	NA	-0.155556	NA	NA	-0.0017094	1	1	-0.1875	NA	NA	-0.0336538	NA	NA	0.153846	NA	NA
chr1	24001538	24001755	B2	-	Sdhaf4	-	N	NA	NA	NA	37	4	2	0.902439	24	14	2	2	0.875	11	20	0	0	1	11	5	1	0	0.833333	3	0.027439	NA	NA	-0.097561	0.292907	1	0.0691057	NA	NA	-0.125	NA	NA	0.0416667	NA	NA	0.166667	NA	NA
chr1	24013339	24013529	B2	-	Fam135a	-	N	NA	NA	NA	75	3	4	0.961538	23	31	3	4	0.911765	11	23	0	1	1	7	19	0	0	1	5	0.0497738	0.365492	1	-0.0384615	1	1	-0.0384615	NA	NA	-0.0882353	0.265038	1	-0.0882353	NA	NA	0	NA	NA
chr1	24019226	24019422	B2	-	Fam135a	-	N	NA	NA	NA	58	4	4	0.935484	20	34	3	3	0.918919	12	18	0	0	1	5	23	0	0	1	6	0.016565	1	1	-0.0645161	NA	NA	-0.0645161	0.570394	1	-0.0810811	NA	NA	-0.0810811	0.278814	1	0	NA	NA
chr1	24093382	24093522	B1	-	Fam135a	-	N	NA	NA	NA	69	3	7	0.958333	31	52	1	3	0.981132	20	30	0	0	1	11	26	1	0	0.962963	10	-0.0227987	0.636567	1	-0.0416667	0.553407	1	-0.00462963	1	1	-0.0188679	1	1	0.0181691	1	1	0.037037	0.473684	1
chr1	24111349	24111496	B1	-	N	NA	N	NA	NA	NA	22	3	2	0.88	27	7	1	0	0.875	8	6	0	0	1	6	4	1	0	0.8	5	0.005	NA	NA	-0.12	NA	NA	0.08	NA	NA	-0.125	NA	NA	0.075	NA	NA	0.2	NA	NA
chr1	24187581	24187773	B2	-	Col9a1	+	N	NA	NA	NA	52	6	10	0.896552	29	23	3	5	0.884615	15	5	0	0	1	2	13	0	1	1	6	0.0119363	1	1	-0.103448	NA	NA	-0.103448	NA	NA	-0.115385	NA	NA	-0.115385	NA	NA	0	NA	NA
chr1	24314911	24315056	B1	+	Col19a1	-	N	NA	NA	NA	27	15	6	0.642857	21	38	4	4	0.904762	18	21	3	0	0.875	8	19	2	0	0.904762	8	-0.261905	0.00798605	1	-0.232143	0.0490616	1	-0.261905	0.0356502	1	0.0297619	0.698527	1	0	1	1	-0.0297619	1	1
chr1	24496345	24497054	L1MdA	+	Col19a1	-	N	EST|CV304197|chr1|24496571|-	NA	NA	731	44	89	0.943226	27	477	25	48	0.950199	15	185	8	1	0.958549	5	485	17	3	0.966135	14	-0.0069734	0.614931	1	-0.0153234	0.477995	1	-0.0229097	0.0799134	1	-0.00835002	0.842234	1	-0.0159363	0.269669	1	-0.00758624	0.651155	1
chr1	24574567	24574755	B2	+	Col19a1	-	N	NA	NA	NA	28	1	1	0.965517	15	32	7	6	0.820513	17	12	0	0	1	5	30	1	0	0.967742	13	0.145004	0.125098	1	-0.0344828	NA	NA	-0.00222469	1	1	-0.179487	NA	NA	-0.147229	0.0687236	1	0.0322581	NA	NA
chr1	24600874	24601019	B1	-	N	NA	N	NA	NA	NA	91	14	13	0.866667	28	49	4	10	0.924528	16	28	2	0	0.933333	6	32	1	0	0.969697	7	-0.0578616	0.426695	1	-0.0666667	0.5224	1	-0.10303	0.118554	1	-0.00880503	1	1	-0.0451687	0.644839	1	-0.0363636	0.601118	1
chr1	24645680	24646186	L1MdTFIII	-	N	NA	N	NA	NA	NA	477	59	81	0.889925	30	371	14	52	0.963636	20	291	33	6	0.898148	15	212	17	1	0.925764	10	-0.073711	3.37e-05	0.690604	-0.00822277	0.734087	1	-0.0358388	0.14712	1	0.0654882	0.000700295	1	0.0378722	0.0549246	1	-0.027616	0.294422	1
chr1	24646861	24647022	B1	-	N	NA	N	NA	NA	NA	41	8	1	0.836735	26	32	2	2	0.941176	19	25	4	1	0.862069	16	16	2	0	0.888889	10	-0.104442	0.186749	1	-0.0253343	1	1	-0.0521542	NA	NA	0.0791075	0.401076	1	0.0522876	NA	NA	-0.0268199	NA	NA
chr1	24665567	24665753	B2	-	N	NA	N	NA	NA	NA	24	0	2	1	26	14	0	0	1	14	8	0	0	1	8	5	0	0	1	5	0	NA	NA	0	NA	NA	0	NA	NA	0	NA	NA	0	NA	NA	0	NA	NA
chr1	24680903	24681091	B2	+	Lmbrd1	+	N	NA	NA	NA	36	0	2	1	15	41	1	9	0.97619	20	15	0	0	1	5	38	0	0	1	13	0.0238095	1	1	0	NA	NA	0	1	1	-0.0238095	NA	NA	-0.0238095	1	1	0	NA	NA
chr1	24681520	24681709	B2	-	Lmbrd1	+	N	NA	NA	NA	10	0	1	1	11	10	6	2	0.625	18	2	2	0	0.5	4	5	7	0	0.416667	12	0.375	NA	NA	0.5	NA	NA	0.583333	NA	NA	0.125	NA	NA	0.208333	NA	NA	0.0833333	NA	NA
chr1	24687531	24687721	B2	-	Lmbrd1	+	N	NA	NA	NA	17	0	0	1	17	9	0	0	1	9	5	0	0	1	5	9	0	0	1	9	0	NA	NA	0	NA	NA	0	NA	NA	0	NA	NA	0	NA	NA	0	NA	NA
chr1	24694019	24694162	B1	-	Lmbrd1	+	N	NA	NA	NA	78	7	8	0.917647	20	49	4	7	0.924528	14	35	0	0	1	9	36	2	0	0.947368	8	-0.00688124	1	1	-0.0823529	0.104887	1	-0.0297214	0.719631	1	-0.0754717	0.148028	1	-0.0228401	1	1	0.0526316	0.493912	1
chr1	24721310	24721875	L1MdGF	+	Lmbrd1	+	N	NA	NA	NA	776	12	68	0.984772	25	368	5	34	0.986595	12	209	1	3	0.995238	6	162	1	3	0.993865	5	-0.0018236	1	1	-0.0104665	0.321743	1	-0.00909346	0.708547	1	-0.00864292	0.426665	1	-0.00726986	0.672789	1	0.00137306	1	1
chr1	24767455	24767643	B2	+	N	NA	N	NA	NA	NA	77	12	10	0.865169	37	33	6	4	0.846154	16	9	3	1	0.75	5	25	4	0	0.862069	12	0.0190147	0.786536	1	0.115169	NA	NA	0.00309957	1	1	0.0961538	NA	NA	-0.0159151	1	1	-0.112069	NA	NA
chr1	24804003	24804334	IAP_LTR	-	N	NA	N	NA	NA	NA	394	22	34	0.947115	36	158	14	16	0.918605	14	168	4	1	0.976744	11	129	4	1	0.969925	9	0.0285107	0.190531	1	-0.0296288	0.127042	1	-0.0228094	0.353676	1	-0.0581395	0.0266996	1	-0.0513202	0.0846011	1	0.00681937	0.732172	1
chr1	24886780	24886930	B1	+	N	NA	N	NA	NA	NA	102	13	14	0.886957	24	60	5	6	0.923077	14	16	0	0	1	4	57	2	0	0.966102	11	-0.0361204	0.606265	1	-0.113043	NA	NA	-0.0791452	0.0924934	1	-0.0769231	NA	NA	-0.0430248	0.443511	1	0.0338983	NA	NA
chr1	24935692	24936014	L1MdF	-	N	NA	N	NA	NA	NA	118	20	15	0.855072	28	83	3	9	0.965116	16	51	0	0	1	8	53	4	1	0.929825	10	-0.110044	0.0112602	1	-0.144928	0.00227867	1	-0.0747521	0.229497	1	-0.0348837	0.293796	1	0.0352917	0.436768	1	0.0701754	0.120339	1
chr1	24964039	24964472	L1MdF	+	N	NA	N	NA	NA	NA	145	12	25	0.923567	25	63	7	28	0.9	14	45	10	1	0.818182	7	28	6	0	0.823529	6	0.0235669	0.606195	1	0.105385	0.0385558	1	0.100037	0.09923	1	0.0818182	0.200546	1	0.0764706	0.344673	1	-0.00534759	1	1
chr1	25010864	25011011	B1	+	N	NA	N	NA	NA	NA	104	4	8	0.962963	21	51	1	0	0.980769	9	66	2	0	0.970588	12	17	1	0	0.944444	3	-0.0178063	1	1	-0.00762527	1	1	0.0185185	NA	NA	0.010181	1	1	0.0363248	NA	NA	0.0261438	NA	NA
chr1	25052905	25053052	B1	-	N	NA	N	NA	NA	NA	36	11	2	0.765957	18	53	4	6	0.929825	23	20	2	1	0.909091	8	12	0	1	1	5	-0.163867	0.0244897	1	-0.143133	0.200133	1	-0.234043	NA	NA	0.0207337	0.668602	1	-0.0701754	NA	NA	-0.0909091	NA	NA
chr1	25054265	25054456	B2	+	N	NA	N	NA	NA	NA	15	5	4	0.75	14	30	1	1	0.967742	20	13	0	0	1	7	13	1	0	0.928571	7	-0.217742	0.0288395	1	-0.25	NA	NA	-0.178571	NA	NA	-0.0322581	NA	NA	0.0391705	NA	NA	0.0714286	NA	NA
chr1	25119777	25120503	L1MdTFI	+	Adgrb3	-	N	NA	NA	NA	589	95	67	0.861111	20	477	16	53	0.967546	13	474	14	7	0.971311	13	314	11	4	0.966154	9	-0.106435	1.19e-10	2.45e-06	-0.1102	1.65e-11	3.38e-07	-0.105043	6.98e-08	0.00143277	-0.00376584	0.853335	1	0.00139179	1	1	0.00515763	0.683169	1
chr1	25138106	25138327	L1MdF	+	Adgrb3	-	N	NA	NA	NA	98	8	9	0.924528	29	47	1	1	0.979167	14	23	1	0	0.958333	5	32	1	0	0.969697	7	-0.0546384	0.274907	1	-0.033805	1	1	-0.0451687	0.685975	1	0.0208333	1	1	0.0094697	1	1	-0.0113636	1	1
chr1	25191001	25191146	B1	-	Adgrb3	-	N	NA	NA	NA	93	26	10	0.781513	29	57	5	14	0.919355	18	29	3	0	0.90625	7	42	5	0	0.893617	12	-0.137842	0.0219292	1	-0.124737	0.134484	1	-0.112104	0.122366	1	0.0131048	1	1	0.0257378	0.742814	1	0.012633	1	1
chr1	25224682	25224875	B2	+	Adgrb3	-	N	NA	NA	NA	27	3	3	0.9	33	8	1	0	0.888889	9	14	0	0	1	14	5	0	0	1	5	0.0111111	NA	NA	-0.1	NA	NA	-0.1	NA	NA	-0.111111	NA	NA	-0.111111	NA	NA	0	NA	NA
chr1	25403225	25403506	L1MdTFIII	+	Adgrb3	-	N	NA	NA	NA	194	17	14	0.919431	25	91	6	10	0.938144	12	40	0	1	1	5	119	2	1	0.983471	12	-0.018713	0.646879	1	-0.0805687	0.082909	1	-0.0640398	0.0142275	1	-0.0618557	0.180246	1	-0.0453267	0.143096	1	0.0165289	1	1
chr1	25439272	25439418	B1	+	Adgrb3	-	N	NA	NA	NA	42	11	7	0.792453	24	15	0	3	1	8	38	1	0	0.974359	14	11	0	0	1	4	-0.207547	NA	NA	-0.181906	0.0115986	1	-0.207547	NA	NA	0.025641	NA	NA	0	NA	NA	-0.025641	NA	NA
chr1	25526287	25526546	L1MdTFI	-	Adgrb3	-	N	NA	NA	NA	194	12	21	0.941748	18	129	1	7	0.992308	11	128	1	2	0.992248	10	29	0	0	1	3	-0.0505601	0.0195293	1	-0.0505005	0.0197972	1	-0.0582524	NA	NA	5.96e-05	1	1	-0.00769231	NA	NA	-0.00775194	NA	NA
chr1	25562495	25562643	B1	-	Adgrb3	-	N	NA	NA	NA	49	19	2	0.720588	27	30	3	2	0.909091	14	18	2	1	0.9	8	32	1	0	0.969697	13	-0.188503	0.0396234	1	-0.179412	0.137746	1	-0.249109	0.00276102	1	0.00909091	1	1	-0.0606061	0.613187	1	-0.069697	0.549219	1
chr1	25589947	25591388	L1MdF	+	Adgrb3	-	N	NA	NA	NA	858	143	122	0.857143	41	416	16	31	0.962963	20	223	8	1	0.965368	8	285	7	2	0.976027	10	-0.10582	3.66e-10	1.17e-05	-0.108225	6.47e-07	0.020614	-0.118885	3.4e-10	1.08e-05	-0.002405	1	1	-0.0130644	0.391647	1	-0.0106594	0.59954	1
chr1	25643512	25643659	B1	-	Adgrb3	-	N	NA	NA	NA	42	14	4	0.75	24	18	2	1	0.9	11	25	0	0	1	9	20	0	0	1	8	-0.15	0.210662	1	-0.25	0.00391445	1	-0.25	0.0154368	1	-0.1	0.191919	1	-0.1	0.487179	1	0	1	1
chr1	25662056	25663346	L1MdTFII	+	Adgrb3	-	N	NA	NA	NA	1431	221	186	0.866223	28	512	16	48	0.969697	10	342	13	6	0.96338	6	366	6	10	0.983871	6	-0.103474	1.66e-13	3.41e-09	-0.0971575	1.54e-08	0.000315013	-0.117648	5.64e-14	1.16e-09	0.00631669	0.700839	1	-0.014174	0.195545	1	-0.0204907	0.104112	1
chr1	25852220	25852364	B1	-	N	NA	N	NA	NA	NA	68	20	7	0.772727	27	63	5	5	0.926471	19	21	0	2	1	6	26	0	0	1	7	-0.153743	0.0142556	1	-0.227273	0.0116723	1	-0.227273	0.00622198	1	-0.0735294	0.334425	1	-0.0735294	0.317526	1	0	1	1
chr1	25944464	25944618	B1	-	N	NA	N	NA	NA	NA	59	7	6	0.893939	27	33	2	4	0.942857	16	27	0	0	1	10	11	2	0	0.846154	6	-0.0489177	0.491166	1	-0.106061	0.102641	1	0.0477855	NA	NA	-0.0571429	0.500264	1	0.0967033	NA	NA	0.153846	NA	NA
chr1	25975902	25976089	B2	+	N	NA	N	NA	NA	NA	49	7	3	0.875	23	25	1	4	0.961538	12	34	3	1	0.918919	13	6	0	0	1	2	-0.0865385	0.425283	1	-0.0439189	0.734588	1	-0.125	NA	NA	0.0426195	0.636625	1	-0.0384615	NA	NA	-0.0810811	NA	NA
chr1	26011330	26011477	B1	+	N	NA	N	NA	NA	NA	58	19	9	0.753247	27	60	5	6	0.923077	20	47	6	2	0.886792	17	16	4	0	0.8	7	-0.16983	0.0073929	1	-0.133546	0.0711914	1	-0.0467532	0.774629	1	0.0362845	0.539214	1	0.123077	0.204855	1	0.0867925	0.446144	1
chr1	26035300	26035447	B1	+	N	NA	N	NA	NA	NA	69	23	8	0.75	30	63	7	6	0.9	22	26	1	0	0.962963	7	27	0	0	1	7	-0.15	0.0153352	1	-0.212963	0.0138721	1	-0.25	0.00179811	1	-0.062963	0.436598	1	-0.1	0.184959	1	-0.037037	1	1
chr1	26065138	26065660	L1MdF	+	N	NA	N	NA	NA	NA	183	36	31	0.835616	40	102	8	20	0.927273	20	130	17	3	0.884354	21	30	2	0	0.9375	4	-0.0916563	0.0249148	1	-0.0487373	0.226522	1	-0.101884	0.186807	1	0.042919	0.292235	1	-0.0102273	1	1	-0.0531463	0.533361	1
chr1	26154121	26154261	B1	+	N	NA	N	NA	NA	NA	96	5	16	0.950495	35	20	0	4	1	8	28	0	0	1	8	4	0	0	1	1	-0.0495049	0.589228	1	-0.0495049	0.584638	1	-0.0495049	NA	NA	0	1	1	0	NA	NA	0	NA	NA
chr1	26171673	26172578	L1MdF	+	N	NA	N	NA	NA	NA	82	52	8	0.61194	38	45	12	5	0.789474	16	38	10	0	0.791667	12	22	9	0	0.709677	9	-0.177533	0.0192467	1	-0.179726	0.0325118	1	-0.0977371	0.409537	1	-0.00219298	1	1	0.0797963	0.439554	1	0.0819892	0.430325	1
chr1	26210677	26210863	B2	-	N	NA	N	NA	NA	NA	35	7	8	0.833333	19	17	6	2	0.73913	12	15	2	0	0.882353	6	9	1	0	0.9	4	0.0942029	0.517695	1	-0.0490196	NA	NA	-0.0666667	NA	NA	-0.143223	NA	NA	-0.16087	NA	NA	-0.0176471	NA	NA
chr1	26232448	26232814	IAP_LTR	+	N	NA	N	NA	NA	NA	398	32	34	0.925581	31	337	16	15	0.954674	23	164	6	2	0.964706	10	39	1	0	0.975	3	-0.0290928	0.100734	1	-0.0391245	0.0935223	1	-0.0494186	NA	NA	-0.0100317	0.816458	1	-0.0203258	NA	NA	-0.0102941	NA	NA
chr1	26250636	26250779	B1	-	N	NA	N	NA	NA	NA	112	16	7	0.875	32	43	0	3	1	11	18	0	0	1	4	24	7	0	0.774194	7	-0.125	0.0128174	1	-0.125	NA	NA	0.100806	0.161517	1	0	NA	NA	0.225806	0.00146122	1	0.225806	NA	NA
chr1	26446836	26447119	L1MdA	-	N	NA	N	NA	NA	NA	341	25	51	0.931694	35	119	5	15	0.959677	14	50	4	1	0.925926	5	76	4	1	0.95	6	-0.0279834	0.385114	1	0.00576806	0.777953	1	-0.018306	0.801891	1	0.0337515	0.457171	1	0.00967742	0.739776	1	-0.0240741	0.713827	1
chr1	26497597	26497947	L1MdF	-	N	NA	N	NA	NA	NA	120	34	22	0.779221	43	50	7	9	0.877193	15	25	4	0	0.862069	6	37	5	0	0.880952	10	-0.0979722	0.121384	1	-0.0828482	0.454421	1	-0.101732	0.191167	1	0.015124	1	1	-0.0037594	1	1	-0.0188834	1	1
chr1	26504986	26505296	L1MdF	-	N	NA	N	NA	NA	NA	244	36	34	0.871429	25	119	16	17	0.881481	13	93	5	0	0.94898	8	115	8	0	0.934959	10	-0.0100529	0.874646	1	-0.077551	0.037233	1	-0.0635308	0.0814872	1	-0.0674981	0.103965	1	-0.0534779	0.197344	1	0.0140202	0.777606	1
chr1	26592139	26592571	L1MdGF	-	N	NA	N	NA	NA	NA	564	17	64	0.97074	27	156	4	16	0.975	9	207	1	2	0.995192	8	127	2	1	0.984496	6	-0.0042599	1	1	-0.0244522	0.0545637	1	-0.013756	0.550826	1	-0.0201923	0.171405	1	-0.00949612	0.695136	1	0.0106962	0.560731	1
chr1	26596556	26596697	B1	-	N	NA	N	NA	NA	NA	147	22	12	0.869822	31	31	4	1	0.885714	6	91	1	0	0.98913	14	30	1	0	0.967742	5	-0.0158918	1	1	-0.119308	0.000486423	1	-0.0979195	0.214984	1	-0.103416	0.0202247	1	-0.0820276	0.360188	1	0.0213885	0.44209	1
chr1	26616122	26616266	B1	-	N	NA	N	NA	NA	NA	22	5	1	0.814815	17	20	2	1	0.909091	13	15	0	0	1	8	14	2	0	0.875	10	-0.0942761	0.436286	1	-0.185185	NA	NA	-0.0601852	NA	NA	-0.0909091	NA	NA	0.0340909	NA	NA	0.125	NA	NA
chr1	26709382	26710265	L1MdF	+	N	NA	N	NA	NA	NA	357	38	48	0.903797	47	92	4	12	0.958333	11	32	1	1	0.969697	4	32	0	0	1	4	-0.0545359	0.103649	1	-0.0658995	0.342637	1	-0.0962025	0.097926	1	-0.0113636	1	1	-0.0416667	0.571414	1	-0.030303	1	1
chr1	26751465	26751616	B1	-	N	NA	N	NA	NA	NA	44	14	0	0.758621	21	42	4	2	0.913043	19	19	1	2	0.95	9	15	3	0	0.833333	6	-0.154423	0.0656596	1	-0.191379	0.097712	1	-0.0747126	NA	NA	-0.0369565	1	1	0.0797101	NA	NA	0.116667	NA	NA
chr1	26814634	26814779	B1	+	N	NA	N	NA	NA	NA	49	11	9	0.816667	29	24	1	4	0.96	14	18	0	0	1	6	15	0	0	1	6	-0.143333	0.100296	1	-0.183333	NA	NA	-0.183333	NA	NA	-0.04	NA	NA	-0.04	NA	NA	0	NA	NA
chr1	26966550	26966695	B1	-	N	NA	N	NA	NA	NA	16	6	1	0.727273	15	21	4	1	0.84	15	13	8	0	0.619048	12	11	2	0	0.846154	7	-0.112727	0.47961	1	0.108225	0.525602	1	-0.118881	NA	NA	0.220952	0.106664	1	-0.00615385	NA	NA	-0.227106	NA	NA
chr1	26990182	26990347	L1MdF	+	N	NA	N	NA	NA	NA	43	7	3	0.86	24	33	2	6	0.942857	17	24	3	0	0.888889	10	21	4	0	0.84	10	-0.0828571	0.296373	1	-0.0288889	1	1	0.02	1	1	0.0539683	0.644986	1	0.102857	0.223446	1	0.0488889	0.698284	1
chr1	27010055	27010493	L1MdF	+	N	NA	N	NA	NA	NA	163	45	19	0.783654	29	78	9	13	0.896552	12	67	7	4	0.905405	11	41	12	1	0.773585	7	-0.112898	0.0215275	1	-0.121752	0.0227162	1	0.0100689	0.853989	1	-0.00885368	1	1	0.122967	0.0549787	1	0.13182	0.0468642	1
chr1	27032655	27033757	L1MdF	-	N	NA	N	NA	NA	NA	312	25	25	0.925816	24	150	13	20	0.920245	12	122	9	7	0.931298	7	82	7	1	0.921348	6	0.00557063	0.857811	1	-0.00548169	1	1	0.00446771	0.82426	1	-0.0110523	0.825099	1	-0.00110292	1	1	0.00994939	0.796394	1
chr1	27092765	27093085	L1MdF	+	N	NA	N	NA	NA	NA	183	28	23	0.867299	24	180	2	12	0.989011	20	98	3	5	0.970297	9	44	2	0	0.956522	4	-0.121712	1.56e-06	0.0496369	-0.102998	0.00396878	1	-0.0892232	0.12586	1	0.018714	0.352188	1	0.0324892	0.182143	1	0.0137753	0.648299	1
chr1	27126426	27126968	L1MdF	+	N	NA	N	NA	NA	NA	158	40	33	0.79798	24	109	11	20	0.908333	15	75	21	1	0.78125	9	43	12	2	0.781818	6	-0.110354	0.011168	1	0.0167298	0.760334	1	0.0161616	0.850661	1	0.127083	0.0117787	1	0.126515	0.0295754	1	-0.000568182	1	1
chr1	27159406	27160247	L1MdTFII	+	N	NA	N	NA	NA	NA	635	65	85	0.907143	22	560	15	79	0.973913	16	238	4	5	0.983471	6	409	36	5	0.919101	13	-0.0667702	6.12e-07	0.0125511	-0.0763282	2.08e-05	0.426999	-0.0119583	0.52243	1	-0.00955803	0.611394	1	0.0548119	0.000118499	1	0.0643699	0.000275994	1
chr1	27180136	27180503	IAP_LTR	+	N	NA	N	NA	NA	NA	365	13	16	0.965608	23	263	13	23	0.952899	17	187	2	0	0.989418	11	203	13	1	0.939815	12	0.0127099	0.424555	1	-0.0238095	0.161965	1	0.0257937	0.148768	1	-0.0365194	0.0321939	1	0.0130837	0.547556	1	0.0496032	0.00815175	1
chr1	27186893	27187260	IAP_LTR	+	N	NA	N	NA	NA	NA	654	31	67	0.954745	43	170	7	15	0.960452	12	249	4	4	0.98419	14	204	3	1	0.985507	11	-0.00570745	0.83987	1	-0.0294452	0.0332584	1	-0.0307627	0.0592631	1	-0.0237377	0.212527	1	-0.0250553	0.197279	1	-0.00131752	1	1
chr1	27194016	27195174	L1MdA	+	N	NA	N	NA	NA	NA	1482	76	159	0.95122	30	362	8	38	0.978378	7	554	8	9	0.985765	9	278	1	4	0.996416	6	-0.0271589	0.0224299	1	-0.0345456	0.000126374	1	-0.0451963	6.19e-05	1	-0.00738675	0.444431	1	-0.0180374	0.0856168	1	-0.0106506	0.285102	1
chr1	27207430	27207857	L1MdF	-	N	NA	N	NA	NA	NA	129	7	9	0.948529	22	70	1	4	0.985915	13	98	1	1	0.989899	15	61	1	0	0.983871	8	-0.0373861	0.268288	1	-0.0413696	0.143191	1	-0.0353416	0.439158	1	-0.0039835	1	1	0.00204453	1	1	0.00602802	1	1
chr1	27276218	27276738	L1MdA	-	N	NA	N	NA	NA	NA	387	36	62	0.914894	26	212	18	43	0.921739	16	306	19	2	0.941538	15	110	2	0	0.982143	7	-0.00684551	0.881931	1	-0.0266448	0.20336	1	-0.0672492	0.0117938	1	-0.0197993	0.39012	1	-0.0604037	0.0265203	1	-0.0406044	0.121456	1
chr1	27319074	27319265	B2	-	N	NA	N	NA	NA	NA	59	4	10	0.936508	23	35	2	3	0.945946	12	22	0	0	1	6	39	6	0	0.866667	12	-0.00943801	1	1	-0.0634921	0.568526	1	0.0698413	0.314048	1	-0.0540541	0.524255	1	0.0792793	0.284013	1	0.133333	0.166806	1
chr1	27381841	27381988	B1	-	N	NA	N	NA	NA	NA	30	20	2	0.6	32	15	2	2	0.882353	11	7	3	0	0.7	6	15	1	0	0.9375	9	-0.282353	NA	NA	-0.1	NA	NA	-0.3375	NA	NA	0.182353	NA	NA	-0.0551471	NA	NA	-0.2375	NA	NA
chr1	27412066	27412207	B1	+	N	NA	N	NA	NA	NA	58	9	5	0.865672	28	22	5	6	0.814815	13	21	4	0	0.84	9	23	1	0	0.958333	8	0.0508568	0.534584	1	0.0256716	0.74454	1	-0.0926617	0.281027	1	-0.0251852	1	1	-0.143519	0.195216	1	-0.118333	0.348676	1
chr1	27435704	27435853	B1	-	N	NA	N	NA	NA	NA	42	15	8	0.736842	20	32	2	5	0.941176	12	23	0	0	1	6	12	4	0	0.75	5	-0.204334	0.0239937	1	-0.263158	0.00413266	1	-0.0131579	NA	NA	-0.0588235	0.510025	1	0.191176	NA	NA	0.25	NA	NA
chr1	27442960	27443340	IAP_LTR	-	N	NA	N	NA	NA	NA	392	30	17	0.92891	26	249	18	21	0.932584	17	137	8	0	0.944828	7	134	6	1	0.957143	8	-0.00367432	0.87947	1	-0.0159176	0.56969	1	-0.0282329	0.319252	1	-0.0122433	0.677903	1	-0.0245586	0.381074	1	-0.0123153	0.785677	1
chr1	27524896	27525588	L1MdF	-	N	NA	N	NA	NA	NA	71	22	23	0.763441	24	57	3	12	0.95	13	36	4	1	0.9	8	22	6	0	0.785714	6	-0.186559	0.00294266	1	-0.136559	0.0944879	1	-0.0222734	1	1	0.05	0.432905	1	0.164286	0.0265707	1	0.114286	0.297216	1
chr1	27556501	27556700	B2	+	N	NA	N	NA	NA	NA	24	6	5	0.8	22	16	3	2	0.842105	14	13	0	0	1	7	10	2	0	0.833333	7	-0.0421053	NA	NA	-0.2	NA	NA	-0.0333333	NA	NA	-0.157895	NA	NA	0.00877193	NA	NA	0.166667	NA	NA
chr1	27631176	27631366	B2	-	N	NA	N	NA	NA	NA	8	6	3	0.571429	17	7	5	2	0.583333	14	11	4	0	0.733333	15	6	1	0	0.857143	7	-0.0119048	NA	NA	-0.161905	NA	NA	-0.285714	NA	NA	-0.15	NA	NA	-0.27381	NA	NA	-0.12381	NA	NA
chr1	27633983	27634125	B1	-	N	NA	N	NA	NA	NA	16	2	2	0.888889	20	11	1	1	0.916667	13	12	2	0	0.857143	14	7	1	0	0.875	8	-0.0277778	NA	NA	0.031746	NA	NA	0.0138889	NA	NA	0.0595238	NA	NA	0.0416667	NA	NA	-0.0178571	NA	NA
chr1	27690077	27690231	B1	-	N	NA	N	NA	NA	NA	63	30	20	0.677419	21	58	11	15	0.84058	16	46	5	3	0.901961	10	22	6	2	0.785714	6	-0.16316	0.0275713	1	-0.224541	0.00233525	1	-0.108295	0.348695	1	-0.0613811	0.41988	1	0.0548654	0.561302	1	0.116246	0.183745	1
chr1	27744554	27744700	B1	-	N	NA	N	NA	NA	NA	33	6	3	0.846154	26	14	3	1	0.823529	11	12	0	0	1	6	14	1	0	0.933333	8	0.0226244	NA	NA	-0.153846	NA	NA	-0.0871795	NA	NA	-0.176471	NA	NA	-0.109804	NA	NA	0.0666667	NA	NA
chr1	27753637	27754154	L1MdF	-	N	NA	N	NA	NA	NA	119	13	19	0.901515	21	89	3	8	0.967391	15	57	4	0	0.934426	7	56	4	1	0.933333	7	-0.0658762	0.0685174	1	-0.0329111	0.589255	1	-0.0318182	0.59005	1	0.0329651	0.43755	1	0.034058	0.435007	1	0.0010929	1	1
chr1	27755095	27755370	L1MdTFI	+	N	NA	N	NA	NA	NA	188	14	30	0.930693	18	173	3	29	0.982955	17	84	2	0	0.976744	6	81	1	1	0.987805	6	-0.0522615	0.02247	1	-0.0460511	0.161795	1	-0.0571118	0.0750914	1	0.00621036	0.664432	1	-0.00485033	1	1	-0.0110607	1	1
chr1	27828653	27828801	B1	-	N	NA	N	NA	NA	NA	16	5	2	0.761905	23	5	0	3	1	8	4	0	0	1	4	8	0	1	1	9	-0.238095	NA	NA	-0.238095	NA	NA	-0.238095	NA	NA	0	NA	NA	0	NA	NA	0	NA	NA
chr1	27831898	27832042	B1	+	N	NA	N	NA	NA	NA	67	2	3	0.971014	39	22	0	3	1	14	8	1	0	0.888889	5	15	0	0	1	8	-0.0289855	1	1	0.0821256	NA	NA	-0.0289855	NA	NA	0.111111	NA	NA	0	NA	NA	-0.111111	NA	NA
chr1	27860106	27861538	L1MdF	-	N	NA	N	NA	NA	NA	89	12	19	0.881188	25	80	3	13	0.963855	21	50	1	0	0.980392	8	44	8	1	0.846154	12	-0.0826673	0.0568306	1	-0.099204	0.0612778	1	0.0350343	0.614751	1	-0.0165367	1	1	0.117702	0.0221622	1	0.134238	0.031164	1
chr1	27942333	27942717	IAP_LTR	-	N	NA	N	NA	NA	NA	450	39	64	0.920245	29	282	9	34	0.969072	16	168	3	2	0.982456	9	124	12	1	0.911765	7	-0.0488268	0.0053924	1	-0.0622107	0.00302618	1	0.00848069	0.725246	1	-0.013384	0.548051	1	0.0573075	0.015409	1	0.0706914	0.00612435	1
chr1	27979242	27979898	L1MdF	-	N	NA	N	NA	NA	NA	307	48	33	0.864789	33	169	22	18	0.884817	20	143	18	2	0.888199	13	69	11	2	0.8625	10	-0.020028	0.591711	1	-0.02341	0.569464	1	0.00228873	1	1	-0.003382	1	1	0.0223168	0.684233	1	0.0256988	0.674528	1
chr1	28119594	28119736	L1MdF	-	N	NA	N	NA	NA	NA	100	4	12	0.961538	23	57	0	7	1	13	32	1	1	0.969697	6	23	5	1	0.821429	5	-0.0384615	0.29803	1	-0.00815851	1	1	0.14011	0.0207792	1	0.030303	0.366667	1	0.178571	0.0029962	1	0.148268	0.0851421	1
chr1	28191931	28192894	L1MdF	-	N	NA	N	NA	NA	NA	1222	103	130	0.922264	39	510	20	55	0.962264	15	124	3	1	0.976378	4	251	27	4	0.902878	10	-0.04	0.00130686	1	-0.0541138	0.0198504	1	0.0193865	0.277943	1	-0.0141138	0.594469	1	0.0593865	0.00127965	1	0.0735003	0.00735335	1
chr1	28227359	28227505	B1	-	N	NA	N	NA	NA	NA	29	8	3	0.783784	20	11	5	1	0.6875	9	17	1	1	0.944444	10	11	4	0	0.733333	8	0.0962838	NA	NA	-0.160661	NA	NA	0.0504505	NA	NA	-0.256944	NA	NA	-0.0458333	NA	NA	0.211111	NA	NA
chr1	28265069	28265277	L1MdF	-	N	NA	N	NA	NA	NA	24	4	4	0.857143	20	15	2	3	0.882353	11	13	2	0	0.866667	8	12	1	1	0.923077	8	-0.0252101	NA	NA	-0.00952381	NA	NA	-0.0659341	NA	NA	0.0156863	NA	NA	-0.040724	NA	NA	-0.0564103	NA	NA
chr1	28287585	28288900	L1MdTFII	+	N	NA	N	NA	NA	NA	1052	188	141	0.848387	24	771	25	75	0.968593	14	609	25	7	0.960568	11	433	15	4	0.966518	7	-0.120206	2.23e-20	4.57e-16	-0.112181	7.99e-15	1.64e-10	-0.118131	5.96e-13	1.22e-08	0.00802514	0.469375	1	0.00207511	0.867776	1	-0.00595003	0.74398	1
chr1	28302786	28303087	L1MdA	+	N	NA	N	NA	NA	NA	157	24	20	0.867403	31	69	5	9	0.932432	12	90	9	0	0.909091	13	50	1	0	0.980392	7	-0.0650291	0.191642	1	-0.0416876	0.338296	1	-0.112989	0.0201252	1	0.0233415	0.779373	1	-0.0479597	0.399439	1	-0.0713012	0.165207	1
chr1	28356378	28357309	L1MdF	-	N	NA	N	NA	NA	NA	121	14	18	0.896296	27	40	2	3	0.952381	7	38	2	0	0.95	7	70	7	0	0.909091	12	-0.0560847	0.364989	1	-0.0537037	0.531262	1	-0.0127946	0.816277	1	0.00238095	1	1	0.04329	0.489955	1	0.0409091	0.716368	1
chr1	28375996	28376189	B2	+	N	NA	N	NA	NA	NA	39	3	12	0.928571	23	37	0	3	1	16	19	1	0	0.95	7	13	1	1	0.928571	5	-0.0714286	0.243427	1	-0.0214286	1	1	0	NA	NA	0.05	0.350877	1	0.0714286	NA	NA	0.0214286	NA	NA
chr1	28398921	28399246	L1MdTFIII	+	N	NA	N	NA	NA	NA	242	14	30	0.945312	24	157	7	22	0.957317	15	76	2	1	0.974359	6	77	1	0	0.987179	6	-0.0120046	0.652302	1	-0.0290465	0.377979	1	-0.041867	0.207293	1	-0.0170419	0.722281	1	-0.0298624	0.442494	1	-0.0128205	1	1
chr1	28448949	28449139	B2	+	N	NA	N	NA	NA	NA	19	3	8	0.863636	18	30	5	2	0.857143	20	6	2	1	0.75	6	7	1	0	0.875	5	0.00649351	1	1	0.113636	NA	NA	-0.0113636	NA	NA	0.107143	NA	NA	-0.0178571	NA	NA	-0.125	NA	NA
chr1	28456134	28456587	IAP_LTR	-	N	NA	N	NA	NA	NA	543	26	55	0.954306	33	246	6	16	0.97619	13	195	3	2	0.984848	9	184	6	0	0.968421	11	-0.0218847	0.171393	1	-0.0305427	0.0531505	1	-0.0141153	0.532398	1	-0.00865801	0.73727	1	0.00776942	0.769271	1	0.0164274	0.329126	1
chr1	28458659	28459142	IAP_LTR	-	N	NA	N	NA	NA	NA	526	26	49	0.952899	33	229	4	16	0.982833	14	189	2	2	0.989529	8	143	11	1	0.928571	7	-0.0299341	0.0641879	1	-0.0366302	0.0250511	1	0.0243271	0.224832	1	-0.00669618	0.694529	1	0.0542612	0.0125858	1	0.0609574	0.00367373	1
chr1	28571496	28571643	B1	-	N	NA	N	NA	NA	NA	18	8	1	0.692308	27	2	4	0	0.333333	6	7	4	0	0.636364	11	3	0	0	1	3	0.358974	NA	NA	0.0559441	NA	NA	-0.307692	NA	NA	-0.30303	NA	NA	-0.666667	NA	NA	-0.363636	NA	NA
chr1	28660759	28661252	MERVL_MT2	+	N	NA	N	NA	NA	NA	97	14	17	0.873874	27	49	6	14	0.890909	16	49	5	0	0.907407	11	46	1	1	0.978723	9	-0.0170352	1	1	-0.0335335	0.611546	1	-0.10485	0.0410831	1	-0.0164983	1	1	-0.0878143	0.120155	1	-0.071316	0.211494	1
chr1	28691159	28691345	B2	+	N	NA	N	NA	NA	NA	9	0	4	1	13	7	0	4	1	11	2	0	0	1	2	4	0	0	1	4	0	NA	NA	0	NA	NA	0	NA	NA	0	NA	NA	0	NA	NA	0	NA	NA
chr1	29042688	29043009	L1MdF	-	N	NA	N	NA	NA	NA	63	23	18	0.732558	34	26	9	8	0.742857	13	25	6	0	0.806452	9	10	2	0	0.833333	3	-0.010299	1	1	-0.0738935	0.475752	1	-0.100775	NA	NA	-0.0635945	0.571717	1	-0.0904762	NA	NA	-0.0268817	NA	NA
chr1	29060436	29060582	B1	-	N	NA	N	NA	NA	NA	40	4	4	0.909091	25	22	2	3	0.916667	15	13	0	0	1	7	9	0	1	1	5	-0.00757576	1	1	-0.0909091	NA	NA	-0.0909091	NA	NA	-0.0833333	NA	NA	-0.0833333	NA	NA	0	NA	NA
chr1	29082693	29083074	IAP_LTR	+	N	NA	N	NA	NA	NA	542	32	37	0.944251	35	220	20	17	0.916667	16	108	1	0	0.990826	6	132	2	0	0.985075	6	0.0275842	0.15751	1	-0.0465748	0.0468625	1	-0.0408238	0.0445019	1	-0.074159	0.0060413	1	-0.068408	0.00553309	1	0.00575106	1	1
chr1	29181160	29181304	B1	+	N	NA	N	NA	NA	NA	8	9	0	0.470588	17	11	0	1	1	12	5	1	0	0.833333	6	4	3	0	0.571429	7	-0.529412	NA	NA	-0.362745	NA	NA	-0.10084	NA	NA	0.166667	NA	NA	0.428571	NA	NA	0.261905	NA	NA
chr1	29197429	29197575	B1	-	N	NA	N	NA	NA	NA	30	15	4	0.666667	19	38	1	8	0.974359	18	18	2	0	0.9	7	11	2	0	0.846154	5	-0.307692	0.000239004	1	-0.233333	0.0672858	1	-0.179487	NA	NA	0.074359	0.263004	1	0.128205	NA	NA	0.0538462	NA	NA
chr1	29250660	29250860	B2	-	N	NA	N	NA	NA	NA	15	5	0	0.75	20	10	1	1	0.909091	12	6	1	0	0.857143	7	5	1	0	0.833333	6	-0.159091	NA	NA	-0.107143	NA	NA	-0.0833333	NA	NA	0.0519481	NA	NA	0.0757576	NA	NA	0.0238095	NA	NA
chr1	29332860	29333114	L1MdA	+	N	NA	N	NA	NA	NA	69	9	10	0.884615	19	86	8	14	0.914894	18	48	3	2	0.941176	8	14	0	0	1	3	-0.0302782	0.610353	1	-0.0565611	0.361948	1	-0.115385	NA	NA	-0.0262829	0.747153	1	-0.0851064	NA	NA	-0.0588235	NA	NA
chr1	29368225	29368939	L1MdA	+	N	NA	N	NA	NA	NA	539	36	82	0.937391	20	298	10	57	0.967532	11	503	19	4	0.963602	15	205	16	2	0.927602	8	-0.0301412	0.0575396	1	-0.0262102	0.0525279	1	0.00978949	0.632016	1	0.00393093	0.84667	1	0.0399307	0.0420649	1	0.0359997	0.0385845	1
chr1	29413173	29413476	L1MdA	-	N	NA	N	NA	NA	NA	168	42	22	0.8	29	94	12	10	0.886792	14	54	7	0	0.885246	7	98	12	0	0.890909	12	-0.0867925	0.0582744	1	-0.0852459	0.184608	1	-0.0909091	0.0417879	1	0.00154655	1	1	-0.00411664	1	1	-0.00566319	1	1
chr1	29554071	29554397	L1MdF	+	N	NA	N	NA	NA	NA	58	11	15	0.84058	24	34	5	7	0.871795	13	15	0	0	1	4	18	1	0	0.947368	6	-0.0312152	0.782042	1	-0.15942	NA	NA	-0.106789	NA	NA	-0.128205	NA	NA	-0.0755735	NA	NA	0.0526316	NA	NA
chr1	29579695	29579838	B1	-	N	NA	N	NA	NA	NA	51	18	5	0.73913	28	37	4	4	0.902439	17	3	0	0	1	1	15	2	0	0.882353	6	-0.163309	0.048837	1	-0.26087	NA	NA	-0.143223	NA	NA	-0.097561	NA	NA	0.0200861	NA	NA	0.117647	NA	NA
chr1	29586099	29586610	L1MdA	-	N	NA	N	NA	NA	NA	409	33	38	0.925339	23	273	10	35	0.964664	16	48	1	1	0.979592	3	74	4	0	0.948718	4	-0.0393249	0.0352253	1	-0.0542525	NA	NA	-0.0233786	0.633348	1	-0.0149275	NA	NA	0.0159464	0.512473	1	0.0308739	NA	NA
chr1	29643265	29643757	MERVL_MT2	-	N	NA	N	NA	NA	NA	116	22	20	0.84058	32	64	5	3	0.927536	15	15	1	0	0.9375	4	41	6	0	0.87234	8	-0.0869565	0.123675	1	-0.0969203	NA	NA	-0.0317607	0.813923	1	-0.00996377	NA	NA	0.0551958	0.348775	1	0.0651596	NA	NA
chr1	29649208	29649700	MERVL_MT2	-	N	NA	N	NA	NA	NA	109	13	16	0.893443	30	70	7	8	0.909091	20	22	3	1	0.88	7	27	10	0	0.72973	7	-0.0156483	0.811922	1	0.0134426	0.736741	1	0.163713	0.0293586	1	0.0290909	0.703645	1	0.179361	0.022022	1	0.15027	0.209728	1
chr1	29703426	29703903	L1MdTFI	+	N	NA	N	NA	NA	NA	356	58	66	0.859903	23	289	6	29	0.979661	14	92	4	2	0.958333	4	177	12	1	0.936508	9	-0.119758	6.18e-09	0.000126868	-0.09843	0.00537862	1	-0.0766046	0.0059465	1	0.0213277	0.268928	1	0.0431531	0.0239447	1	0.0218254	0.590049	1
chr1	29839589	29839871	L1MdF	-	N	NA	N	NA	NA	NA	142	9	14	0.940397	20	99	5	15	0.951923	13	95	12	6	0.88785	12	106	5	2	0.954955	12	-0.0115257	0.785153	1	0.0525469	0.16566	1	-0.0145576	0.782724	1	0.0640726	0.127799	1	-0.00303188	1	1	-0.0671045	0.0789333	1
chr1	29881455	29881603	B1	-	N	NA	N	NA	NA	NA	30	9	3	0.769231	17	23	1	4	0.958333	11	12	1	1	0.923077	5	18	3	0	0.857143	7	-0.189103	0.0741963	1	-0.153846	NA	NA	-0.0879121	0.513201	1	0.0352564	NA	NA	0.10119	0.325722	1	0.0659341	NA	NA
chr1	29894916	29895327	L1MdTFIII	-	N	NA	N	NA	NA	NA	347	28	37	0.925333	24	294	17	47	0.945338	22	200	5	1	0.97561	11	149	21	1	0.876471	10	-0.0200043	0.353195	1	-0.0502764	0.0137494	1	0.0488627	0.0754111	1	-0.0302721	0.119879	1	0.068867	0.0122785	1	0.0991392	0.000170605	1
chr1	29902983	29903176	B2	+	N	NA	N	NA	NA	NA	21	4	4	0.84	18	17	2	5	0.894737	15	14	1	0	0.933333	8	10	0	0	1	6	-0.0547368	NA	NA	-0.0933333	NA	NA	-0.16	NA	NA	-0.0385965	NA	NA	-0.105263	NA	NA	-0.0666667	NA	NA
chr1	30003892	30004037	B1	-	N	NA	N	NA	NA	NA	15	2	3	0.882353	13	21	3	4	0.875	17	18	5	0	0.782609	13	13	1	0	0.928571	7	0.00735294	NA	NA	0.0997442	NA	NA	-0.0462185	NA	NA	0.0923913	0.461397	1	-0.0535714	NA	NA	-0.145963	NA	NA
chr1	30028387	30028527	B1	-	N	NA	N	NA	NA	NA	39	21	13	0.65	28	44	5	4	0.897959	22	10	1	0	0.909091	5	13	6	0	0.684211	7	-0.247959	0.00304563	1	-0.259091	NA	NA	-0.0342105	NA	NA	-0.0111317	NA	NA	0.213749	NA	NA	0.22488	NA	NA
chr1	30042015	30043464	L1MdA	-	N	NA	N	NA	NA	NA	1775	76	161	0.958941	29	1135	33	109	0.971747	17	460	7	10	0.985011	7	903	63	23	0.934783	15	-0.0128055	0.0714824	1	-0.0260696	0.00496309	1	0.0241585	0.00589325	1	-0.0132641	0.155041	1	0.036964	5.46e-05	1	0.0502281	1.05e-05	0.223413
chr1	30066743	30067460	L1MdGF	+	N	NA	N	NA	NA	NA	987	78	115	0.926761	32	465	16	34	0.966736	14	534	14	11	0.974453	13	43	1	1	0.977273	1	-0.0399754	0.00181783	1	-0.047692	5.73e-05	0.320971	-0.0505122	NA	NA	-0.00771659	0.46573	1	-0.0105368	NA	NA	-0.00282017	NA	NA
chr1	30165488	30165792	L1MdA	-	N	NA	N	NA	NA	NA	330	12	31	0.964912	29	223	8	19	0.965368	20	133	0	1	1	9	128	4	2	0.969697	9	-0.000455684	1	1	-0.0350877	0.0237903	1	-0.00478469	1	1	-0.034632	0.0294873	1	-0.00432901	1	1	0.030303	0.060155	1
chr1	30276811	30276954	B1	-	N	NA	N	NA	NA	NA	27	11	13	0.710526	31	19	2	7	0.904762	16	7	3	0	0.7	5	14	2	0	0.875	9	-0.194236	0.109217	1	0.0105263	NA	NA	-0.164474	NA	NA	0.204762	NA	NA	0.0297619	NA	NA	-0.175	NA	NA
chr1	30291421	30291732	L1MdF	+	N	NA	N	NA	NA	NA	191	25	27	0.884259	24	119	5	24	0.959677	15	112	11	3	0.910569	11	33	15	1	0.6875	5	-0.0754182	0.0175933	1	-0.0263098	0.582716	1	0.196759	0.0014479	1	0.0491083	0.129568	1	0.272177	4.02e-06	0.128012	0.223069	0.000627799	1
chr1	30310244	30311378	L1MdA	-	N	NA	N	NA	NA	NA	827	47	105	0.946224	21	567	23	51	0.961017	15	424	8	13	0.981481	11	369	22	13	0.943734	7	-0.0147927	0.213029	1	-0.0352572	0.00199506	1	0.00249024	0.893575	1	-0.0204645	0.0659003	1	0.0172829	0.215272	1	0.0377475	0.00466955	1
chr1	30332726	30333992	L1MdF	+	N	NA	N	NA	NA	NA	773	61	98	0.926859	36	542	41	57	0.929674	26	392	9	7	0.977556	14	113	15	0	0.882812	7	-0.00281559	0.916898	1	-0.0506976	0.000186159	1	0.044046	0.110522	1	-0.047882	0.000589773	1	0.0468616	0.100452	1	0.0947436	4.83e-05	1
chr1	30370789	30371928	L1MdA	+	N	NA	N	NA	NA	NA	923	66	93	0.933266	25	799	26	97	0.968485	21	787	43	15	0.948193	17	415	19	9	0.956221	10	-0.0352189	0.000780469	1	-0.0149268	0.197824	1	-0.0229553	0.113614	1	0.0202921	0.048457	1	0.0122636	0.267411	1	-0.00802843	0.585082	1
chr1	30542243	30542518	L1MdTFIII	+	N	NA	N	NA	NA	NA	134	4	23	0.971014	17	191	5	26	0.97449	23	94	1	0	0.989474	9	70	6	0	0.921053	7	-0.0034753	1	1	-0.0184592	0.650883	1	0.0499619	0.171821	1	-0.0149839	0.667522	1	0.0534372	0.078483	1	0.0684211	0.0453967	1
chr1	30584223	30584416	B2	-	N	NA	N	NA	NA	NA	70	8	12	0.897436	29	35	3	3	0.921053	16	21	3	2	0.875	9	20	1	1	0.952381	7	-0.0236167	1	1	0.0224359	0.717475	1	-0.0549451	0.679498	1	0.0460526	0.668595	1	-0.0313283	1	1	-0.077381	0.610994	1
chr1	30616437	30616930	MERVL_MT2	+	N	NA	N	NA	NA	NA	80	17	12	0.824742	21	69	4	12	0.945205	14	39	2	1	0.95122	6	41	8	0	0.836735	8	-0.120463	0.0193297	1	-0.126477	0.0591797	1	-0.0119924	1	1	-0.00601403	1	1	0.108471	0.0643441	1	0.114485	0.103643	1
chr1	30666553	30667036	L1MdTFI	-	N	NA	N	NA	NA	NA	325	7	39	0.978916	18	317	6	38	0.981424	16	165	1	3	0.993976	7	250	9	3	0.965251	11	-0.00250849	1	1	-0.0150602	0.279103	1	0.0136647	0.320658	1	-0.0125518	0.431589	1	0.0161732	0.293563	1	0.0287249	0.0964783	1
chr1	30667155	30668344	L1MdF	+	N	NA	N	NA	NA	NA	481	32	35	0.937622	22	391	15	49	0.963054	19	193	9	0	0.955446	8	185	9	2	0.953608	11	-0.0254324	0.0971334	1	-0.0178237	0.474766	1	-0.0159864	0.475366	1	0.00760864	0.661995	1	0.00944594	0.656719	1	0.0018373	1	1
chr1	30709044	30709244	B2	+	N	NA	N	NA	NA	NA	37	13	2	0.74	31	19	3	3	0.863636	16	12	1	0	0.923077	8	14	0	0	1	8	-0.123636	0.359096	1	-0.183077	NA	NA	-0.26	NA	NA	-0.0594406	NA	NA	-0.136364	NA	NA	-0.0769231	NA	NA
chr1	30722537	30722846	L1MdF	+	N	NA	N	NA	NA	NA	240	26	22	0.902256	25	102	8	9	0.927273	10	110	11	0	0.909091	9	74	13	0	0.850575	7	-0.0250171	0.554549	1	-0.00683527	1	1	0.0516809	0.235714	1	0.0181818	0.641022	1	0.076698	0.104524	1	0.0585162	0.271019	1
chr1	30730354	30730925	L1MdTFIII	+	N	NA	N	NA	NA	NA	430	37	71	0.920771	27	265	7	43	0.974265	15	163	0	2	1	7	40	2	1	0.952381	2	-0.0534938	0.00324761	1	-0.0792291	1.89e-05	0.387793	-0.0316101	NA	NA	-0.0257353	0.0488372	1	0.0218838	NA	NA	0.047619	NA	NA
chr1	30748702	30748856	L1MdF	-	N	NA	N	NA	NA	NA	51	5	5	0.910714	29	27	3	6	0.9	14	30	1	0	0.967742	11	16	1	0	0.941176	6	0.0107143	1	1	-0.0570276	0.415045	1	-0.0304622	NA	NA	-0.0677419	0.353987	1	-0.0411765	NA	NA	0.0265655	NA	NA
chr1	30748896	30749084	B2	+	N	NA	N	NA	NA	NA	19	0	0	1	19	7	1	1	0.875	9	8	2	0	0.8	10	5	0	0	1	5	0.125	NA	NA	0.2	NA	NA	0	NA	NA	0.075	NA	NA	-0.125	NA	NA	-0.2	NA	NA
chr1	30760532	30761009	L1MdTFIII	+	N	NA	N	NA	NA	NA	426	20	47	0.955157	26	196	8	39	0.960784	13	189	2	3	0.989529	9	65	2	0	0.970149	4	-0.00562736	0.837314	1	-0.0343718	0.0317209	1	-0.0149923	0.754348	1	-0.0287445	0.106822	1	-0.00936494	1	1	0.0193795	0.277429	1
chr1	30812361	30812502	B1	+	Phf3	-	N	NA	NA	NA	14	1	0	0.933333	15	12	0	0	1	12	5	0	0	1	5	6	2	0	0.75	8	-0.0666667	NA	NA	-0.0666667	NA	NA	0.183333	NA	NA	0	NA	NA	0.25	NA	NA	0.25	NA	NA
chr1	30817730	30817875	B1	-	Phf3	-	N	NA	NA	NA	113	4	6	0.965812	23	44	1	7	0.977778	10	11	1	0	0.916667	2	38	1	1	0.974359	8	-0.0119658	1	1	0.0491453	NA	NA	-0.00854701	1	1	0.0611111	NA	NA	0.0034188	1	1	-0.0576923	NA	NA
chr1	30841300	30841490	B2	+	Phf3	-	N	NA	NA	NA	22	0	3	1	25	11	1	4	0.916667	16	3	2	0	0.6	5	5	1	0	0.833333	6	0.0833333	NA	NA	0.4	NA	NA	0.166667	NA	NA	0.316667	NA	NA	0.0833333	NA	NA	-0.233333	NA	NA
chr1	30853682	30853983	L1MdTFI	+	Phf3	-	N	NA	NA	NA	290	8	39	0.973154	22	274	4	24	0.985612	21	130	1	0	0.992366	8	137	0	0	1	9	-0.0124571	0.386165	1	-0.0192121	0.2869	1	-0.0268456	0.0608983	1	-0.0067549	1	1	-0.0143885	0.307132	1	-0.00763359	0.488806	1
chr1	30866825	30867009	B2	+	N	NA	N	NA	NA	NA	77	2	6	0.974684	33	43	1	7	0.977273	21	21	0	0	1	7	24	0	0	1	10	-0.00258918	1	1	-0.0253165	1	1	-0.0253165	1	1	-0.0227273	1	1	-0.0227273	1	1	0	1	1
chr1	30877169	30877357	B2	+	N	NA	N	NA	NA	NA	42	4	4	0.913043	21	28	2	2	0.933333	13	29	3	0	0.90625	11	4	2	0	0.666667	2	-0.0202899	1	1	0.00679348	1	1	0.246377	NA	NA	0.0270833	1	1	0.266667	NA	NA	0.239583	NA	NA
chr1	30889813	30889960	B1	+	N	NA	N	NA	NA	NA	71	11	6	0.865854	21	40	2	3	0.952381	10	25	0	0	1	5	42	1	0	0.976744	9	-0.0865273	0.215563	1	-0.134146	0.0638327	1	-0.110891	0.0565052	1	-0.047619	0.525102	1	-0.0243632	0.616017	1	0.0232558	1	1
chr1	30918492	30918678	B2	-	N	NA	N	NA	NA	NA	21	0	0	1	21	4	0	2	1	6	7	0	0	1	7	6	0	0	1	6	0	NA	NA	0	NA	NA	0	NA	NA	0	NA	NA	0	NA	NA	0	NA	NA
chr1	30926537	30926726	B2	-	N	NA	N	NA	NA	NA	30	2	3	0.9375	19	10	1	4	0.909091	9	14	1	0	0.933333	9	7	0	0	1	4	0.0284091	NA	NA	0.00416667	NA	NA	-0.0625	NA	NA	-0.0242424	NA	NA	-0.0909091	NA	NA	-0.0666667	NA	NA
chr1	30994487	30994679	B2	-	N	NA	N	NA	NA	NA	80	5	10	0.941176	27	52	0	5	1	17	54	5	1	0.915254	17	10	2	0	0.833333	4	-0.0588235	0.156363	1	0.0259222	0.740638	1	0.107843	NA	NA	0.0847458	0.0593404	1	0.166667	NA	NA	0.0819209	NA	NA
chr1	31060061	31060262	B2	+	Gm29669	-	N	NA	NA	NA	55	4	5	0.932203	26	19	6	2	0.76	12	15	0	0	1	5	28	7	1	0.8	13	0.172203	0.0583235	1	-0.0677966	NA	NA	0.132203	0.0932262	1	-0.24	NA	NA	-0.04	0.757985	1	0.2	NA	NA
chr1	31075121	31076019	L1MdTFI	+	Gm29669	-	N	NA	NA	NA	839	170	142	0.831516	26	614	23	66	0.963893	15	372	13	6	0.966234	9	551	34	10	0.94188	13	-0.132377	4.74e-18	9.72e-14	-0.134717	1.99e-13	4.08e-09	-0.110364	3.35e-11	6.88e-07	-0.00234052	1	1	0.0220129	0.0776166	1	0.0243534	0.0935703	1
chr1	31261215	31261407	B2	-	N	NA	N	NA	NA	NA	70	1	7	0.985915	24	17	1	4	0.944444	7	26	0	1	1	7	27	3	2	0.9	8	0.041471	NA	NA	-0.0140845	1	1	0.0859155	0.0773134	1	-0.0555556	NA	NA	0.0444444	NA	NA	0.1	0.24026	1
chr1	31261748	31261938	B2	+	N	NA	N	NA	NA	NA	14	2	0	0.875	16	5	0	0	1	5	7	0	0	1	7	4	2	0	0.666667	6	-0.125	NA	NA	-0.125	NA	NA	0.208333	NA	NA	0	NA	NA	0.333333	NA	NA	0.333333	NA	NA
chr1	31265981	31266128	B1	-	Gm4850	+	N	NA	NA	NA	85	16	13	0.841584	27	38	8	6	0.826087	12	22	1	0	0.956522	5	44	4	0	0.916667	10	0.0154972	0.813266	1	-0.114938	0.193322	1	-0.0750825	0.304258	1	-0.130435	0.254158	1	-0.0905797	0.227084	1	0.0398551	1	1
chr1	31273545	31273691	B1	-	N	NA	N	NA	NA	NA	47	10	3	0.824561	22	50	5	5	0.909091	23	6	1	0	0.857143	3	18	3	0	0.857143	8	-0.0845295	0.268161	1	-0.0325815	NA	NA	-0.0325815	1	1	0.0519481	NA	NA	0.0519481	0.677139	1	0	NA	NA
chr1	31276301	31276692	L1MdF	+	N	NA	N	NA	NA	NA	208	18	44	0.920354	28	141	15	33	0.903846	23	28	1	0	0.965517	3	67	6	1	0.917808	7	0.0165078	0.583114	1	-0.0451633	NA	NA	0.00254576	1	1	-0.0616711	NA	NA	-0.0139621	0.810819	1	0.047709	NA	NA
chr1	31299980	31306206	L1MdF	-	N	NA	N	NA	NA	NA	893	143	95	0.861969	41	635	48	87	0.929722	25	222	9	3	0.961039	6	203	28	2	0.878788	9	-0.0677527	9.85e-06	0.314104	-0.0990698	5.51e-06	0.175502	-0.0168188	0.594312	1	-0.0313171	0.114288	1	0.0509339	0.0189718	1	0.0822511	0.00168841	1
chr1	31339602	31339743	B1	+	N	NA	N	NA	NA	NA	63	13	6	0.828947	23	35	3	1	0.921053	12	37	1	0	0.973684	11	27	2	0	0.931034	8	-0.0921053	0.255759	1	-0.144737	0.0326317	1	-0.102087	0.226727	1	-0.0526316	0.614795	1	-0.00998185	1	1	0.0426497	0.574429	1
chr1	31416234	31416710	L1MdA	-	N	NA	N	NA	NA	NA	573	37	71	0.939344	39	159	9	17	0.946429	11	273	3	3	0.98913	14	237	11	1	0.955645	13	-0.00708431	0.854301	1	-0.0497862	0.000390179	1	-0.0163009	0.414144	1	-0.0427019	0.0122974	1	-0.00921659	0.649929	1	0.0334853	0.026838	1
chr1	31428575	31428721	B1	+	N	NA	N	NA	NA	NA	44	11	5	0.8	22	24	0	3	1	10	20	1	1	0.952381	8	24	3	0	0.888889	9	-0.2	0.0286645	1	-0.152381	0.161392	1	-0.0888889	0.369147	1	0.047619	0.466667	1	0.111111	0.237647	1	0.0634921	0.621184	1
chr1	31454497	31454771	L1MdA	+	N	NA	N	NA	NA	NA	196	25	21	0.886878	23	110	8	14	0.932203	14	74	3	0	0.961039	7	45	7	1	0.865385	5	-0.0453256	0.248064	1	-0.0741611	0.0684158	1	0.0214932	0.636449	1	-0.0288356	0.531715	1	0.0668188	0.238125	1	0.0956543	0.0885415	1
chr1	31492189	31492691	L1MdA	-	N	NA	N	NA	NA	NA	320	36	41	0.898876	22	167	5	19	0.97093	10	159	4	3	0.97546	8	124	6	0	0.953846	7	-0.0720538	0.00289718	1	-0.0765837	0.00212329	1	-0.0549697	0.0674108	1	-0.00452989	1	1	0.0170841	0.539287	1	0.021614	0.347384	1
chr1	31506662	31506977	L1MdF	-	N	NA	N	NA	NA	NA	93	15	22	0.861111	26	60	11	11	0.84507	16	38	2	0	0.95	8	36	3	2	0.923077	9	0.0160407	0.829614	1	-0.0888889	0.15795	1	-0.0619658	0.401685	1	-0.10493	0.129494	1	-0.0780065	0.370926	1	0.0269231	0.67516	1
chr1	31551908	31552405	L1MdF	-	N	NA	N	NA	NA	NA	135	22	30	0.859873	23	40	1	7	0.97561	6	85	9	4	0.904255	10	36	5	0	0.878049	5	-0.115737	0.0519472	1	-0.0443827	0.329353	1	-0.0181762	1	1	0.0713544	0.281769	1	0.097561	0.201174	1	0.0262065	0.759858	1
chr1	31624531	31624672	B1	-	N	NA	N	NA	NA	NA	100	11	7	0.900901	25	78	0	3	1	18	24	1	0	0.96	5	19	0	1	1	4	-0.0990991	0.00303208	1	-0.0590991	0.695134	1	-0.0990991	NA	NA	0.04	0.242718	1	0	NA	NA	-0.04	NA	NA
chr1	31700766	31701487	L1MdTFII	-	N	NA	N	NA	NA	NA	763	140	133	0.844961	30	687	24	79	0.966245	21	269	7	3	0.974638	7	137	10	2	0.931973	4	-0.121283	4.94e-17	1.01e-12	-0.129676	1.47e-10	3.02e-06	-0.0870115	0.00479871	1	-0.00839296	0.684303	1	0.0342719	0.0626185	1	0.0426649	0.039812	1
chr1	31730541	31730925	IAP_LTR	-	N	NA	N	NA	NA	NA	669	16	53	0.976642	30	416	13	37	0.969697	20	113	0	1	1	4	355	10	1	0.972603	15	0.00694537	0.562575	1	-0.0233577	0.147208	1	0.0040396	0.681228	1	-0.030303	0.0805353	1	-0.00290577	0.835544	1	0.0273973	0.126661	1
chr1	31734300	31734680	IAP_LTR	-	N	NA	N	NA	NA	NA	810	39	87	0.954064	37	376	12	36	0.969072	18	68	4	3	0.944444	3	372	5	8	0.986737	14	-0.0150086	0.280335	1	0.00961916	NA	NA	-0.0326738	0.00407933	1	0.0246277	NA	NA	-0.0176652	0.139708	1	-0.042293	NA	NA
chr1	31760826	31760990	B1	-	N	NA	N	NA	NA	NA	67	10	9	0.87013	32	20	2	4	0.909091	9	9	0	0	1	3	19	2	0	0.904762	7	-0.038961	1	1	-0.12987	NA	NA	-0.034632	1	1	-0.0909091	NA	NA	0.004329	1	1	0.0952381	NA	NA
chr1	31803138	31803287	B1	+	N	NA	N	NA	NA	NA	24	20	4	0.545455	27	30	4	3	0.882353	21	15	2	0	0.882353	10	6	0	0	1	5	-0.336898	0.0014259	1	-0.336898	NA	NA	-0.454545	NA	NA	0	NA	NA	-0.117647	NA	NA	-0.117647	NA	NA
chr1	31820128	31820444	L1MdA	-	N	NA	N	NA	NA	NA	279	27	24	0.911765	23	140	11	17	0.927152	13	93	5	2	0.94898	7	124	5	0	0.96124	9	-0.0153876	0.71907	1	-0.0372149	0.28711	1	-0.0494756	0.0738422	1	-0.0218273	0.602061	1	-0.034088	0.303056	1	-0.0122607	0.749055	1
chr1	31856071	31856555	L1MdF	-	N	NA	N	NA	NA	NA	121	19	18	0.864286	29	63	5	9	0.926471	13	48	2	0	0.96	7	49	8	1	0.859649	10	-0.0621849	0.249009	1	-0.0957143	0.0701189	1	0.00463659	1	1	-0.0335294	0.697245	1	0.0668215	0.252003	1	0.100351	0.100382	1
chr1	32043218	32043510	L1MdF	+	N	NA	N	NA	NA	NA	68	8	8	0.894737	23	38	2	0	0.95	9	37	0	0	1	10	27	1	0	0.964286	6	-0.0552632	0.49028	1	-0.105263	0.0514004	1	-0.0695489	0.438547	1	-0.05	0.49419	1	-0.0142857	1	1	0.0357143	0.430769	1
chr1	32204992	32205192	B2	+	Khdrbs2	+	N	NA	NA	NA	16	5	2	0.761905	23	8	2	0	0.8	10	10	0	0	1	10	9	0	0	1	9	-0.0380952	NA	NA	-0.238095	NA	NA	-0.238095	NA	NA	-0.2	NA	NA	-0.2	NA	NA	0	NA	NA
chr1	32265450	32266100	L1MdTFIII	-	Khdrbs2	+	N	NA	NA	NA	616	105	112	0.854369	35	214	14	37	0.938596	12	173	8	2	0.955801	7	102	0	1	1	4	-0.0842276	0.000528892	1	-0.101432	8.2e-05	1	-0.145631	6.27e-07	0.0128545	-0.0172046	0.512718	1	-0.0614035	0.00669799	1	-0.0441989	0.0540564	1
chr1	32278029	32278174	B1	-	Khdrbs2	+	N	NA	NA	NA	32	11	7	0.744186	26	28	8	7	0.777778	22	7	1	0	0.875	4	14	2	0	0.875	8	-0.0335917	0.79577	1	-0.130814	NA	NA	-0.130814	NA	NA	-0.0972222	NA	NA	-0.0972222	NA	NA	0	NA	NA
chr1	32378206	32378724	L1MdA	-	Khdrbs2	+	N	NA	NA	NA	525	54	45	0.906736	29	282	16	39	0.946309	17	138	4	2	0.971831	6	188	14	2	0.930693	9	-0.039573	0.0478831	1	-0.0650952	0.00902198	1	-0.0239573	0.384192	1	-0.0255223	0.328088	1	0.0156157	0.565465	1	0.0411379	0.138367	1
chr1	32436322	32437004	L1MdA	+	Khdrbs2	+	N	NA	NA	NA	348	35	37	0.908616	25	254	16	25	0.940741	19	196	8	3	0.960784	11	102	7	0	0.93578	6	-0.0321246	0.141204	1	-0.0521681	0.0201636	1	-0.0271636	0.441253	1	-0.0200436	0.399839	1	0.00496092	0.816003	1	0.0250045	0.40564	1
chr1	32562252	32562399	B1	+	Khdrbs2	+	N	NA	NA	NA	47	16	1	0.746032	24	27	7	1	0.794118	15	12	6	0	0.666667	8	13	4	0	0.764706	6	-0.0480859	0.802868	1	0.0793651	NA	NA	-0.0186741	NA	NA	0.127451	NA	NA	0.0294118	NA	NA	-0.0980392	NA	NA
chr1	32621570	32621761	B2	-	Khdrbs2	+	N	NA	NA	NA	11	7	7	0.611111	15	9	1	6	0.9	10	8	2	0	0.8	5	24	3	0	0.888889	17	-0.288889	NA	NA	-0.188889	NA	NA	-0.277778	NA	NA	0.1	NA	NA	0.0111111	NA	NA	-0.0888889	NA	NA
chr1	32624818	32625009	B2	+	Khdrbs2	+	N	NA	NA	NA	9	3	3	0.75	15	12	0	0	1	12	4	0	0	1	4	16	1	0	0.941176	17	-0.25	NA	NA	-0.25	NA	NA	-0.191176	NA	NA	0	NA	NA	0.0588235	NA	NA	0.0588235	NA	NA
chr1	32648815	32648962	B1	+	Khdrbs2	+	N	NA	NA	NA	95	10	12	0.904762	27	31	0	2	1	8	38	0	0	1	8	29	0	0	1	6	-0.0952381	0.116012	1	-0.0952381	0.0625841	1	-0.0952381	0.117659	1	0	1	1	0	1	1	0	1	1
chr1	32665665	32666116	L1MdTFII	+	N	NA	N	NA	NA	NA	373	117	61	0.761224	30	243	21	37	0.920455	16	64	7	4	0.901408	4	66	6	0	0.916667	4	-0.15923	2.07e-08	0.000424447	-0.140184	0.00586609	1	-0.155442	0.00203967	1	0.0190461	0.630041	1	0.00378788	1	1	-0.0152582	0.779578	1
chr1	32768662	32768849	B2	-	N	NA	N	NA	NA	NA	15	8	1	0.652174	24	6	4	0	0.6	10	9	0	0	1	9	4	0	0	1	4	0.0521739	NA	NA	-0.347826	NA	NA	-0.347826	NA	NA	-0.4	NA	NA	-0.4	NA	NA	0	NA	NA
chr1	32817516	32818714	L1MdF	-	N	NA	N	NA	NA	NA	221	40	32	0.846743	33	128	10	20	0.927536	17	74	7	1	0.91358	9	67	6	0	0.917808	9	-0.0807929	0.0252372	1	-0.066837	0.142694	1	-0.0710649	0.129169	1	0.013956	0.795173	1	0.00972801	0.790148	1	-0.00422797	1	1
chr1	32861581	32861728	B1	-	N	NA	N	NA	NA	NA	54	22	12	0.710526	26	36	4	6	0.9	14	25	5	0	0.833333	8	16	1	0	0.941176	5	-0.189474	0.0206751	1	-0.122807	0.224581	1	-0.23065	NA	NA	0.0666667	0.483089	1	-0.0411765	NA	NA	-0.107843	NA	NA
chr1	32915887	32916181	L1MdGF	-	N	NA	N	NA	NA	NA	286	20	22	0.934641	22	152	5	16	0.968153	11	130	2	0	0.984848	8	84	1	0	0.988235	6	-0.0335123	0.191217	1	-0.050208	0.0302707	1	-0.0535948	0.0572416	1	-0.0166956	0.459854	1	-0.0200824	0.668183	1	-0.00338681	1	1
chr1	32923899	32924087	B2	-	N	NA	N	NA	NA	NA	18	1	4	0.947368	17	22	0	4	1	15	12	0	0	1	7	9	1	0	0.9	6	-0.0526316	NA	NA	-0.0526316	NA	NA	0.0473684	NA	NA	0	NA	NA	0.1	NA	NA	0.1	NA	NA
chr1	32990755	32990945	B2	+	N	NA	N	NA	NA	NA	127	17	16	0.881944	32	100	4	10	0.961538	22	38	1	1	0.974359	8	52	4	1	0.928571	10	-0.079594	0.0357643	1	-0.0924145	0.127431	1	-0.046627	0.444626	1	-0.0128205	1	1	0.032967	0.452065	1	0.0457875	0.64549	1
chr1	33019301	33020202	L1MdTFI	-	N	NA	N	NA	NA	NA	1079	95	185	0.91908	29	863	27	130	0.969663	22	339	7	7	0.979769	7	511	20	8	0.962335	11	-0.0505829	7.18e-07	0.0147191	-0.0606887	1.47e-05	0.301839	-0.0432551	0.000780187	1	-0.0101059	0.438722	1	0.0073277	0.448086	1	0.0174336	0.165104	1
chr1	33045635	33046538	L1MdF	+	N	NA	N	NA	NA	NA	720	51	92	0.933852	30	501	11	74	0.978516	18	338	6	7	0.982558	12	181	3	3	0.983696	7	-0.0446635	0.000166639	1	-0.048706	0.000335301	1	-0.0498435	0.00680384	1	-0.00404251	0.805111	1	-0.00518003	1	1	-0.00113751	1	1
chr1	33059120	33059307	B2	+	N	NA	N	NA	NA	NA	14	3	0	0.823529	17	8	3	0	0.727273	11	6	0	0	1	6	6	0	1	1	7	0.0962567	NA	NA	-0.176471	NA	NA	-0.176471	NA	NA	-0.272727	NA	NA	-0.272727	NA	NA	0	NA	NA
chr1	33194987	33195175	B2	+	N	NA	N	NA	NA	NA	27	8	2	0.771429	15	26	9	4	0.742857	16	18	5	0	0.782609	10	4	3	2	0.571429	4	0.0285714	1	1	-0.0111801	1	1	0.2	NA	NA	-0.0397516	1	1	0.171429	NA	NA	0.21118	NA	NA
chr1	33233366	33233688	L1MdA	-	N	NA	N	NA	NA	NA	264	14	37	0.94964	26	174	18	29	0.90625	20	38	4	0	0.904762	3	41	3	0	0.931818	3	0.0433903	0.092257	1	0.0448784	NA	NA	0.0178221	NA	NA	0.0014881	NA	NA	-0.0255682	NA	NA	-0.0270563	NA	NA
chr1	33256479	33257081	L1MdA	-	N	NA	N	NA	NA	NA	494	53	53	0.903108	25	312	13	42	0.96	17	180	5	0	0.972973	8	99	3	0	0.970588	6	-0.0568921	0.00211452	1	-0.0698651	0.0014434	1	-0.0674804	0.0213756	1	-0.012973	0.61886	1	-0.0105882	0.771607	1	0.00238474	1	1
chr1	33305464	33305964	L1MdA	-	N	NA	N	NA	NA	NA	449	20	48	0.957356	27	305	9	25	0.971338	17	264	7	0	0.97417	12	131	6	1	0.956204	6	-0.0139815	0.34109	1	-0.0168137	0.310046	1	0.0011517	1	1	-0.00283216	1	1	0.0151332	0.40344	1	0.0179654	0.375027	1
chr1	33333750	33333941	B2	-	N	NA	N	NA	NA	NA	52	3	8	0.945455	25	20	0	1	1	10	26	1	0	0.962963	10	17	1	1	0.944444	7	-0.0545455	0.560163	1	-0.0175084	1	1	0.0010101	NA	NA	0.037037	1	1	0.0555556	NA	NA	0.0185185	NA	NA
chr1	33406974	33414160	L1MdF	+	N	NA	N	NA	NA	NA	2051	143	220	0.934822	44	1154	85	142	0.931396	26	804	49	21	0.942556	13	977	74	27	0.929591	17	0.00342596	0.721377	1	-0.00773344	0.455848	1	0.00523138	0.599271	1	-0.0111594	0.31895	1	0.00180542	0.869356	1	0.0129648	0.26206	1
chr1	33434716	33435231	L1MdF	-	N	NA	N	NA	NA	NA	97	2	15	0.979798	20	54	1	6	0.981818	11	91	3	0	0.968085	15	38	3	2	0.926829	7	-0.0020202	1	1	0.0117129	0.676305	1	0.0529687	0.149861	1	0.0137331	1	1	0.0549889	0.309644	1	0.0412558	0.367515	1
chr1	33506238	33506421	B1	+	Prim2	-	N	NA	NA	NA	94	8	12	0.921569	26	85	5	14	0.944444	24	26	1	0	0.962963	7	35	3	0	0.921053	8	-0.0228758	0.577943	1	-0.0413943	0.683693	1	0.000515995	1	1	-0.0185185	1	1	0.0233918	0.693854	1	0.0419103	0.635541	1
chr1	33620065	33620255	B2	-	Prim2	-	N	NA	NA	NA	129	7	8	0.948529	27	89	4	10	0.956989	19	23	1	0	0.958333	5	24	5	1	0.827586	6	-0.00845984	1	1	-0.00980392	1	1	0.120943	0.0384302	1	-0.00134409	1	1	0.129403	0.0340636	1	0.130747	0.204393	1
chr1	33622707	33622851	B1	+	Prim2	-	N	NA	NA	NA	103	1	4	0.990385	23	93	1	2	0.989362	21	55	0	2	1	12	33	1	3	0.970588	9	0.00102291	1	1	-0.00961539	1	1	0.0197964	0.433407	1	-0.0106383	1	1	0.0187735	0.462229	1	0.0294118	0.382022	1
chr1	33637244	33637387	B1	+	Prim2	-	N	NA	NA	NA	86	2	6	0.977273	26	36	0	1	1	10	31	1	0	0.96875	9	20	0	0	1	5	-0.0227273	1	1	0.00852273	1	1	-0.0227273	1	1	0.03125	0.470588	1	0	1	1	-0.03125	1	1
chr1	33659166	33659355	B2	+	Prim2	-	N	NA	NA	NA	48	1	2	0.979592	29	14	0	0	1	8	23	0	1	1	13	8	0	0	1	5	-0.0204082	NA	NA	-0.0204082	1	1	-0.0204082	NA	NA	0	NA	NA	0	NA	NA	0	NA	NA
chr1	33661398	33661589	B2	+	Prim2	-	N	NA	NA	NA	60	2	5	0.967742	27	29	1	3	0.966667	14	23	0	1	1	9	11	2	0	0.846154	5	0.00107527	1	1	-0.0322581	1	1	0.121588	NA	NA	-0.0333333	1	1	0.120513	NA	NA	0.153846	NA	NA
chr1	33717939	33718130	B2	+	N	NA	N	NA	NA	NA	31	5	5	0.861111	23	12	0	3	1	8	3	0	0	1	3	13	0	0	1	7	-0.138889	NA	NA	-0.138889	NA	NA	-0.138889	NA	NA	0	NA	NA	0	NA	NA	0	NA	NA
chr1	33722773	33722968	B2	+	Rab23	+	N	NA	NA	NA	45	6	5	0.882353	33	16	0	1	1	9	10	2	0	0.833333	6	5	0	0	1	3	-0.117647	NA	NA	0.0490196	NA	NA	-0.117647	NA	NA	0.166667	NA	NA	0	NA	NA	-0.166667	NA	NA
chr1	33723128	33723320	B2	+	Rab23	+	N	NA	NA	NA	24	0	3	1	27	6	0	1	1	7	3	0	0	1	3	3	0	0	1	3	0	NA	NA	0	NA	NA	0	NA	NA	0	NA	NA	0	NA	NA	0	NA	NA
chr1	33727311	33727455	B1	-	Rab23	+	N	NA	NA	NA	110	9	11	0.92437	34	44	4	2	0.916667	14	36	0	1	1	11	25	3	2	0.892857	8	0.00770308	1	1	-0.0756303	0.11807	1	0.0315126	0.699926	1	-0.0833333	0.131373	1	0.0238095	0.703936	1	0.107143	0.078629	1
chr1	33737949	33738140	B2	-	Rab23	+	N	NA	NA	NA	59	5	3	0.921875	40	16	1	2	0.941176	12	16	0	0	1	9	10	1	0	0.909091	7	-0.0193015	NA	NA	-0.078125	NA	NA	0.0127841	NA	NA	-0.0588235	NA	NA	0.0320856	NA	NA	0.0909091	NA	NA
chr1	33744801	33744948	B1	+	N	NA	N	NA	NA	NA	167	4	12	0.976608	28	69	3	14	0.958333	13	39	2	0	0.95122	7	26	0	0	1	5	0.0182749	0.425812	1	0.0253887	0.328204	1	-0.0233918	1	1	0.00711382	1	1	-0.0416667	0.563065	1	-0.0487805	0.517865	1
chr1	33760630	33760824	B2	+	N	NA	N	NA	NA	NA	84	1	3	0.988235	32	38	1	2	0.974359	16	15	0	0	1	6	15	0	0	1	5	0.0138763	0.531865	1	-0.0117647	NA	NA	-0.0117647	NA	NA	-0.025641	NA	NA	-0.025641	NA	NA	0	NA	NA
chr1	33764807	33764993	B2	+	Zfp451	-	N	NA	NA	NA	36	2	4	0.947368	27	15	2	4	0.882353	13	12	1	0	0.923077	7	10	0	1	1	6	0.0650155	NA	NA	0.0242915	NA	NA	-0.0526316	NA	NA	-0.040724	NA	NA	-0.117647	NA	NA	-0.0769231	NA	NA
chr1	33779422	33779568	B1	-	Zfp451	-	N	NA	NA	NA	89	4	3	0.956989	27	53	5	6	0.913793	17	22	0	0	1	7	35	1	0	0.972222	10	0.0431961	0.305821	1	-0.0430108	1	1	-0.015233	1	1	-0.0862069	0.315239	1	-0.0584291	0.40114	1	0.0277778	1	1
chr1	33782484	33782682	B2	-	Zfp451	-	N	NA	NA	NA	25	2	2	0.925926	20	15	4	4	0.789474	15	8	2	0	0.8	6	20	3	0	0.869565	13	0.136452	NA	NA	0.125926	NA	NA	0.0563607	0.650727	1	-0.0105263	NA	NA	-0.0800915	NA	NA	-0.0695652	NA	NA
chr1	33784307	33784500	B2	+	Zfp451	-	N	NA	NA	NA	26	3	1	0.896552	17	26	2	2	0.928571	18	13	0	0	1	7	25	0	0	1	13	-0.0320197	1	1	-0.103448	NA	NA	-0.103448	0.240042	1	-0.0714286	NA	NA	-0.0714286	0.492017	1	0	NA	NA
chr1	33819720	33819867	B1	+	N	NA	N	NA	NA	NA	117	7	14	0.943548	22	110	15	24	0.88	24	26	2	1	0.928571	5	63	3	1	0.954545	10	0.0635484	0.116463	1	0.014977	0.671218	1	-0.0109971	1	1	-0.0485714	0.739684	1	-0.0745455	0.12017	1	-0.025974	0.63236	1
chr1	33826286	33826659	IAP_LTR	+	N	NA	N	NA	NA	NA	382	25	32	0.938575	25	311	11	31	0.965839	20	87	15	2	0.852941	7	143	4	1	0.972789	10	-0.0272636	0.120498	1	0.0856338	0.00693795	1	-0.0342142	0.132355	1	0.112897	0.000149875	1	-0.00695061	0.785115	1	-0.119848	0.000985785	1
chr1	33835400	33835546	B1	-	N	NA	N	NA	NA	NA	43	5	6	0.895833	29	22	1	5	0.956522	15	8	0	0	1	4	17	1	0	0.944444	9	-0.0606884	0.656269	1	-0.104167	NA	NA	-0.0486111	NA	NA	-0.0434783	NA	NA	0.0120773	NA	NA	0.0555556	NA	NA
chr1	33849467	33849670	B2	+	N	NA	N	NA	NA	NA	32	7	7	0.820513	21	43	8	2	0.843137	23	14	4	0	0.777778	6	14	5	0	0.736842	7	-0.0226244	0.783256	1	0.042735	NA	NA	0.0836707	NA	NA	0.0653595	NA	NA	0.106295	NA	NA	0.0409357	NA	NA
chr1	33856269	33856414	B1	+	Bend6	-	N	NA	NA	NA	79	8	7	0.908046	21	58	8	9	0.878788	17	32	1	1	0.969697	7	23	0	0	1	5	0.0292581	0.601156	1	-0.061651	0.441456	1	-0.091954	0.200412	1	-0.0909091	0.264817	1	-0.121212	0.106429	1	-0.030303	1	1
chr1	33872536	33872726	B2	+	Bend6	-	N	NA	NA	NA	76	7	12	0.915663	28	37	4	6	0.902439	15	12	2	0	0.857143	4	31	1	1	0.96875	10	0.0132236	1	1	0.0585198	NA	NA	-0.0530873	0.440013	1	0.0452962	NA	NA	-0.066311	0.377207	1	-0.111607	NA	NA
chr1	33881084	33881271	B2	-	Bend6	-	N	NA	NA	NA	27	5	3	0.84375	20	24	0	3	1	18	14	2	0	0.875	8	14	1	0	0.933333	9	-0.15625	0.063846	1	-0.03125	NA	NA	-0.0895833	NA	NA	0.125	NA	NA	0.0666667	NA	NA	-0.0583333	NA	NA
chr1	33885317	33885507	B2	-	Bend6	-	N	NA	NA	NA	82	10	12	0.891304	26	35	9	4	0.795455	14	38	5	2	0.883721	10	34	7	0	0.829268	11	0.0958498	0.184773	1	0.00758342	1	1	0.0620361	0.399744	1	-0.0882664	0.38267	1	-0.0338137	0.784776	1	0.0544526	0.543682	1
chr1	33901718	33901866	B1	-	Bend6	-	N	NA	NA	NA	88	20	14	0.814815	29	56	1	1	0.982456	12	45	0	0	1	9	33	7	0	0.825	8	-0.167641	0.00119776	1	-0.185185	0.000961707	1	-0.0101852	1	1	-0.0175439	1	1	0.157456	0.00788532	1	0.175	0.00377717	1
chr1	33934101	33934291	B2	-	Dst	+	N	NA	NA	NA	39	5	11	0.886364	32	27	1	2	0.964286	17	11	0	0	1	6	12	0	0	1	6	-0.0779221	0.393869	1	-0.113636	NA	NA	-0.113636	NA	NA	-0.0357143	NA	NA	-0.0357143	NA	NA	0	NA	NA
chr1	33942454	33942600	B1	+	Dst	+	N	NA	NA	NA	173	16	14	0.915344	35	86	3	9	0.966292	16	55	2	0	0.964912	9	54	4	1	0.931034	10	-0.0509482	0.133791	1	-0.0495684	0.259114	1	-0.0156906	1	1	0.00137985	1	1	0.0352577	0.434541	1	0.0338778	0.679128	1
chr1	33970918	33971108	B2	-	Dst	+	N	NA	NA	NA	10	2	1	0.833333	13	13	0	1	1	14	7	0	0	1	7	5	1	0	0.833333	6	-0.166667	NA	NA	-0.166667	NA	NA	0	NA	NA	0	NA	NA	0.166667	NA	NA	0.166667	NA	NA
chr1	33997830	33998016	B2	+	Dst	+	N	NA	NA	NA	57	3	5	0.95	24	19	2	3	0.904762	10	15	0	0	1	6	14	1	0	0.933333	6	0.0452381	0.600324	1	-0.05	NA	NA	0.0166667	NA	NA	-0.0952381	NA	NA	-0.0285714	NA	NA	0.0666667	NA	NA
chr1	34002689	34002881	B2	-	Dst	+	N	NA	NA	NA	54	3	6	0.947368	28	30	6	9	0.833333	18	14	3	1	0.823529	7	21	2	0	0.913043	9	0.114035	0.0843499	1	0.123839	NA	NA	0.0343249	0.622079	1	0.00980392	NA	NA	-0.0797101	0.463688	1	-0.0895141	NA	NA
chr1	34029731	34029925	B2	-	Dst	+	N	NA	NA	NA	84	11	17	0.884211	33	30	3	4	0.909091	10	65	4	2	0.942029	16	30	7	0	0.810811	10	-0.0248804	1	1	-0.0578185	0.275797	1	0.0733997	0.271944	1	-0.0329381	0.678673	1	0.0982801	0.315023	1	0.131218	0.0469932	1
chr1	34039466	34039661	B2	-	Dst	+	N	NA	NA	NA	14	3	3	0.823529	20	6	2	2	0.75	10	15	2	0	0.882353	17	5	1	1	0.833333	7	0.0735294	NA	NA	-0.0588235	NA	NA	-0.00980392	NA	NA	-0.132353	NA	NA	-0.0833333	NA	NA	0.0490196	NA	NA
chr1	34050495	34050685	B2	-	Dst	+	N	NA	NA	NA	20	0	4	1	24	9	1	2	0.9	12	7	1	0	0.875	8	8	0	0	1	8	0.1	NA	NA	0.125	NA	NA	0	NA	NA	0.025	NA	NA	-0.1	NA	NA	-0.125	NA	NA
chr1	34066631	34066778	B1	+	Dst	+	N	NA	NA	NA	61	1	8	0.983871	19	38	1	4	0.974359	13	35	1	1	0.972222	10	30	1	1	0.967742	8	0.00951199	1	1	0.0116487	1	1	0.016129	1	1	0.00213675	1	1	0.00661704	1	1	0.00448029	1	1
chr1	34078357	34078849	MERVL_MT2	+	Dst	+	N	NA	NA	NA	87	6	9	0.935484	21	48	3	7	0.941176	14	32	2	0	0.941176	7	22	0	0	1	4	-0.0056926	1	1	-0.0056926	1	1	-0.0645161	0.593647	1	0	1	1	-0.0588235	0.549006	1	-0.0588235	0.514286	1
chr1	34084261	34084754	MERVL_MT2	+	Dst	+	N	NA	NA	NA	93	5	13	0.94898	23	51	2	5	0.962264	13	17	0	0	1	3	53	0	3	1	11	-0.0132846	1	1	-0.0510204	NA	NA	-0.0510204	0.162582	1	-0.0377358	NA	NA	-0.0377358	0.495238	1	0	NA	NA
chr1	34090460	34090649	B2	-	Dst	+	N	NA	NA	NA	49	2	3	0.960784	21	34	2	2	0.944444	17	21	1	0	0.954545	8	28	1	0	0.965517	12	0.0163399	1	1	0.00623886	1	1	-0.00473293	1	1	-0.010101	1	1	-0.0210728	1	1	-0.0109718	1	1
chr1	34092243	34092430	B2	+	Dst	+	N	NA	NA	NA	24	5	2	0.827586	17	23	1	1	0.958333	14	13	1	1	0.928571	10	14	2	0	0.875	10	-0.130747	0.204393	1	-0.100985	NA	NA	-0.0474138	NA	NA	0.0297619	NA	NA	0.0833333	NA	NA	0.0535714	NA	NA
chr1	34095581	34095794	B2	-	Dst	+	N	NA	NA	NA	11	0	0	1	11	10	1	1	0.909091	12	3	0	0	1	3	10	0	0	1	10	0.0909091	NA	NA	0	NA	NA	0	NA	NA	-0.0909091	NA	NA	-0.0909091	NA	NA	0	NA	NA
chr1	34096395	34096584	B2	+	Dst	+	N	NA	NA	NA	9	6	0	0.6	15	13	4	1	0.764706	18	6	2	0	0.75	8	11	3	0	0.785714	14	-0.164706	NA	NA	-0.15	NA	NA	-0.185714	NA	NA	0.0147059	NA	NA	-0.0210084	NA	NA	-0.0357143	NA	NA
chr1	34112591	34112738	B1	+	Dst	+	N	NA	NA	NA	123	18	7	0.87234	24	126	5	6	0.961832	22	29	7	2	0.805556	6	29	4	1	0.878788	5	-0.0894916	0.00867375	1	0.0667849	0.294712	1	-0.00644745	1	1	0.156277	0.00438712	1	0.0830442	0.0814295	1	-0.0732323	0.517589	1
chr1	34129265	34129454	B2	+	Dst	+	N	NA	NA	NA	8	7	1	0.533333	16	16	0	0	1	16	5	1	0	0.833333	6	12	1	0	0.923077	13	-0.466667	NA	NA	-0.3	NA	NA	-0.389744	NA	NA	0.166667	NA	NA	0.0769231	NA	NA	-0.0897436	NA	NA
chr1	34149674	34149821	B1	+	Dst	+	N	NA	NA	NA	106	9	12	0.921739	23	60	2	7	0.967742	14	29	0	0	1	5	35	4	0	0.897436	7	-0.0460028	0.332901	1	-0.0782609	0.204512	1	0.0243032	0.7394	1	-0.0322581	1	1	0.070306	0.201975	1	0.102564	0.130162	1
chr1	34245525	34245672	B1	+	Dst	+	N	NA	NA	NA	139	8	24	0.945578	30	86	3	6	0.966292	17	22	1	1	0.956522	4	64	3	0	0.955224	12	-0.0207139	0.541733	1	-0.0109435	1	1	-0.00964565	1	1	0.0097704	1	1	0.0110683	1	1	0.00129786	1	1
chr1	34272856	34273063	B2	-	Dst	+	N	NA	NA	NA	35	2	4	0.945946	25	13	1	3	0.928571	11	11	1	0	0.916667	6	12	0	0	1	7	0.0173745	NA	NA	0.0292793	NA	NA	-0.0540541	NA	NA	0.0119048	NA	NA	-0.0714286	NA	NA	-0.0833333	NA	NA
chr1	34314083	34314274	B2	+	N	NA	N	NA	NA	NA	34	1	7	0.971429	24	14	1	4	0.933333	10	14	0	0	1	8	7	1	1	0.875	5	0.0380952	NA	NA	-0.0285714	NA	NA	0.0964286	NA	NA	-0.0666667	NA	NA	0.0583333	NA	NA	0.125	NA	NA
chr1	34347456	34347809	IAP_LTR	+	N	NA	N	NA	NA	NA	434	14	47	0.96875	29	286	17	35	0.943894	22	74	1	1	0.986667	4	113	0	0	1	6	0.0248556	0.133379	1	-0.0179167	0.707415	1	-0.03125	0.0842848	1	-0.0427723	0.219977	1	-0.0561056	0.00906977	1	-0.0133333	0.398936	1
chr1	34351016	34351369	IAP_LTR	+	N	NA	N	NA	NA	NA	510	18	47	0.965909	34	266	9	28	0.967273	19	113	1	1	0.991228	7	133	1	3	0.992537	9	-0.00136364	1	1	-0.025319	0.222785	1	-0.0266282	0.144775	1	-0.0239553	0.292626	1	-0.0252646	0.176362	1	-0.00130924	1	1
chr1	34358131	34358630	MERVL_MT2	-	N	NA	N	NA	NA	NA	114	12	24	0.904762	32	52	8	9	0.866667	16	34	2	0	0.944444	8	23	4	0	0.851852	5	0.0380952	0.45399	1	-0.0396825	0.737109	1	0.0529101	0.486065	1	-0.0777778	0.311567	1	0.0148148	1	1	0.0925926	0.388331	1
chr1	34364777	34364925	B1	+	N	NA	N	NA	NA	NA	43	3	9	0.934783	22	38	3	10	0.926829	20	27	0	1	1	10	7	2	0	0.777778	3	0.00795334	1	1	-0.0652174	0.291096	1	0.157005	NA	NA	-0.0731707	0.271071	1	0.149051	NA	NA	0.222222	NA	NA
chr1	34395889	34396032	B1	-	N	NA	N	NA	NA	NA	103	18	20	0.85124	42	26	14	15	0.65	19	15	5	0	0.75	7	19	8	0	0.703704	9	0.20124	0.0106543	1	0.10124	0.323554	1	0.147536	0.0914891	1	-0.1	0.560104	1	-0.0537037	0.792083	1	0.0462963	1	1
chr1	34414617	34414809	B2	+	N	NA	N	NA	NA	NA	19	0	1	1	20	6	1	0	0.857143	7	12	1	0	0.923077	13	8	1	0	0.888889	9	0.142857	NA	NA	0.0769231	NA	NA	0.111111	NA	NA	-0.0659341	NA	NA	-0.031746	NA	NA	0.034188	NA	NA
chr1	34417574	34418369	L1MdGF	+	N	NA	N	NA	NA	NA	905	26	68	0.972073	20	690	35	86	0.951724	18	686	33	29	0.954103	15	389	26	11	0.937349	10	0.0203489	0.0349179	1	0.0179701	0.0608102	1	0.0347236	0.0033637	1	-0.00237878	0.901306	1	0.0143747	0.338528	1	0.0167535	0.266509	1
chr1	34464120	34464267	B1	+	Ptpn18	+	N	NA	NA	NA	62	66	5	0.484375	28	71	9	7	0.8875	17	40	2	2	0.952381	8	50	5	1	0.909091	10	-0.403125	1.3e-09	0.00017742	-0.468006	1.19e-08	0.00162691	-0.424716	1.89e-08	0.00258774	-0.064881	0.327307	1	-0.0215909	0.779599	1	0.04329	0.695217	1
chr1	34468981	34469176	B2	+	Ptpn18	+	N	NA	NA	NA	49	4	5	0.924528	25	11	3	2	0.785714	7	26	5	0	0.83871	12	9	3	0	0.75	4	0.138814	NA	NA	0.0858186	0.279711	1	0.174528	NA	NA	-0.0529954	NA	NA	0.0357143	NA	NA	0.0887097	NA	NA
chr1	34469436	34469621	B2	+	Ptpn18	+	N	NA	NA	NA	68	3	5	0.957746	28	17	0	0	1	7	34	0	0	1	12	12	0	0	1	4	-0.0422535	NA	NA	-0.0422535	0.549291	1	-0.0422535	NA	NA	0	NA	NA	0	NA	NA	0	NA	NA
chr1	34504702	34504892	B2	-	N	NA	N	NA	NA	NA	41	1	5	0.97619	27	31	4	4	0.885714	21	13	0	0	1	7	10	0	0	1	5	0.0904762	0.170789	1	-0.0238095	NA	NA	-0.0238095	NA	NA	-0.114286	NA	NA	-0.114286	NA	NA	0	NA	NA
chr1	34527172	34527360	B2	+	N	NA	N	NA	NA	NA	78	7	7	0.917647	27	57	4	4	0.934426	20	22	1	1	0.956522	6	37	6	0	0.860465	11	-0.0167792	0.762187	1	-0.0388747	1	1	0.0571819	0.358775	1	-0.0220955	1	1	0.0739611	0.311787	1	0.0960566	0.406648	1
chr1	34529020	34529210	B2	+	N	NA	N	NA	NA	NA	72	6	6	0.923077	25	55	6	10	0.901639	20	24	3	0	0.888889	9	49	3	0	0.942308	15	0.0214376	0.764128	1	0.034188	0.691417	1	-0.0192308	0.74041	1	0.0127505	1	1	-0.0406683	0.503043	1	-0.0534188	0.405689	1
chr1	34555734	34555880	B1	+	Prss40	-	N	NA	NA	NA	69	2	3	0.971831	20	78	4	10	0.95122	25	25	1	0	0.961538	7	25	4	0	0.862069	8	0.0206115	0.686258	1	0.0102925	1	1	0.109762	0.056984	1	-0.010319	1	1	0.0891505	0.202502	1	0.0994695	0.355187	1
chr1	34560410	34560556	B1	-	Prss40	-	N	NA	NA	NA	90	7	6	0.927835	22	68	9	4	0.883117	18	13	2	0	0.866667	3	48	5	0	0.90566	12	0.0447182	0.429138	1	0.0611684	NA	NA	0.0221747	0.754559	1	0.0164502	NA	NA	-0.0225435	0.779034	1	-0.0389937	NA	NA
chr1	34563992	34564187	B2	-	N	NA	N	NA	NA	NA	18	4	0	0.818182	22	15	2	1	0.882353	18	5	0	0	1	5	6	1	0	0.857143	7	-0.0641711	NA	NA	-0.181818	NA	NA	-0.038961	NA	NA	-0.117647	NA	NA	0.0252101	NA	NA	0.142857	NA	NA
chr1	34574109	34574308	B2	+	N	NA	N	NA	NA	NA	54	6	1	0.9	33	9	1	0	0.9	6	17	4	0	0.809524	11	15	3	0	0.833333	11	0	NA	NA	0.0904762	0.275225	1	0.0666667	NA	NA	0.0904762	NA	NA	0.0666667	NA	NA	-0.0238095	NA	NA
chr1	34586072	34586272	B2	-	Amer3	+	N	NA	NA	NA	35	2	2	0.945946	20	25	1	1	0.961538	16	20	2	0	0.909091	11	7	0	0	1	4	-0.0155925	1	1	0.036855	0.624412	1	-0.0540541	NA	NA	0.0524476	0.58661	1	-0.0384615	NA	NA	-0.0909091	NA	NA
chr1	34628115	34628262	B1	+	N	NA	N	NA	NA	NA	60	11	1	0.84507	27	25	4	1	0.862069	11	16	2	1	0.888889	7	11	4	0	0.733333	6	-0.0169985	1	1	-0.0438185	NA	NA	0.111737	NA	NA	-0.0268199	NA	NA	0.128736	NA	NA	0.155556	NA	NA
chr1	34641579	34641772	B2	+	N	NA	N	NA	NA	NA	14	10	1	0.583333	25	9	2	0	0.818182	11	0	3	0	0	3	8	1	0	0.888889	9	-0.234848	NA	NA	0.583333	NA	NA	-0.305556	NA	NA	0.818182	NA	NA	-0.0707071	NA	NA	-0.888889	NA	NA
chr1	34644652	34645144	MERVL_MT2	-	N	NA	N	NA	NA	NA	133	16	17	0.892617	31	57	6	6	0.904762	15	18	0	0	1	3	26	2	1	0.928571	7	-0.0121445	1	1	-0.107383	NA	NA	-0.035954	0.742129	1	-0.0952381	NA	NA	-0.0238095	1	1	0.0714286	NA	NA
chr1	34650556	34651048	MERVL_MT2	-	N	NA	N	NA	NA	NA	126	10	20	0.926471	34	53	6	6	0.898305	13	16	1	0	0.941176	3	52	3	0	0.945455	11	0.0281655	0.572418	1	-0.0147059	NA	NA	-0.018984	0.760292	1	-0.0428714	NA	NA	-0.0471495	0.492311	1	-0.00427807	NA	NA
chr1	34941329	34941520	B2	-	N	NA	N	NA	NA	NA	18	7	5	0.72	30	10	2	3	0.833333	15	6	2	0	0.75	8	3	2	0	0.6	5	-0.113333	NA	NA	-0.03	NA	NA	0.12	NA	NA	0.0833333	NA	NA	0.233333	NA	NA	0.15	NA	NA
chr1	34946249	34946435	B2	+	N	NA	N	NA	NA	NA	66	5	11	0.929577	33	23	1	2	0.958333	10	14	1	0	0.933333	6	17	2	0	0.894737	7	-0.0287559	1	1	-0.00375587	NA	NA	0.0348406	NA	NA	0.025	NA	NA	0.0635965	NA	NA	0.0385965	NA	NA
chr1	34950411	34950737	L1MdF	-	N	NA	N	NA	NA	NA	111	9	11	0.925	26	66	1	10	0.985075	17	37	2	0	0.948718	8	32	1	0	0.969697	6	-0.0600746	0.0986519	1	-0.0237179	1	1	-0.044697	0.690714	1	0.0363567	0.553032	1	0.0153777	1	1	-0.020979	1	1
chr1	34989674	34989820	B1	-	N	NA	N	NA	NA	NA	72	11	5	0.86747	25	25	4	5	0.862069	10	15	1	0	0.9375	4	12	2	1	0.857143	5	0.00540091	1	1	-0.0700301	NA	NA	0.010327	NA	NA	-0.075431	NA	NA	0.00492611	NA	NA	0.0803571	NA	NA
chr1	35012670	35013450	L1MdF	-	N	NA	N	NA	NA	NA	106	21	24	0.834646	25	45	8	3	0.849057	10	35	1	1	0.972222	6	54	8	1	0.870968	9	-0.0144109	1	1	-0.137577	0.0489785	1	-0.0363221	0.667946	1	-0.123166	0.0779392	1	-0.0219111	0.791255	1	0.101254	0.148334	1
chr1	35016329	35016521	B2	-	N	NA	N	NA	NA	NA	12	0	1	1	13	7	1	1	0.875	9	6	1	0	0.857143	7	9	1	0	0.9	10	0.125	NA	NA	0.142857	NA	NA	0.1	NA	NA	0.0178571	NA	NA	-0.025	NA	NA	-0.0428571	NA	NA
chr1	35048609	35049088	L1MdF	-	N	NA	N	NA	NA	NA	581	28	73	0.954023	30	308	9	44	0.971609	17	211	5	4	0.976852	10	281	16	6	0.946128	15	-0.0175858	0.219621	1	-0.0228289	0.161319	1	0.00789504	0.623022	1	-0.00524302	0.789007	1	0.0254809	0.151648	1	0.0307239	0.113141	1
chr1	35116277	35116423	B1	+	N	NA	N	NA	NA	NA	50	11	6	0.819672	28	22	1	4	0.956522	11	12	2	0	0.857143	6	11	0	0	1	4	-0.13685	0.165579	1	-0.0374707	NA	NA	-0.180328	NA	NA	0.0993789	NA	NA	-0.0434783	NA	NA	-0.142857	NA	NA
chr1	35194712	35194903	B2	+	N	NA	N	NA	NA	NA	18	1	3	0.947368	22	9	0	2	1	11	7	0	0	1	7	7	1	0	0.875	8	-0.0526316	NA	NA	-0.0526316	NA	NA	0.0723684	NA	NA	0	NA	NA	0.125	NA	NA	0.125	NA	NA
chr1	35414055	35414535	L1MdA	-	N	NA	N	NA	NA	NA	744	36	63	0.953846	42	170	9	14	0.949721	9	158	4	0	0.975309	7	184	2	0	0.989247	9	0.00412548	0.844465	1	-0.0214625	0.285466	1	-0.0354012	0.0208358	1	-0.025588	0.265493	1	-0.0395266	0.0328402	1	-0.0139387	0.422783	1
chr1	35456393	35456539	B1	+	N	NA	N	NA	NA	NA	129	14	17	0.902098	31	48	3	6	0.941176	13	66	8	0	0.891892	14	32	0	1	1	7	-0.0390786	0.566639	1	0.010206	0.815709	1	-0.0979021	0.0761382	1	0.0492846	0.522794	1	-0.0588235	0.280635	1	-0.108108	0.102237	1
chr1	35484806	35486594	L1MdF	+	N	NA	N	NA	NA	NA	158	35	26	0.818653	24	198	46	31	0.811475	31	144	21	0	0.872727	17	146	25	2	0.853801	16	0.00717744	0.901628	1	-0.0540744	0.189449	1	-0.0351483	0.39797	1	-0.0612519	0.104618	1	-0.0423258	0.290702	1	0.0189261	0.637238	1
chr1	35703983	35704171	B2	+	N	NA	N	NA	NA	NA	31	1	6	0.96875	22	27	1	7	0.964286	23	7	0	1	1	4	8	0	0	1	5	0.00446429	1	1	-0.03125	NA	NA	-0.03125	NA	NA	-0.0357143	NA	NA	-0.0357143	NA	NA	0	NA	NA
chr1	35760212	35760407	B2	+	N	NA	N	NA	NA	NA	48	6	2	0.888889	32	19	1	0	0.95	12	9	0	0	1	5	23	2	0	0.92	13	-0.0611111	0.666101	1	-0.111111	NA	NA	-0.0311111	1	1	-0.05	NA	NA	0.03	1	1	0.08	NA	NA
chr1	35915058	35915248	B2	+	N	NA	N	NA	NA	NA	49	4	4	0.924528	32	18	1	3	0.947368	14	19	1	0	0.95	11	18	2	0	0.9	12	-0.0228401	NA	NA	-0.0254717	1	1	0.0245283	0.662847	1	-0.00263158	NA	NA	0.0473684	NA	NA	0.05	1	1
chr1	35916208	35916414	B2	+	N	NA	N	NA	NA	NA	43	2	6	0.955556	32	19	2	3	0.904762	14	17	0	1	1	9	19	2	0	0.904762	14	0.0507937	0.586538	1	-0.0444444	NA	NA	0.0507937	0.586538	1	-0.0952381	NA	NA	0	1	1	0.0952381	NA	NA
chr1	35961646	35961838	B2	+	N	NA	N	NA	NA	NA	20	2	0	0.909091	22	10	2	0	0.833333	12	6	0	0	1	6	3	1	0	0.75	4	0.0757576	NA	NA	-0.0909091	NA	NA	0.159091	NA	NA	-0.166667	NA	NA	0.0833333	NA	NA	0.25	NA	NA
chr1	35966041	35966227	B2	+	N	NA	N	NA	NA	NA	86	1	4	0.988506	28	34	2	4	0.944444	11	23	4	0	0.851852	7	24	2	0	0.923077	8	0.0440613	0.204712	1	0.136654	0.0109506	1	0.0654288	0.131868	1	0.0925926	0.388331	1	0.0213675	1	1	-0.0712251	0.668735	1
chr1	35979614	35979760	B1	+	N	NA	N	NA	NA	NA	49	2	5	0.960784	21	44	0	1	1	19	28	0	0	1	10	14	0	2	1	6	-0.0392157	0.497424	1	-0.0392157	0.536514	1	-0.0392157	NA	NA	0	1	1	0	NA	NA	0	NA	NA
chr1	35980508	35980701	B2	+	N	NA	N	NA	NA	NA	56	1	3	0.982456	20	43	2	8	0.955556	17	33	2	0	0.942857	11	8	1	1	0.888889	3	0.0269006	0.581712	1	0.039599	0.555184	1	0.0935673	NA	NA	0.0126984	1	1	0.0666667	NA	NA	0.0539683	NA	NA
chr1	35980720	35980908	B2	+	N	NA	N	NA	NA	NA	15	3	0	0.833333	18	8	3	3	0.727273	14	7	0	0	1	7	2	1	0	0.666667	3	0.106061	NA	NA	-0.166667	NA	NA	0.166667	NA	NA	-0.272727	NA	NA	0.0606061	NA	NA	0.333333	NA	NA
chr1	35988779	35988974	B2	-	N	NA	N	NA	NA	NA	56	1	7	0.982456	27	32	1	3	0.969697	16	15	0	0	1	6	18	1	0	0.947368	7	0.0127592	1	1	-0.0175439	NA	NA	0.0350877	NA	NA	-0.030303	NA	NA	0.0223285	NA	NA	0.0526316	NA	NA
chr1	35999087	35999231	B1	+	N	NA	N	NA	NA	NA	37	6	2	0.860465	20	33	1	6	0.970588	21	19	2	0	0.904762	7	10	0	0	1	4	-0.110123	0.125879	1	-0.0442968	1	1	-0.139535	NA	NA	0.0658263	0.550943	1	-0.0294118	NA	NA	-0.0952381	NA	NA
chr1	36016228	36016375	B1	-	N	NA	N	NA	NA	NA	13	1	2	0.928571	16	13	2	1	0.866667	16	6	0	0	1	6	3	0	0	1	3	0.0619048	NA	NA	-0.0714286	NA	NA	-0.0714286	NA	NA	-0.133333	NA	NA	-0.133333	NA	NA	0	NA	NA
chr1	36020642	36020787	B1	+	N	NA	N	NA	NA	NA	43	3	3	0.934783	18	38	2	1	0.95	15	23	1	0	0.958333	8	15	1	1	0.9375	6	-0.0152174	1	1	-0.0235507	1	1	-0.00271739	NA	NA	-0.00833333	1	1	0.0125	NA	NA	0.0208333	NA	NA
chr1	36022254	36022405	B1	+	N	NA	N	NA	NA	NA	95	5	2	0.95	23	54	4	3	0.931034	13	40	1	2	0.97561	10	33	1	2	0.970588	8	0.0189655	0.725678	1	-0.0256098	0.671854	1	-0.0205882	1	1	-0.0445753	0.399874	1	-0.0395538	0.648003	1	0.00502152	1	1
chr1	36031476	36031969	MERVL_MT2	+	N	NA	N	NA	NA	NA	82	1	7	0.987952	25	34	0	3	1	10	51	0	0	1	13	34	0	0	1	9	-0.0120482	1	1	-0.0120482	1	1	-0.0120482	1	1	0	1	1	0	1	1	0	1	1
chr1	36037420	36037913	MERVL_MT2	+	N	NA	N	NA	NA	NA	44	0	3	1	18	24	1	2	0.96	10	29	4	2	0.878788	12	32	3	0	0.914286	13	0.04	0.362319	1	0.121212	0.0302378	1	0.0857143	0.0827653	1	0.0812121	0.377755	1	0.0457143	0.633948	1	-0.0354978	0.70532	1
chr1	36044391	36044579	B2	+	N	NA	N	NA	NA	NA	45	2	5	0.957447	15	44	4	6	0.916667	16	36	2	0	0.947368	10	14	0	0	1	4	0.0407801	0.677307	1	0.0100784	1	1	-0.0425532	NA	NA	-0.0307018	0.689658	1	-0.0833333	NA	NA	-0.0526316	NA	NA
chr1	36051683	36051880	B2	+	N	NA	N	NA	NA	NA	48	3	7	0.941176	25	28	0	4	1	15	25	1	0	0.961538	9	26	1	0	0.962963	9	-0.0588235	0.548553	1	-0.020362	1	1	-0.0217865	1	1	0.0384615	0.481481	1	0.037037	0.490909	1	-0.0014245	1	1
chr1	36138774	36138963	B2	+	N	NA	N	NA	NA	NA	65	1	16	0.984848	31	29	3	5	0.90625	15	23	0	1	1	9	29	2	0	0.935484	11	0.0785985	0.100579	1	-0.0151515	1	1	0.0493646	0.238639	1	-0.09375	0.256566	1	-0.0292339	1	1	0.0645161	0.501747	1
chr1	36163765	36163960	B2	+	Uggt1	-	N	NA	NA	NA	15	2	1	0.882353	18	11	0	2	1	13	4	1	0	0.8	5	6	3	0	0.666667	9	-0.117647	NA	NA	0.0823529	NA	NA	0.215686	NA	NA	0.2	NA	NA	0.333333	NA	NA	0.133333	NA	NA
chr1	36186484	36186628	B1	+	Uggt1	-	N	NA	NA	NA	128	6	19	0.955224	30	48	4	7	0.923077	12	52	3	1	0.945455	11	25	3	1	0.892857	5	0.032147	0.469558	1	0.00976934	0.721106	1	0.0623667	0.188109	1	-0.0223776	0.710948	1	0.0302198	0.690748	1	0.0525974	0.400382	1
chr1	36193887	36194080	B2	-	Uggt1	-	N	NA	NA	NA	46	4	4	0.92	31	27	1	7	0.964286	20	23	2	0	0.92	15	6	2	0	0.75	5	-0.0442857	0.649056	1	0	1	1	0.17	NA	NA	0.0442857	0.596602	1	0.214286	NA	NA	0.17	NA	NA
chr1	36197746	36197892	B1	+	Uggt1	-	N	NA	NA	NA	66	2	7	0.970588	25	33	0	2	1	13	48	3	0	0.941176	17	25	1	0	0.961538	9	-0.0294118	1	1	0.0294118	0.650138	1	0.00904977	1	1	0.0588235	0.275818	1	0.0384615	0.440678	1	-0.020362	1	1
chr1	36216936	36217126	B2	+	Uggt1	-	N	NA	NA	NA	72	5	9	0.935065	24	35	3	6	0.921053	12	36	2	0	0.947368	10	16	0	1	1	5	0.0140123	1	1	-0.0123035	1	1	-0.0649351	NA	NA	-0.0263158	1	1	-0.0789474	NA	NA	-0.0526316	NA	NA
chr1	36222186	36222375	B2	+	Uggt1	-	N	NA	NA	NA	149	3	16	0.980263	33	105	3	9	0.972222	22	42	1	1	0.976744	8	23	0	0	1	4	0.00804094	0.694936	1	0.00351897	1	1	-0.0197368	1	1	-0.00452196	1	1	-0.0277778	1	1	-0.0232558	1	1
chr1	36259836	36260028	B2	-	N	NA	N	NA	NA	NA	44	11	8	0.8	21	35	2	7	0.945946	14	26	3	1	0.896552	9	13	2	0	0.866667	4	-0.145946	0.067322	1	-0.0965517	0.360959	1	-0.0666667	NA	NA	0.0493942	0.647013	1	0.0792793	NA	NA	0.0298851	NA	NA
chr1	36263391	36263597	B2	-	N	NA	N	NA	NA	NA	9	3	0	0.75	12	8	1	0	0.888889	9	8	2	0	0.8	10	5	0	0	1	5	-0.138889	NA	NA	-0.05	NA	NA	-0.25	NA	NA	0.0888889	NA	NA	-0.111111	NA	NA	-0.2	NA	NA
chr1	36274052	36274239	B2	+	N	NA	N	NA	NA	NA	85	21	15	0.801887	29	63	6	16	0.913043	19	60	12	1	0.833333	14	27	6	0	0.818182	6	-0.111157	0.0548833	1	-0.0314465	0.695714	1	-0.016295	1	1	0.0797101	0.208301	1	0.0948617	0.195441	1	0.0151515	1	1
chr1	36278017	36278207	B2	-	N	NA	N	NA	NA	NA	63	4	4	0.940299	31	24	3	3	0.888889	15	21	4	0	0.84	10	8	2	0	0.8	5	0.0514096	0.405588	1	0.100299	0.206147	1	0.140299	NA	NA	0.0488889	0.698284	1	0.0888889	NA	NA	0.04	NA	NA
chr1	36278379	36278862	MERVL_MT2	+	N	NA	N	NA	NA	NA	121	6	10	0.952756	32	48	4	4	0.923077	16	53	0	0	1	12	21	3	0	0.875	6	0.029679	0.479203	1	-0.0472441	0.181917	1	0.0777559	0.154769	1	-0.0769231	0.0566343	1	0.0480769	0.671889	1	0.125	0.0276692	1
chr1	36280360	36280553	B2	+	N	NA	N	NA	NA	NA	16	3	1	0.842105	20	12	4	0	0.75	16	5	2	1	0.714286	8	5	4	0	0.555556	9	0.0921053	NA	NA	0.12782	NA	NA	0.28655	NA	NA	0.0357143	NA	NA	0.194444	NA	NA	0.15873	NA	NA
chr1	36286251	36286744	MERVL_MT2	+	N	NA	N	NA	NA	NA	74	8	10	0.902439	16	104	10	19	0.912281	23	73	2	0	0.973333	12	36	3	0	0.923077	6	-0.00984168	0.80777	1	-0.0708943	0.101625	1	-0.0206379	1	1	-0.0610526	0.128882	1	-0.0107962	1	1	0.0502564	0.336264	1
chr1	36290661	36290863	B2	-	N	NA	N	NA	NA	NA	13	0	2	1	15	15	4	2	0.789474	21	8	0	1	1	9	5	0	0	1	5	0.210526	NA	NA	0	NA	NA	0	NA	NA	-0.210526	NA	NA	-0.210526	NA	NA	0	NA	NA
chr1	36295032	36295223	B2	-	N	NA	N	NA	NA	NA	52	4	12	0.928571	25	66	3	5	0.956522	27	28	2	0	0.933333	12	19	7	0	0.730769	10	-0.0279503	0.699476	1	-0.0047619	1	1	0.197802	0.0313463	1	0.0231884	0.63739	1	0.225753	0.00379525	1	0.202564	0.0663439	1
chr1	36305616	36305807	B2	+	N	NA	N	NA	NA	NA	115	3	15	0.974576	27	32	0	1	1	8	59	3	1	0.951613	11	49	2	1	0.960784	11	-0.0254237	1	1	0.0229634	0.416025	1	0.013792	0.638374	1	0.0483871	0.548566	1	0.0392157	0.520423	1	-0.00917141	1	1
chr1	36334009	36334156	B1	-	N	NA	N	NA	NA	NA	52	1	17	0.981132	19	53	9	14	0.854839	18	24	0	0	1	5	36	3	1	0.923077	10	0.126293	0.0198143	1	-0.0188679	1	1	0.0580552	0.307586	1	-0.145161	0.0567099	1	-0.0682382	0.360915	1	0.0769231	0.281106	1
chr1	36341881	36342027	B1	+	Kansl3	-	N	NA	NA	NA	113	4	7	0.965812	24	65	1	3	0.984848	14	23	2	0	0.92	5	75	10	1	0.882353	15	-0.0190365	0.655275	1	0.045812	0.284884	1	0.083459	0.0260197	1	0.0648485	0.181915	1	0.102496	0.0236071	1	0.0376471	0.730766	1
chr1	36371686	36371875	B2	+	N	NA	N	NA	NA	NA	14	2	5	0.875	21	6	1	3	0.857143	10	6	0	0	1	6	2	0	0	1	2	0.0178571	NA	NA	-0.125	NA	NA	-0.125	NA	NA	-0.142857	NA	NA	-0.142857	NA	NA	0	NA	NA
chr1	36389946	36390142	B2	-	Fer1l5	+	N	NA	NA	NA	41	10	2	0.803922	30	33	3	1	0.916667	21	17	1	0	0.944444	9	19	3	0	0.863636	12	-0.112745	0.222976	1	-0.140523	NA	NA	-0.0597148	0.742039	1	-0.0277778	NA	NA	0.0530303	0.663819	1	0.0808081	NA	NA
chr1	36396667	36396867	B2	-	Fer1l5	+	N	NA	NA	NA	17	6	3	0.73913	26	4	6	1	0.4	11	7	2	0	0.777778	9	3	3	0	0.5	6	0.33913	NA	NA	-0.0386473	NA	NA	0.23913	NA	NA	-0.377778	NA	NA	-0.1	NA	NA	0.277778	NA	NA
chr1	36431841	36431986	B1	+	Lman2l	-	N	NA	NA	NA	115	1	8	0.991379	33	73	2	4	0.973333	22	51	1	1	0.980769	14	19	0	1	1	6	0.018046	0.562388	1	0.0106101	0.524522	1	-0.00862069	NA	NA	-0.0074359	1	1	-0.0266667	NA	NA	-0.0192308	NA	NA
chr1	36448652	36448844	B2	+	N	NA	N	NA	NA	NA	78	1	3	0.987342	23	21	3	6	0.875	10	43	1	1	0.977273	11	19	3	1	0.863636	7	0.112342	0.0385685	1	0.010069	1	1	0.123705	0.0315889	1	-0.102273	0.122402	1	0.0113636	1	1	0.113636	0.104167	1
chr1	36463972	36464121	B1	-	N	NA	N	NA	NA	NA	151	7	10	0.955696	30	120	6	13	0.952381	25	43	1	0	0.977273	8	58	4	0	0.935484	12	0.00331525	1	1	-0.0215765	1	1	0.0202123	0.50871	1	-0.0248918	0.678404	1	0.0168971	0.731985	1	0.0417889	0.399826	1
chr1	36505027	36505211	B2	-	Cnnm4	+	N	NA	NA	NA	40	1	1	0.97561	17	43	5	2	0.895833	19	26	2	0	0.928571	10	8	0	0	1	3	0.0797764	0.211568	1	0.0470383	0.561782	1	-0.0243902	NA	NA	-0.0327381	1	1	-0.104167	NA	NA	-0.0714286	NA	NA
chr1	36515823	36515970	B1	+	Cnnm3	+	N	NA	NA	NA	106	1	9	0.990654	30	41	3	1	0.931818	12	16	0	0	1	4	7	1	0	0.875	2	0.058836	0.0746152	1	-0.00934579	NA	NA	0.115654	NA	NA	-0.0681818	NA	NA	0.0568182	NA	NA	0.125	NA	NA
chr1	36528811	36528957	B1	+	N	NA	N	NA	NA	NA	30	0	5	1	22	2	12	0	0.142857	10	3	20	0	0.130435	14	2	6	0	0.25	4	0.857143	NA	NA	0.869565	8.75e-12	1.2e-06	0.75	NA	NA	0.0124224	NA	NA	-0.107143	NA	NA	-0.119565	NA	NA
chr1	36541102	36541296	B2	+	Ankrd39	-	N	NA	NA	NA	46	0	4	1	28	16	3	1	0.842105	12	18	3	1	0.857143	12	7	0	0	1	4	0.157895	NA	NA	0.142857	0.0277633	1	0	NA	NA	-0.0150376	NA	NA	-0.157895	NA	NA	-0.142857	NA	NA
chr1	36544473	36544673	B2	+	Ankrd39	-	N	NA	NA	NA	55	2	1	0.964912	30	22	2	5	0.916667	15	13	1	0	0.928571	8	5	0	0	1	3	0.0482456	0.577915	1	0.0363409	NA	NA	-0.0350877	NA	NA	-0.0119048	NA	NA	-0.0833333	NA	NA	-0.0714286	NA	NA
chr1	36546063	36546210	B1	+	Ankrd39	-	N	NA	NA	NA	45	87	26	0.340909	37	53	13	7	0.80303	17	32	5	0	0.864865	8	16	0	2	1	4	-0.462121	6.65e-10	9.1e-05	-0.523956	1.21e-08	0.00165729	-0.659091	NA	NA	-0.0618346	0.590156	1	-0.19697	NA	NA	-0.135135	NA	NA
chr1	36602619	36602764	B1	-	Fam178b	-	N	NA	NA	NA	88	1	9	0.988764	23	80	3	7	0.963855	21	42	2	0	0.954545	10	17	0	0	1	4	0.0249086	0.353796	1	0.0342186	0.254204	1	-0.011236	NA	NA	0.00930997	1	1	-0.0361446	NA	NA	-0.0454545	NA	NA
chr1	36616230	36616380	B1	-	Fam178b	-	N	NA	NA	NA	83	3	10	0.965116	20	37	2	11	0.948718	9	54	0	2	1	11	23	7	0	0.766667	6	0.0163983	0.646876	1	-0.0348837	0.28407	1	0.19845	0.0028318	1	-0.0512821	0.173212	1	0.182051	0.0346381	1	0.233333	0.000449467	1
chr1	36624372	36624560	B2	+	Fam178b	-	N	NA	NA	NA	18	1	2	0.947368	21	9	2	1	0.818182	12	8	0	0	1	8	4	0	0	1	4	0.129187	NA	NA	-0.0526316	NA	NA	-0.0526316	NA	NA	-0.181818	NA	NA	-0.181818	NA	NA	0	NA	NA
chr1	36656583	36656732	B1	+	Fam178b	-	N	NA	NA	NA	71	14	15	0.835294	20	49	14	15	0.777778	17	57	9	1	0.863636	12	45	5	4	0.9	9	0.0575163	0.402353	1	-0.0283422	0.65659	1	-0.0647059	0.442557	1	-0.0858586	0.25227	1	-0.122222	0.127653	1	-0.0363636	0.774544	1
chr1	36661667	36661809	B1	+	Fam178b	-	N	NA	NA	NA	40	5	7	0.888889	14	32	4	6	0.888889	14	23	1	1	0.958333	8	35	4	0	0.897436	12	0	1	1	-0.0694444	0.656961	1	-0.00854701	1	1	-0.0694444	0.639177	1	-0.00854701	1	1	0.0608974	0.641141	1
chr1	36662678	36662870	B2	-	Fam178b	-	N	NA	NA	NA	18	4	3	0.818182	15	16	2	1	0.888889	14	11	1	0	0.916667	7	21	2	0	0.913043	14	-0.0707071	NA	NA	-0.0984848	NA	NA	-0.0948617	0.41402	1	-0.0277778	NA	NA	-0.0241546	NA	NA	0.00362319	NA	NA
chr1	36678138	36678337	B2	-	Fam178b	-	N	NA	NA	NA	19	4	2	0.826087	15	24	1	1	0.96	16	4	1	0	0.8	4	12	0	0	1	7	-0.133913	0.179965	1	0.026087	NA	NA	-0.173913	NA	NA	0.16	NA	NA	-0.04	NA	NA	-0.2	NA	NA
chr1	36686200	36686389	B2	-	N	NA	N	NA	NA	NA	11	1	3	0.916667	15	14	0	0	1	14	6	0	0	1	6	3	1	0	0.75	4	-0.0833333	NA	NA	-0.0833333	NA	NA	0.166667	NA	NA	0	NA	NA	0.25	NA	NA	0.25	NA	NA
chr1	36711833	36711980	B1	-	N	NA	N	NA	NA	NA	109	3	5	0.973214	33	67	6	5	0.917808	22	30	2	2	0.9375	10	20	1	1	0.952381	6	0.0554061	0.158062	1	0.0357143	0.307913	1	0.0208333	0.501437	1	-0.0196918	1	1	-0.0345727	1	1	-0.014881	1	1
chr1	36775408	36775602	B2	-	Zap70	+	N	NA	NA	NA	15	1	1	0.9375	17	7	2	1	0.777778	10	7	2	0	0.777778	9	5	0	1	1	6	0.159722	NA	NA	0.159722	NA	NA	-0.0625	NA	NA	0	NA	NA	-0.222222	NA	NA	-0.222222	NA	NA
chr1	36819641	36819828	B2	+	Tmem131	-	N	NA	NA	NA	32	1	4	0.969697	23	24	1	5	0.96	16	17	0	0	1	9	10	0	1	1	6	0.00969697	1	1	-0.030303	NA	NA	-0.030303	NA	NA	-0.04	NA	NA	-0.04	NA	NA	0	NA	NA
chr1	36822039	36822226	B2	-	Tmem131	-	N	NA	NA	NA	83	8	4	0.912088	30	67	3	1	0.957143	21	37	2	0	0.948718	10	9	0	1	1	3	-0.0450549	0.351449	1	-0.03663	0.722332	1	-0.0879121	NA	NA	0.00842491	1	1	-0.0428571	NA	NA	-0.0512821	NA	NA
chr1	36833887	36834084	B2	+	Tmem131	-	N	NA	NA	NA	22	0	1	1	23	17	1	0	0.944444	18	11	1	0	0.916667	12	8	1	0	0.888889	9	0.0555556	NA	NA	0.0833333	NA	NA	0.111111	NA	NA	0.0277778	NA	NA	0.0555556	NA	NA	0.0277778	NA	NA
chr1	36853163	36853355	B2	+	Tmem131	-	N	NA	NA	NA	37	7	5	0.840909	31	15	1	4	0.9375	12	19	0	0	1	10	23	3	0	0.884615	14	-0.0965909	NA	NA	-0.159091	NA	NA	-0.0437063	0.733976	1	-0.0625	NA	NA	0.0528846	NA	NA	0.115385	NA	NA
chr1	36862777	36862917	B1	-	Tmem131	-	N	NA	NA	NA	91	6	10	0.938144	31	58	3	6	0.95082	18	32	0	0	1	8	22	0	0	1	6	-0.0126753	1	1	-0.0618557	0.335317	1	-0.0618557	0.591421	1	-0.0491803	0.548726	1	-0.0491803	0.561825	1	0	1	1
chr1	36905879	36906072	B2	+	Tmem131	-	N	NA	NA	NA	10	2	2	0.833333	14	10	0	1	1	11	2	1	0	0.666667	3	3	1	0	0.75	4	-0.166667	NA	NA	0.166667	NA	NA	0.0833333	NA	NA	0.333333	NA	NA	0.25	NA	NA	-0.0833333	NA	NA
chr1	36948591	36948738	B1	-	N	NA	N	NA	NA	NA	187	9	16	0.954082	33	56	1	3	0.982456	10	73	4	2	0.948052	12	37	3	1	0.925	7	-0.0283745	0.464268	1	0.00602968	0.762404	1	0.0290816	0.433009	1	0.0344042	0.39387	1	0.0574561	0.302917	1	0.0230519	0.689259	1
chr1	36957133	36957466	L1MdTFII	-	N	NA	N	NA	NA	NA	359	13	36	0.965054	23	254	10	53	0.962121	19	179	0	2	1	9	210	4	2	0.981308	11	0.00293255	0.833173	1	-0.0349462	0.0123441	1	-0.0162546	0.314868	1	-0.0378788	0.00691074	1	-0.0191872	0.2798	1	0.0186916	0.129046	1
chr1	36972264	36972411	B1	+	N	NA	N	NA	NA	NA	135	6	17	0.957447	25	89	2	16	0.978022	18	44	1	2	0.977778	7	55	3	2	0.948276	9	-0.0205752	0.486092	1	-0.020331	1	1	0.00917095	0.721727	1	0.0002442	1	1	0.0297461	0.37779	1	0.0295019	0.629865	1
chr1	36983190	36983336	B1	-	N	NA	N	NA	NA	NA	108	9	2	0.923077	22	68	1	8	0.985507	15	63	1	1	0.984375	12	51	2	0	0.962264	9	-0.0624303	0.0939779	1	-0.0612981	0.100661	1	-0.0391872	0.50572	1	0.00113225	1	1	0.0232431	0.578858	1	0.0221108	0.589252	1
chr1	36997833	36998020	B2	-	N	NA	N	NA	NA	NA	57	0	3	1	23	41	0	1	1	19	18	0	1	1	8	14	1	0	0.933333	7	0	1	1	0	NA	NA	0.0666667	NA	NA	0	NA	NA	0.0666667	NA	NA	0.0666667	NA	NA
chr1	37003134	37003321	B2	-	N	NA	N	NA	NA	NA	49	1	8	0.98	23	22	0	2	1	9	18	0	0	1	7	18	2	0	0.9	7	-0.02	1	1	-0.02	NA	NA	0.08	0.194373	1	0	NA	NA	0.1	0.220674	1	0.1	NA	NA
chr1	37009393	37009593	B2	+	N	NA	N	NA	NA	NA	27	2	5	0.931034	19	15	4	4	0.789474	13	17	2	0	0.894737	12	10	1	0	0.909091	7	0.141561	NA	NA	0.0362976	NA	NA	0.0219436	NA	NA	-0.105263	NA	NA	-0.119617	NA	NA	-0.0143541	NA	NA
chr1	37039443	37039634	B2	-	N	NA	N	NA	NA	NA	12	2	1	0.857143	15	12	1	0	0.923077	13	4	0	0	1	4	9	0	0	1	9	-0.0659341	NA	NA	-0.142857	NA	NA	-0.142857	NA	NA	-0.0769231	NA	NA	-0.0769231	NA	NA	0	NA	NA
chr1	37039662	37039807	B1	-	N	NA	N	NA	NA	NA	25	8	3	0.757576	20	21	5	2	0.807692	16	6	2	0	0.75	4	14	2	1	0.875	11	-0.0501166	0.75699	1	0.00757576	NA	NA	-0.117424	NA	NA	0.0576923	NA	NA	-0.0673077	NA	NA	-0.125	NA	NA
chr1	37046891	37047035	B1	+	N	NA	N	NA	NA	NA	55	3	2	0.948276	16	44	2	2	0.956522	14	26	0	0	1	7	20	3	0	0.869565	6	-0.00824588	1	1	-0.0517241	0.548948	1	0.0787106	0.344522	1	-0.0434783	0.532081	1	0.0869565	0.324306	1	0.130435	0.0961246	1
chr1	37056142	37056285	B1	-	N	NA	N	NA	NA	NA	57	4	6	0.934426	25	23	0	1	1	9	33	0	0	1	11	20	1	1	0.952381	8	-0.0655738	0.570993	1	-0.0655738	0.293684	1	-0.0179547	1	1	0	1	1	0.047619	0.477273	1	0.047619	0.388889	1
chr1	37073547	37073694	B1	-	N	NA	N	NA	NA	NA	135	4	11	0.971223	32	61	3	2	0.953125	14	59	0	0	1	12	47	1	0	0.979167	10	0.018098	0.680722	1	-0.028777	0.319808	1	-0.00794364	1	1	-0.046875	0.245102	1	-0.0260417	0.633857	1	0.0208333	0.448598	1
chr1	37111024	37111209	B2	-	N	NA	N	NA	NA	NA	47	5	2	0.903846	30	18	3	1	0.857143	12	11	0	0	1	6	21	1	0	0.954545	11	0.0467033	0.681948	1	-0.0961538	NA	NA	-0.0506993	0.662417	1	-0.142857	NA	NA	-0.0974026	0.344867	1	0.0454545	NA	NA
chr1	37196585	37196726	B1	+	N	NA	N	NA	NA	NA	25	0	3	1	17	32	1	2	0.969697	20	14	1	1	0.933333	8	8	2	0	0.8	6	0.030303	1	1	0.0666667	NA	NA	0.2	NA	NA	0.0363636	NA	NA	0.169697	NA	NA	0.133333	NA	NA
chr1	37211464	37211657	B2	-	N	NA	N	NA	NA	NA	13	0	2	1	15	3	0	1	1	4	10	1	0	0.909091	11	3	1	0	0.75	4	0	NA	NA	0.0909091	NA	NA	0.25	NA	NA	0.0909091	NA	NA	0.25	NA	NA	0.159091	NA	NA
chr1	37236359	37236558	B2	+	Cnga3	+	N	NA	NA	NA	112	9	17	0.92562	29	82	6	12	0.931818	20	17	0	0	1	3	30	1	1	0.967742	6	-0.00619835	1	1	-0.0743802	NA	NA	-0.0421221	0.687938	1	-0.0681818	NA	NA	-0.0359238	0.674803	1	0.0322581	NA	NA
chr1	37250006	37250146	B1	+	Cnga3	+	N	NA	NA	NA	136	2	10	0.985507	26	56	5	7	0.918033	14	52	3	1	0.945455	10	18	1	2	0.947368	5	0.0674745	0.0291911	1	0.0400527	0.140955	1	0.0381388	NA	NA	-0.0274218	0.719847	1	-0.0293356	NA	NA	-0.00191388	NA	NA
chr1	37460149	37460333	B2	+	Mgat4a	-	N	NA	NA	NA	24	11	11	0.685714	28	21	7	3	0.75	17	6	4	0	0.6	7	8	5	1	0.615385	9	-0.0642857	0.779588	1	0.0857143	NA	NA	0.0703297	NA	NA	0.15	NA	NA	0.134615	NA	NA	-0.0153846	NA	NA
chr1	37482287	37482481	B2	+	Mgat4a	-	N	NA	NA	NA	49	2	5	0.960784	31	21	3	5	0.875	16	21	0	0	1	12	19	0	0	1	10	0.0857843	0.319483	1	-0.0392157	1	1	-0.0392157	NA	NA	-0.125	0.236364	1	-0.125	NA	NA	0	NA	NA
chr1	37484508	37484701	B2	-	Mgat4a	-	N	NA	NA	NA	76	3	8	0.962025	33	41	0	5	1	18	40	1	0	0.97561	15	33	0	0	1	14	-0.0379747	0.550203	1	-0.0135844	1	1	-0.0379747	0.553909	1	0.0243902	1	1	0	1	1	-0.0243902	1	1
chr1	37493574	37493763	B2	+	Mgat4a	-	N	NA	NA	NA	13	7	0	0.65	20	12	3	1	0.8	16	7	1	0	0.875	8	9	1	0	0.9	10	-0.15	NA	NA	-0.225	NA	NA	-0.25	NA	NA	-0.075	NA	NA	-0.1	NA	NA	-0.025	NA	NA
chr1	37538769	37538960	B2	+	Mgat4a	-	N	NA	NA	NA	24	0	0	1	24	7	0	1	1	8	6	0	0	1	6	4	2	0	0.666667	6	0	NA	NA	0	NA	NA	0.333333	NA	NA	0	NA	NA	0.333333	NA	NA	0.333333	NA	NA
chr1	37553437	37553637	B2	+	N	NA	N	NA	NA	NA	87	4	7	0.956044	29	39	3	2	0.928571	13	24	3	0	0.888889	7	20	2	0	0.909091	6	0.0274725	0.678127	1	0.0671551	0.195516	1	0.046953	0.331241	1	0.0396825	0.67227	1	0.0194805	1	1	-0.020202	1	1
chr1	37553651	37553836	B2	+	N	NA	N	NA	NA	NA	40	8	6	0.833333	31	12	8	2	0.6	13	10	2	0	0.833333	7	11	2	0	0.846154	7	0.233333	0.0589303	1	0	NA	NA	-0.0128205	NA	NA	-0.233333	NA	NA	-0.246154	NA	NA	-0.0128205	NA	NA
chr1	37569091	37569235	B1	+	N	NA	N	NA	NA	NA	76	9	17	0.894118	30	43	3	11	0.934783	16	39	12	0	0.764706	14	21	2	0	0.913043	6	-0.040665	0.539209	1	0.129412	0.0521299	1	-0.0189258	1	1	0.170077	0.0253208	1	0.0217391	1	1	-0.148338	0.201447	1
chr1	37593161	37593352	B2	+	N	NA	N	NA	NA	NA	27	0	3	1	30	10	0	2	1	12	5	0	0	1	5	6	1	0	0.857143	7	0	NA	NA	0	NA	NA	0.142857	NA	NA	0	NA	NA	0.142857	NA	NA	0.142857	NA	NA
chr1	37640342	37640489	B1	-	2010300C02Rik	-	N	NA	NA	NA	66	4	10	0.942857	23	61	7	1	0.897059	19	43	2	1	0.955556	14	24	3	0	0.888889	8	0.0457983	0.362415	1	-0.0126984	1	1	0.0539683	0.39373	1	-0.0584967	0.313027	1	0.00816993	1	1	0.0666667	0.3565	1
chr1	37654629	37654821	B2	+	2010300C02Rik	-	N	NA	NA	NA	8	4	2	0.666667	14	8	2	0	0.8	10	8	2	0	0.8	10	4	2	0	0.666667	6	-0.133333	NA	NA	-0.133333	NA	NA	0	NA	NA	0	NA	NA	0.133333	NA	NA	0.133333	NA	NA
chr1	37770282	37770540	L1MdF	-	Tsga10	-	N	NA	NA	NA	115	14	10	0.891473	26	94	6	15	0.94	23	76	4	1	0.95	15	24	4	1	0.857143	6	-0.0485271	0.241998	1	-0.0585271	0.204778	1	0.03433	0.531436	1	-0.01	1	1	0.0828571	0.223948	1	0.0928571	0.200933	1
chr1	37839897	37840044	B1	-	Tsga10	-	N	NA	NA	NA	124	5	9	0.96124	21	103	2	9	0.980952	17	68	1	0	0.985507	10	53	1	1	0.981481	8	-0.0197121	0.463591	1	-0.0242669	0.666848	1	-0.0202412	0.671914	1	-0.00455486	1	1	-0.0005291	1	1	0.00402576	1	1
chr1	37844674	37844863	B2	-	Tsga10	-	N	NA	NA	NA	10	6	1	0.625	17	5	2	2	0.714286	9	4	2	0	0.666667	6	3	1	0	0.75	4	-0.0892857	NA	NA	-0.0416667	NA	NA	-0.125	NA	NA	0.047619	NA	NA	-0.0357143	NA	NA	-0.0833333	NA	NA
chr1	37899205	37899352	B1	+	N	NA	N	NA	NA	NA	115	29	9	0.798611	29	88	4	5	0.956522	18	17	0	0	1	3	34	1	1	0.971429	8	-0.157911	0.000443572	1	-0.201389	NA	NA	-0.172817	0.0111705	1	-0.0434783	NA	NA	-0.0149068	1	1	0.0285714	NA	NA
chr1	37901234	37901424	B2	-	N	NA	N	NA	NA	NA	22	1	2	0.956522	25	9	0	2	1	11	5	0	0	1	5	4	0	0	1	4	-0.0434783	NA	NA	-0.0434783	NA	NA	-0.0434783	NA	NA	0	NA	NA	0	NA	NA	0	NA	NA
chr1	37901610	37901801	B2	+	N	NA	N	NA	NA	NA	14	6	2	0.7	22	9	1	1	0.9	11	6	1	0	0.857143	7	4	1	0	0.8	5	-0.2	NA	NA	-0.157143	NA	NA	-0.1	NA	NA	0.0428571	NA	NA	0.1	NA	NA	0.0571429	NA	NA
chr1	37904724	37904915	B2	+	N	NA	N	NA	NA	NA	33	14	4	0.702128	30	20	9	5	0.689655	19	6	8	0	0.428571	7	9	2	0	0.818182	7	0.0124725	1	1	0.273556	NA	NA	-0.116054	NA	NA	0.261084	NA	NA	-0.128527	NA	NA	-0.38961	NA	NA
chr1	37913013	37913157	B1	+	Lyg2	-	N	NA	NA	NA	29	5	3	0.852941	19	15	9	4	0.625	15	3	3	0	0.5	3	8	6	0	0.571429	7	0.227941	0.0637218	1	0.352941	NA	NA	0.281513	NA	NA	0.125	NA	NA	0.0535714	NA	NA	-0.0714286	NA	NA
chr1	37930463	37930609	B1	+	N	NA	N	NA	NA	NA	76	15	17	0.835165	28	55	10	7	0.846154	16	25	6	0	0.806452	7	23	2	0	0.92	6	-0.010989	1	1	0.0287132	0.784177	1	-0.0848352	0.35838	1	0.0397022	0.770356	1	-0.0738462	0.498452	1	-0.113548	0.276557	1
chr1	37934946	37935135	B2	+	N	NA	N	NA	NA	NA	36	7	6	0.837209	27	21	1	4	0.954545	17	8	2	0	0.8	5	10	2	0	0.833333	7	-0.117336	0.248437	1	0.0372093	NA	NA	0.00387597	NA	NA	0.154545	NA	NA	0.121212	NA	NA	-0.0333333	NA	NA
chr1	37958877	37959024	B1	-	N	NA	N	NA	NA	NA	28	11	8	0.717949	28	20	3	6	0.869565	16	4	0	0	1	2	10	3	0	0.769231	7	-0.151616	0.217936	1	-0.282051	NA	NA	-0.0512821	NA	NA	-0.130435	NA	NA	0.100334	NA	NA	0.230769	NA	NA
chr1	37961813	37962003	B2	+	N	NA	N	NA	NA	NA	11	13	1	0.458333	25	2	5	1	0.285714	8	2	2	0	0.5	4	4	1	0	0.8	5	0.172619	NA	NA	-0.0416667	NA	NA	-0.341667	NA	NA	-0.214286	NA	NA	-0.514286	NA	NA	-0.3	NA	NA
chr1	37973599	37973789	B2	-	N	NA	N	NA	NA	NA	13	4	5	0.764706	22	6	0	0	1	6	4	0	1	1	5	6	2	0	0.75	8	-0.235294	NA	NA	-0.235294	NA	NA	0.0147059	NA	NA	0	NA	NA	0.25	NA	NA	0.25	NA	NA
chr1	37975810	37976004	B2	+	N	NA	N	NA	NA	NA	17	3	1	0.85	21	10	0	0	1	10	7	0	0	1	7	7	0	0	1	7	-0.15	NA	NA	-0.15	NA	NA	-0.15	NA	NA	0	NA	NA	0	NA	NA	0	NA	NA
chr1	37993128	37993275	B1	+	Txndc9	-	N	NA	NA	NA	147	2	15	0.986577	29	85	4	6	0.955056	17	27	0	0	1	5	43	3	2	0.934783	9	0.031521	0.200146	1	-0.0134228	1	1	0.0517946	0.0865257	1	-0.0449438	0.571771	1	0.0202736	0.689665	1	0.0652174	0.291096	1
chr1	38000557	38000704	B1	-	Eif5b	+	N	NA	NA	NA	118	8	5	0.936508	21	110	4	7	0.964912	18	21	0	0	1	3	78	2	0	0.975	12	-0.0284043	0.382867	1	-0.0634921	NA	NA	-0.0384921	0.321939	1	-0.0350877	NA	NA	-0.0100877	1	1	0.025	NA	NA
chr1	38002333	38002480	B1	+	Eif5b	+	N	NA	NA	NA	153	3	15	0.980769	26	104	0	8	1	17	28	0	0	1	4	51	1	1	0.980769	8	-0.0192308	0.27722	1	-0.0192308	1	1	0	1	1	0	1	1	0.0192308	0.333333	1	0.0192308	1	1
chr1	38013996	38014186	B2	-	Eif5b	+	N	NA	NA	NA	93	4	8	0.958763	23	86	2	5	0.977273	20	47	2	1	0.959184	11	26	1	1	0.962963	7	-0.0185098	0.68462	1	-0.000420786	1	1	-0.00420008	1	1	0.0180891	0.617124	1	0.0143098	0.555554	1	-0.00377929	1	1
chr1	38016738	38016940	B2	+	Eif5b	+	N	NA	NA	NA	80	1	6	0.987654	23	56	3	6	0.949153	18	46	0	0	1	12	44	1	0	0.977778	12	0.0385018	0.309994	1	-0.0123457	1	1	0.00987654	1	1	-0.0508475	0.254396	1	-0.0286252	0.631613	1	0.0222222	0.494505	1
chr1	38022807	38023000	B2	-	Eif5b	+	N	NA	NA	NA	35	3	7	0.921053	17	41	3	6	0.931818	19	16	6	0	0.727273	8	17	2	1	0.894737	7	-0.0107656	1	1	0.19378	0.0625705	1	0.0263158	NA	NA	0.204545	0.0506025	1	0.0370813	NA	NA	-0.167464	NA	NA
chr1	38072203	38072394	B2	-	Rev1	-	N	NA	NA	NA	49	2	7	0.960784	34	23	1	2	0.958333	15	20	1	0	0.952381	11	10	1	0	0.909091	6	0.00245098	1	1	0.00840336	1	1	0.0516934	NA	NA	0.00595238	1	1	0.0492424	NA	NA	0.04329	NA	NA
chr1	38078743	38078948	B2	+	Rev1	-	N	NA	NA	NA	14	1	2	0.933333	17	10	0	0	1	10	9	0	0	1	9	4	0	0	1	4	-0.0666667	NA	NA	-0.0666667	NA	NA	-0.0666667	NA	NA	0	NA	NA	0	NA	NA	0	NA	NA
chr1	38084237	38084432	B2	-	Rev1	-	N	NA	NA	NA	16	0	1	1	17	12	0	0	1	12	10	0	0	1	10	9	1	0	0.9	10	0	NA	NA	0	NA	NA	0.1	NA	NA	0	NA	NA	0.1	NA	NA	0.1	NA	NA
chr1	38118522	38118668	B1	+	Rev1	-	N	NA	NA	NA	76	1	1	0.987013	31	48	0	1	1	18	52	1	0	0.981132	18	33	2	0	0.942857	12	-0.012987	1	1	0.00588091	1	1	0.0441558	0.22973	1	0.0188679	1	1	0.0571429	0.174846	1	0.0382749	0.560491	1
chr1	38119914	38120107	B2	+	Rev1	-	N	NA	NA	NA	57	1	12	0.982759	30	45	1	8	0.978261	21	46	1	0	0.978723	17	30	0	1	1	11	0.00449775	1	1	0.00403522	1	1	-0.0172414	1	1	-0.000462534	1	1	-0.0217391	1	1	-0.0212766	1	1
chr1	38150392	38150583	B2	+	N	NA	N	NA	NA	NA	37	4	2	0.902439	25	35	2	3	0.945946	22	9	1	0	0.9	6	14	0	0	1	7	-0.0435069	0.677525	1	0.00243902	NA	NA	-0.097561	NA	NA	0.0459459	NA	NA	-0.0540541	NA	NA	-0.1	NA	NA
chr1	38153511	38153703	B2	+	N	NA	N	NA	NA	NA	89	8	10	0.917526	24	62	6	5	0.911765	18	27	1	1	0.964286	6	39	4	0	0.906977	9	0.00576107	1	1	-0.0467599	0.68242	1	0.010549	1	1	-0.052521	0.669414	1	0.00478796	1	1	0.057309	0.64171	1
chr1	38190777	38190964	B2	+	Aff3	-	N	NA	NA	NA	67	1	9	0.985294	29	28	1	2	0.965517	12	18	1	0	0.947368	7	23	0	2	1	9	0.0197769	0.510739	1	0.0379257	NA	NA	-0.0147059	1	1	0.0181488	NA	NA	-0.0344828	1	1	-0.0526316	NA	NA
chr1	38196623	38196824	B2	-	Aff3	-	N	NA	NA	NA	19	0	0	1	19	7	0	0	1	7	6	0	0	1	6	7	0	0	1	7	0	NA	NA	0	NA	NA	0	NA	NA	0	NA	NA	0	NA	NA	0	NA	NA
chr1	38274310	38274457	B1	+	Aff3	-	N	NA	NA	NA	118	4	21	0.967213	23	68	2	9	0.971429	13	44	1	1	0.977778	7	43	0	1	1	7	-0.00421546	1	1	-0.0105647	1	1	-0.0327869	0.573593	1	-0.00634921	1	1	-0.0285714	0.524336	1	-0.0222222	1	1
chr1	38277584	38277731	B1	-	Aff3	-	N	NA	NA	NA	82	2	8	0.97619	20	58	5	4	0.920635	16	39	10	1	0.795918	11	32	7	0	0.820513	8	0.0555556	0.138634	1	0.180272	0.000813018	1	0.155678	0.00448329	1	0.124717	0.0909511	1	0.100122	0.20423	1	-0.0245945	1	1
chr1	38479960	38480150	B2	-	Aff3	-	N	NA	NA	NA	51	5	8	0.910714	19	41	0	1	1	14	22	3	1	0.88	7	26	0	0	1	8	-0.0892857	0.0708999	1	0.0307143	0.697163	1	-0.0892857	0.173089	1	0.12	0.0502622	1	0	1	1	-0.12	0.110444	1
chr1	38506034	38506181	B1	-	Aff3	-	N	NA	NA	NA	149	13	19	0.919753	28	72	3	9	0.96	14	60	2	1	0.967742	10	51	3	0	0.944444	8	-0.0402469	0.403611	1	-0.0479888	0.246294	1	-0.0246914	0.765998	1	-0.00774194	1	1	0.0155556	0.694224	1	0.0232975	0.662569	1
chr1	38551590	38551738	B1	-	Aff3	-	N	NA	NA	NA	149	13	5	0.919753	32	70	4	6	0.945946	14	35	1	1	0.972222	7	31	2	0	0.939394	6	-0.0261929	0.593153	1	-0.0524691	0.472521	1	-0.0196409	1	1	-0.0262763	1	1	0.00655201	1	1	0.0328283	0.603199	1
chr1	38674697	38674843	B1	+	N	NA	N	NA	NA	NA	154	9	7	0.944785	32	44	1	8	0.977778	10	75	3	0	0.961538	16	16	1	0	0.941176	3	-0.0329925	0.693526	1	-0.0167532	0.75596	1	0.00360881	NA	NA	0.0162393	1	1	0.0366013	NA	NA	0.020362	NA	NA
chr1	38704799	38705206	IAP_LTR	+	N	NA	N	NA	NA	NA	465	18	39	0.962733	28	128	10	12	0.927536	9	80	1	2	0.987654	4	130	1	2	0.992366	8	0.0351967	0.100717	1	-0.0249214	0.500252	1	-0.0296335	0.0927904	1	-0.0601181	0.0577739	1	-0.0648302	0.0104425	1	-0.00471209	1	1
chr1	38708605	38709012	IAP_LTR	+	N	NA	N	NA	NA	NA	315	12	19	0.963303	19	205	14	23	0.936073	13	133	1	6	0.992537	7	105	1	1	0.990566	5	0.0272297	0.155274	1	-0.0292346	0.12075	1	-0.0272633	0.201954	1	-0.0564643	0.0119507	1	-0.054493	0.0259717	1	0.00197128	1	1
chr1	38734059	38734247	B2	+	N	NA	N	NA	NA	NA	57	2	3	0.966102	25	23	2	1	0.92	11	17	1	0	0.944444	6	11	1	0	0.916667	4	0.0461017	0.57879	1	0.0216573	NA	NA	0.049435	NA	NA	-0.0244444	NA	NA	0.00333333	NA	NA	0.0277778	NA	NA
chr1	38751659	38751805	B1	-	N	NA	N	NA	NA	NA	56	5	3	0.918033	25	30	2	10	0.9375	16	10	1	0	0.909091	4	10	2	0	0.833333	5	-0.0194672	1	1	0.00894188	NA	NA	0.0846995	NA	NA	0.0284091	NA	NA	0.104167	NA	NA	0.0757576	NA	NA
chr1	38761628	38761812	B2	+	N	NA	N	NA	NA	NA	46	13	12	0.779661	40	22	0	2	1	14	4	1	1	0.8	3	8	1	0	0.888889	5	-0.220339	0.0157091	1	-0.020339	NA	NA	-0.109228	NA	NA	0.2	NA	NA	0.111111	NA	NA	-0.0888889	NA	NA
chr1	38892176	38892364	B2	+	Chst10	-	N	NA	NA	NA	62	8	12	0.885714	32	27	0	3	1	11	16	0	0	1	6	12	0	0	1	6	-0.114286	0.101292	1	-0.114286	NA	NA	-0.114286	NA	NA	0	NA	NA	0	NA	NA	0	NA	NA
chr1	38913397	38913586	B2	-	N	NA	N	NA	NA	NA	38	2	3	0.95	17	27	4	4	0.870968	13	24	0	0	1	9	10	4	0	0.714286	6	0.0790323	0.393188	1	-0.05	0.52381	1	0.235714	NA	NA	-0.129032	0.123414	1	0.156682	NA	NA	0.285714	NA	NA
chr1	38935826	38936019	B2	+	N	NA	N	NA	NA	NA	84	7	10	0.923077	31	30	7	5	0.810811	14	20	2	0	0.909091	6	29	4	0	0.878788	11	0.112266	0.113577	1	0.013986	1	1	0.044289	0.481101	1	-0.0982801	0.46133	1	-0.0679771	0.521897	1	0.030303	1	1
chr1	38989579	38989771	B2	+	Pdcl3	+	N	NA	NA	NA	23	0	1	1	24	12	0	0	1	12	7	1	0	0.875	8	4	0	0	1	4	0	NA	NA	0.125	NA	NA	0	NA	NA	0.125	NA	NA	0	NA	NA	-0.125	NA	NA
chr1	39002933	39003078	B1	+	N	NA	N	NA	NA	NA	101	14	6	0.878261	33	50	4	5	0.925926	16	40	4	1	0.909091	12	13	3	0	0.8125	4	-0.0476651	0.430987	1	-0.03083	0.781173	1	0.0657609	NA	NA	0.016835	1	1	0.113426	NA	NA	0.0965909	NA	NA
chr1	39073786	39073933	B1	+	N	NA	N	NA	NA	NA	91	9	12	0.91	33	43	9	5	0.826923	15	15	1	1	0.9375	5	34	2	1	0.944444	11	0.0830769	0.184589	1	-0.0275	NA	NA	-0.0344444	0.727115	1	-0.110577	NA	NA	-0.117521	0.187936	1	-0.00694444	NA	NA
chr1	39291449	39291650	B2	+	Npas2	+	N	NA	NA	NA	22	1	4	0.956522	27	7	0	1	1	8	6	0	0	1	6	4	0	0	1	4	-0.0434783	NA	NA	-0.0434783	NA	NA	-0.0434783	NA	NA	0	NA	NA	0	NA	NA	0	NA	NA
chr1	39330449	39330594	B1	-	Npas2	+	N	NA	NA	NA	50	11	4	0.819672	24	21	3	1	0.875	10	31	1	0	0.96875	11	12	2	0	0.857143	5	-0.0553279	0.747806	1	-0.149078	0.0522006	1	-0.0374707	NA	NA	-0.09375	0.303177	1	0.0178571	NA	NA	0.111607	NA	NA
chr1	39390455	39390658	B2	+	Tbc1d8	-	N	NA	NA	NA	9	2	5	0.818182	16	3	7	2	0.3	12	3	4	0	0.428571	7	3	3	1	0.5	7	0.518182	NA	NA	0.38961	NA	NA	0.318182	NA	NA	-0.128571	NA	NA	-0.2	NA	NA	-0.0714286	NA	NA
chr1	39400161	39400347	B2	-	Tbc1d8	-	N	NA	NA	NA	30	2	4	0.9375	20	36	1	6	0.972973	24	13	0	0	1	7	10	2	1	0.833333	8	-0.035473	0.593236	1	-0.0625	NA	NA	0.104167	NA	NA	-0.027027	NA	NA	0.13964	NA	NA	0.166667	NA	NA
chr1	39401690	39401879	B2	+	Tbc1d8	-	N	NA	NA	NA	15	0	2	1	17	10	1	5	0.909091	16	7	0	0	1	7	3	1	0	0.75	4	0.0909091	NA	NA	0	NA	NA	0.25	NA	NA	-0.0909091	NA	NA	0.159091	NA	NA	0.25	NA	NA
chr1	39414151	39414339	B2	-	Tbc1d8	-	N	NA	NA	NA	20	1	0	0.952381	21	15	1	0	0.9375	16	10	1	0	0.909091	11	3	0	0	1	3	0.014881	NA	NA	0.04329	NA	NA	-0.047619	NA	NA	0.0284091	NA	NA	-0.0625	NA	NA	-0.0909091	NA	NA
chr1	39417013	39417199	B2	-	Tbc1d8	-	N	NA	NA	NA	33	0	2	1	20	26	0	2	1	17	20	0	0	1	12	8	0	0	1	4	0	1	1	0	1	1	0	NA	NA	0	1	1	0	NA	NA	0	NA	NA
chr1	39481040	39481225	B2	-	N	NA	N	NA	NA	NA	88	4	9	0.956522	31	27	1	4	0.964286	9	23	0	0	1	7	29	0	1	1	8	-0.00776398	1	1	-0.0434783	0.582208	1	-0.0434783	0.571319	1	-0.0357143	1	1	-0.0357143	0.491228	1	0	1	1
chr1	39489488	39489674	B2	-	N	NA	N	NA	NA	NA	71	1	2	0.986111	29	27	1	2	0.964286	15	20	2	0	0.909091	8	16	4	1	0.8	8	0.0218254	0.483636	1	0.0770202	0.135567	1	0.186111	0.00740881	1	0.0551948	0.575714	1	0.164286	0.145677	1	0.109091	0.400385	1
chr1	39494288	39494480	B2	+	N	NA	N	NA	NA	NA	73	8	6	0.901235	34	26	8	6	0.764706	16	10	0	1	1	6	13	0	1	1	7	0.136529	0.0752821	1	-0.0987654	NA	NA	-0.0987654	NA	NA	-0.235294	NA	NA	-0.235294	NA	NA	0	NA	NA
chr1	39523142	39523329	B2	+	N	NA	N	NA	NA	NA	34	4	7	0.894737	26	16	1	0	0.941176	10	26	1	0	0.962963	14	9	1	0	0.9	5	-0.0464396	NA	NA	-0.0682261	0.392569	1	-0.00526316	NA	NA	-0.0217865	NA	NA	0.0411765	NA	NA	0.062963	NA	NA
chr1	39531983	39532174	B2	-	N	NA	N	NA	NA	NA	18	3	2	0.857143	23	4	1	1	0.8	6	5	3	0	0.625	8	7	1	0	0.875	8	0.0571429	NA	NA	0.232143	NA	NA	-0.0178571	NA	NA	0.175	NA	NA	-0.075	NA	NA	-0.25	NA	NA
chr1	39533793	39533983	B2	+	N	NA	N	NA	NA	NA	27	18	8	0.6	31	5	5	2	0.5	8	6	8	0	0.428571	7	9	5	0	0.642857	7	0.1	NA	NA	0.171429	NA	NA	-0.0428571	NA	NA	0.0714286	NA	NA	-0.142857	NA	NA	-0.214286	NA	NA
chr1	39699116	39699261	B1	+	Rfx8	-	N	NA	NA	NA	79	16	13	0.831579	31	23	2	5	0.92	8	15	1	0	0.9375	4	17	6	0	0.73913	6	-0.0884211	0.357865	1	-0.105921	NA	NA	0.0924485	0.370722	1	-0.0175	NA	NA	0.18087	0.129962	1	0.19837	NA	NA
chr1	39705181	39705328	B1	-	Rfx8	-	N	NA	NA	NA	74	2	2	0.973684	29	32	3	5	0.914286	15	16	2	1	0.888889	8	13	1	0	0.928571	7	0.0593985	0.323272	1	0.0847953	NA	NA	0.0451128	NA	NA	0.0253968	NA	NA	-0.0142857	NA	NA	-0.0396825	NA	NA
chr1	39727863	39728186	L1MdTFIII	-	N	NA	N	NA	NA	NA	324	20	48	0.94186	30	85	8	14	0.913978	8	186	0	1	1	14	103	6	0	0.944954	8	0.027882	0.341583	1	-0.0581395	0.000181457	1	-0.00309366	1	1	-0.0860215	0.000123763	1	-0.0309756	0.417679	1	0.0550459	0.00232837	1
chr1	39747924	39748108	B2	-	N	NA	N	NA	NA	NA	64	2	5	0.969697	21	47	1	5	0.979167	16	41	1	0	0.97619	13	15	0	0	1	4	-0.0094697	1	1	-0.00649351	1	1	-0.030303	NA	NA	0.00297619	1	1	-0.0208333	NA	NA	-0.0238095	NA	NA
chr1	39758626	39758815	B2	-	N	NA	N	NA	NA	NA	17	16	3	0.515152	21	20	9	5	0.689655	19	11	4	0	0.733333	8	7	2	0	0.777778	5	-0.174504	0.19991	1	-0.218182	NA	NA	-0.262626	NA	NA	-0.0436782	NA	NA	-0.0881226	NA	NA	-0.0444444	NA	NA
chr1	39769309	39769501	B2	-	N	NA	N	NA	NA	NA	96	2	9	0.979592	31	33	0	6	1	12	35	2	0	0.945946	12	16	0	0	1	5	-0.0204082	1	1	0.0336459	0.30175	1	-0.0204082	NA	NA	0.0540541	0.49441	1	0	NA	NA	-0.0540541	NA	NA
chr1	39822643	39822835	B2	+	N	NA	N	NA	NA	NA	35	1	3	0.972222	23	33	1	1	0.970588	20	5	1	0	0.833333	3	11	2	0	0.846154	8	0.00163399	1	1	0.138889	NA	NA	0.126068	NA	NA	0.137255	NA	NA	0.124434	NA	NA	-0.0128205	NA	NA
chr1	39972184	39972377	B2	-	Map4k4	+	N	NA	NA	NA	50	1	4	0.980392	35	10	1	1	0.909091	8	7	2	1	0.777778	6	7	1	0	0.875	6	0.0713012	NA	NA	0.202614	NA	NA	0.105392	NA	NA	0.131313	NA	NA	0.0340909	NA	NA	-0.0972222	NA	NA
chr1	39974954	39975141	B2	+	Map4k4	+	N	NA	NA	NA	79	15	6	0.840426	39	24	0	2	1	12	21	0	1	1	8	20	1	2	0.952381	10	-0.159574	0.0387517	1	-0.159574	0.0692388	1	-0.111955	0.297463	1	0	1	1	0.047619	0.466667	1	0.047619	1	1
chr1	39987733	39987880	B1	-	Map4k4	+	N	NA	NA	NA	163	14	15	0.920904	42	52	4	5	0.928571	15	56	0	2	1	12	39	1	0	0.975	8	-0.00766747	1	1	-0.079096	0.025041	1	-0.054096	0.31491	1	-0.0714286	0.118274	1	-0.0464286	0.397344	1	0.025	0.416667	1
chr1	40009144	40009343	B2	+	Map4k4	+	N	NA	NA	NA	94	3	8	0.969072	30	82	6	9	0.931818	27	21	1	0	0.954545	6	27	4	1	0.870968	9	0.037254	0.312848	1	0.0145267	0.563663	1	0.0981044	0.0582312	1	-0.0227273	1	1	0.0608504	0.284404	1	0.0835777	0.388628	1
chr1	40148090	40148242	L1MdF	-	N	NA	N	NA	NA	NA	174	7	23	0.961326	26	97	6	14	0.941748	16	46	1	0	0.978723	6	60	4	0	0.9375	8	0.0195784	0.556549	1	-0.0173974	1	1	0.023826	0.484337	1	-0.0369758	0.434486	1	0.00424757	1	1	0.0412234	0.393529	1
chr1	40195116	40195658	L1MdTFII	+	N	NA	N	NA	NA	NA	622	25	53	0.96136	24	404	12	36	0.971154	15	130	1	2	0.992366	4	334	9	6	0.973761	11	-0.00979372	0.493507	1	-0.0310063	0.104431	1	-0.0124008	0.362323	1	-0.0212126	0.319713	1	-0.00260709	1	1	0.0186055	0.29717	1
chr1	40210355	40210545	B2	-	N	NA	N	NA	NA	NA	16	5	3	0.761905	24	3	4	2	0.428571	9	4	1	0	0.8	5	4	1	0	0.8	5	0.333333	NA	NA	-0.0380952	NA	NA	-0.0380952	NA	NA	-0.371429	NA	NA	-0.371429	NA	NA	0	NA	NA
chr1	40224187	40224381	B2	+	N	NA	N	NA	NA	NA	20	3	1	0.869565	24	5	1	4	0.833333	10	2	1	0	0.666667	3	5	2	0	0.714286	7	0.0362319	NA	NA	0.202899	NA	NA	0.15528	NA	NA	0.166667	NA	NA	0.119048	NA	NA	-0.047619	NA	NA
chr1	40458227	40458574	L1MdF	-	Il1rl1	+	N	NA	NA	NA	218	15	41	0.935622	19	242	13	32	0.94902	22	141	10	4	0.933775	9	61	2	3	0.968254	4	-0.0133973	0.563188	1	0.00184748	1	1	-0.0326316	0.540797	1	0.0152448	0.514207	1	-0.0192344	0.743762	1	-0.0344791	0.515952	1
chr1	40472183	40472330	B1	-	Il18r1	+	N	NA	NA	NA	40	3	1	0.930233	24	21	1	0	0.954545	13	13	0	0	1	7	6	0	0	1	3	-0.0243129	1	1	-0.0697674	NA	NA	-0.0697674	NA	NA	-0.0454545	NA	NA	-0.0454545	NA	NA	0	NA	NA
chr1	40505285	40505775	L1MdF	+	N	NA	N	NA	NA	NA	36	2	1	0.947368	23	21	5	1	0.807692	16	4	3	0	0.571429	4	15	1	0	0.9375	10	0.139676	0.109898	1	0.37594	NA	NA	0.00986842	NA	NA	0.236264	NA	NA	-0.129808	NA	NA	-0.366071	NA	NA
chr1	40594554	40594701	B1	+	Slc9a4	+	N	NA	NA	NA	54	7	4	0.885246	34	20	3	0	0.869565	12	20	2	0	0.909091	11	17	1	0	0.944444	10	0.0156807	1	1	-0.023845	1	1	-0.0591985	NA	NA	-0.0395257	1	1	-0.0748792	NA	NA	-0.0353535	NA	NA
chr1	40596602	40596750	B1	+	Slc9a4	+	N	NA	NA	NA	64	5	5	0.927536	28	35	3	3	0.921053	14	24	2	0	0.923077	9	30	2	0	0.9375	11	0.0064836	1	1	0.00445931	1	1	-0.00996377	1	1	-0.00202429	1	1	-0.0164474	1	1	-0.0144231	1	1
chr1	40649366	40649510	B1	-	N	NA	N	NA	NA	NA	36	5	6	0.878049	17	44	3	1	0.93617	17	18	0	0	1	6	27	6	0	0.818182	11	-0.0581214	0.464585	1	-0.121951	NA	NA	0.059867	0.524593	1	-0.0638298	NA	NA	0.117988	0.150962	1	0.181818	NA	NA
chr1	40738278	40738422	B1	-	Slc9a2	+	N	NA	NA	NA	136	7	14	0.951049	26	73	2	5	0.973333	12	46	0	2	1	7	39	2	0	0.95122	6	-0.0222844	0.721823	1	-0.048951	0.197828	1	-0.000170561	1	1	-0.0266667	0.524793	1	0.0221138	0.613348	1	0.0487805	0.219193	1
chr1	41088133	41088634	IAP_LTR	+	N	NA	N	NA	NA	NA	401	30	28	0.930394	26	179	7	18	0.962366	10	170	2	2	0.988372	9	177	3	2	0.983333	8	-0.0319712	0.141961	1	-0.0579777	0.00228777	1	-0.0529389	0.00588494	1	-0.0260065	0.177192	1	-0.0209677	0.337611	1	0.00503876	1	1
chr1	41090717	41091187	IAP_LTR	+	N	NA	N	NA	NA	NA	360	14	31	0.962567	29	101	2	7	0.980583	9	98	0	0	1	6	132	11	0	0.923077	10	-0.0180157	0.540707	1	-0.0374332	0.0855313	1	0.0394899	0.0689889	1	-0.0194175	0.497811	1	0.0575056	0.0793607	1	0.0769231	0.00339588	1
chr1	41224390	41224543	B1	-	N	NA	N	NA	NA	NA	15	11	0	0.576923	26	3	1	2	0.75	6	5	1	1	0.833333	7	3	0	0	1	3	-0.173077	NA	NA	-0.25641	NA	NA	-0.423077	NA	NA	-0.0833333	NA	NA	-0.25	NA	NA	-0.166667	NA	NA
chr1	41324373	41324877	L1MdF	-	N	NA	N	NA	NA	NA	18	2	8	0.9	19	17	0	4	1	12	10	1	0	0.909091	8	9	0	1	1	6	-0.1	NA	NA	-0.00909091	NA	NA	-0.1	NA	NA	0.0909091	NA	NA	0	NA	NA	-0.0909091	NA	NA
chr1	41382562	41382707	B1	-	N	NA	N	NA	NA	NA	84	10	4	0.893617	26	29	2	2	0.935484	11	40	0	0	1	10	10	0	0	1	3	-0.0418668	0.728583	1	-0.106383	0.0326431	1	-0.106383	NA	NA	-0.0645161	0.187123	1	-0.0645161	NA	NA	0	NA	NA
chr1	41467802	41468134	L1MdA	+	N	NA	N	NA	NA	NA	283	33	44	0.89557	31	103	8	19	0.927928	11	94	4	0	0.959184	7	113	12	0	0.904	9	-0.0323583	0.356135	1	-0.0636141	0.0666974	1	-0.00843038	0.862944	1	-0.0312557	0.385183	1	0.0239279	0.641063	1	0.0551837	0.126017	1
chr1	41523345	41523642	L1MdF	-	N	NA	N	NA	NA	NA	47	19	13	0.712121	28	24	3	14	0.888889	12	31	8	0	0.794872	11	24	4	0	0.857143	10	-0.176768	0.1054	1	-0.0827506	0.48863	1	-0.145022	0.190667	1	0.0940171	0.503458	1	0.031746	1	1	-0.0622711	0.747933	1
chr1	41577889	41578036	B1	-	N	NA	N	NA	NA	NA	46	9	4	0.836364	17	55	0	6	1	17	38	2	0	0.95	11	19	2	1	0.904762	6	-0.163636	0.00273873	1	-0.113636	0.111697	1	-0.0683983	0.717248	1	0.05	0.174692	1	0.0952381	0.0736842	1	0.0452381	0.602418	1
chr1	41614536	41614680	B1	+	N	NA	N	NA	NA	NA	32	6	6	0.842105	27	21	0	5	1	14	17	1	0	0.944444	9	12	0	0	1	6	-0.157895	0.0796362	1	-0.102339	NA	NA	-0.157895	NA	NA	0.0555556	NA	NA	0	NA	NA	-0.0555556	NA	NA
chr1	41715205	41715351	B1	+	N	NA	N	NA	NA	NA	51	8	6	0.864407	25	25	0	0	1	10	17	0	0	1	6	17	0	0	1	6	-0.135593	0.0981104	1	-0.135593	NA	NA	-0.135593	NA	NA	0	NA	NA	0	NA	NA	0	NA	NA
chr1	41794714	41794902	B2	-	N	NA	N	NA	NA	NA	30	7	6	0.810811	16	38	0	3	1	17	11	1	0	0.916667	5	8	2	0	0.8	4	-0.189189	0.00518708	1	-0.105856	NA	NA	0.0108108	NA	NA	0.0833333	NA	NA	0.2	NA	NA	0.116667	NA	NA
chr1	41993209	41993353	B1	+	N	NA	N	NA	NA	NA	61	5	3	0.924242	26	23	0	1	1	9	21	3	0	0.875	10	21	2	0	0.913043	8	-0.0757576	0.321719	1	0.0492424	0.435365	1	0.0111989	1	1	0.125	0.234043	1	0.0869565	0.488889	1	-0.0380435	1	1
chr1	42043635	42043822	B2	-	N	NA	N	NA	NA	NA	27	3	6	0.9	24	31	3	5	0.911765	21	4	0	0	1	2	5	0	0	1	3	-0.0117647	1	1	-0.1	NA	NA	-0.1	NA	NA	-0.0882353	NA	NA	-0.0882353	NA	NA	0	NA	NA
chr1	42137429	42137957	L1MdA	+	N	NA	N	NA	NA	NA	540	41	56	0.929432	27	389	18	35	0.955774	18	164	3	3	0.982036	7	230	11	2	0.954357	10	-0.0263419	0.10143	1	-0.0526039	0.00835965	1	-0.0249248	0.209666	1	-0.026262	0.148484	1	0.00141711	1	1	0.0276791	0.17037	1
chr1	42334670	42335085	L1MdTFII	+	N	NA	N	NA	NA	NA	535	29	66	0.948582	27	171	5	19	0.971591	9	99	0	1	1	4	145	3	1	0.97973	6	-0.0230093	0.300898	1	-0.0514184	0.0142032	1	-0.0311482	0.120912	1	-0.0284091	0.163263	1	-0.00813882	0.73146	1	0.0202703	0.276587	1
chr1	42404041	42404183	B1	+	N	NA	N	NA	NA	NA	23	26	2	0.469388	28	12	4	1	0.75	11	12	4	2	0.75	12	7	3	0	0.7	8	-0.280612	NA	NA	-0.280612	NA	NA	-0.230612	NA	NA	0	NA	NA	0.05	NA	NA	0.05	NA	NA
chr1	42422594	42422739	B1	+	N	NA	N	NA	NA	NA	32	5	2	0.864865	20	15	5	0	0.75	10	26	5	0	0.83871	16	12	1	0	0.923077	7	0.114865	0.297503	1	0.0261552	1	1	-0.0582121	NA	NA	-0.0887097	0.486215	1	-0.173077	NA	NA	-0.0843672	NA	NA
chr1	42664253	42664450	B2	+	Pantr1	-	N	NA	NA	NA	39	3	5	0.928571	30	24	1	3	0.96	17	16	0	0	1	9	9	0	0	1	5	-0.0314286	1	1	-0.0714286	NA	NA	-0.0714286	NA	NA	-0.04	NA	NA	-0.04	NA	NA	0	NA	NA
chr1	42731814	42731955	B1	+	N	NA	N	NA	NA	NA	22	1	1	0.956522	24	9	2	0	0.818182	11	13	0	0	1	13	6	0	0	1	6	0.13834	NA	NA	-0.0434783	NA	NA	-0.0434783	NA	NA	-0.181818	NA	NA	-0.181818	NA	NA	0	NA	NA
chr1	42760787	42760979	B2	+	N	NA	N	NA	NA	NA	13	2	1	0.866667	16	8	1	1	0.888889	10	5	1	1	0.833333	7	3	1	0	0.75	4	-0.0222222	NA	NA	0.0333333	NA	NA	0.116667	NA	NA	0.0555556	NA	NA	0.138889	NA	NA	0.0833333	NA	NA
chr1	42769828	42769977	B1	-	N	NA	N	NA	NA	NA	101	10	12	0.90991	27	48	1	10	0.979592	13	36	1	1	0.972973	8	24	2	0	0.923077	6	-0.0696819	0.17475	1	-0.0630631	0.292455	1	-0.013167	1	1	0.00661886	1	1	0.0565149	0.274343	1	0.049896	0.56395	1
chr1	42789254	42789462	B2	+	N	NA	N	NA	NA	NA	52	3	3	0.945455	22	35	0	5	1	15	15	1	1	0.9375	6	24	4	1	0.857143	10	-0.0545455	0.279026	1	0.00795455	NA	NA	0.0883117	0.21868	1	0.0625	NA	NA	0.142857	0.0343733	1	0.0803571	NA	NA
chr1	42864208	42864395	B2	+	Mrps9	+	N	NA	NA	NA	48	2	4	0.96	22	28	0	6	1	14	25	0	1	1	9	23	0	0	1	8	-0.04	0.5338	1	-0.04	0.54955	1	-0.04	1	1	0	1	1	0	1	1	0	1	1
chr1	43008662	43008853	B2	-	Gpr45	+	N	NA	NA	NA	20	1	1	0.952381	22	14	0	2	1	16	7	0	0	1	7	8	1	0	0.888889	9	-0.047619	NA	NA	-0.047619	NA	NA	0.0634921	NA	NA	0	NA	NA	0.111111	NA	NA	0.111111	NA	NA
chr1	43014356	43014547	B2	+	Gpr45	+	N	NA	NA	NA	50	4	5	0.925926	23	41	3	5	0.931818	19	29	0	1	1	12	18	4	0	0.818182	8	-0.00589226	1	1	-0.0740741	0.292399	1	0.107744	0.218676	1	-0.0681818	0.271689	1	0.113636	0.210026	1	0.181818	0.0292717	1
chr1	43071754	43071947	B2	-	Tgfbrap1	-	N	NA	NA	NA	94	6	16	0.94	30	24	7	9	0.774194	10	67	5	1	0.930556	15	30	3	1	0.909091	8	0.165806	0.013137	1	0.00944444	1	1	0.0309091	0.689403	1	-0.156362	0.0402793	1	-0.134897	0.178026	1	0.0214646	0.70413	1
chr1	43121417	43121607	B2	+	N	NA	N	NA	NA	NA	89	3	8	0.967391	32	28	6	7	0.823529	14	38	3	1	0.926829	13	25	0	1	1	8	0.143862	0.011729	1	0.040562	0.371776	1	-0.0326087	1	1	-0.1033	0.284693	1	-0.176471	0.0337792	1	-0.0731707	0.283217	1
chr1	43165938	43166124	B2	-	Fhl2	-	N	NA	NA	NA	8	4	6	0.666667	18	6	1	2	0.857143	9	6	2	0	0.75	8	8	2	0	0.8	10	-0.190476	NA	NA	-0.0833333	NA	NA	-0.133333	NA	NA	0.107143	NA	NA	0.0571429	NA	NA	-0.05	NA	NA
chr1	43190195	43190381	B2	+	Fhl2	-	N	NA	NA	NA	63	2	4	0.969231	27	29	3	1	0.90625	15	24	1	0	0.96	11	22	4	0	0.846154	9	0.0629808	0.327646	1	0.00923077	1	1	0.123077	0.0534111	1	-0.05375	0.623301	1	0.0600962	0.689045	1	0.113846	0.34974	1
chr1	43226185	43226562	L1MdA	+	N	NA	N	NA	NA	NA	256	13	26	0.951673	17	143	1	9	0.993056	8	210	11	0	0.950226	11	183	12	3	0.938462	11	-0.0413827	0.0412388	1	0.00144662	1	1	0.0132113	0.539595	1	0.0428293	0.0323644	1	0.054594	0.00910356	1	0.0117647	0.669969	1
chr1	43282288	43282479	B2	+	N	NA	N	NA	NA	NA	16	2	3	0.888889	21	9	0	1	1	10	6	0	0	1	6	10	0	0	1	10	-0.111111	NA	NA	-0.111111	NA	NA	-0.111111	NA	NA	0	NA	NA	0	NA	NA	0	NA	NA
chr1	43295119	43295264	B1	+	N	NA	N	NA	NA	NA	132	15	6	0.897959	33	79	8	5	0.908046	20	53	3	0	0.946429	12	71	3	1	0.959459	17	-0.0100868	1	1	-0.0484694	0.408765	1	-0.0615003	0.190558	1	-0.0383826	0.528064	1	-0.0514135	0.227588	1	-0.0130309	1	1
chr1	43348720	43348865	B1	+	N	NA	N	NA	NA	NA	53	7	6	0.883333	24	59	3	0	0.951613	24	13	1	0	0.928571	5	20	2	1	0.909091	9	-0.0682796	0.201318	1	-0.0452381	NA	NA	-0.0257576	1	1	0.0230415	NA	NA	0.042522	0.602469	1	0.0194805	NA	NA
chr1	43357773	43357958	B2	-	N	NA	N	NA	NA	NA	54	2	3	0.964286	24	30	2	3	0.9375	17	6	0	0	1	3	17	1	0	0.944444	8	0.0267857	0.619605	1	-0.0357143	NA	NA	0.0198413	NA	NA	-0.0625	NA	NA	-0.00694444	NA	NA	0.0555556	NA	NA
chr1	43407461	43407650	B2	-	N	NA	N	NA	NA	NA	67	8	5	0.893333	31	35	1	5	0.972222	18	17	0	1	1	7	26	2	0	0.928571	11	-0.0788889	0.266814	1	-0.106667	NA	NA	-0.0352381	0.724377	1	-0.0277778	NA	NA	0.0436508	0.576613	1	0.0714286	NA	NA
chr1	43417603	43417748	B1	-	N	NA	N	NA	NA	NA	79	7	13	0.918605	27	41	1	3	0.97619	14	34	0	0	1	9	33	1	0	0.970588	10	-0.0575858	0.270968	1	-0.0813953	0.189239	1	-0.0519836	0.438083	1	-0.0238095	1	1	0.00560224	1	1	0.0294118	1	1
chr1	43424848	43424996	B1	+	N	NA	N	NA	NA	NA	102	5	8	0.953271	32	45	1	3	0.978261	14	18	0	1	1	5	26	5	0	0.83871	9	-0.0249898	0.668928	1	-0.046729	NA	NA	0.114561	0.0453748	1	-0.0217391	NA	NA	0.139551	0.0360709	1	0.16129	NA	NA
chr1	43451949	43452136	B2	-	Nck2	+	N	NA	NA	NA	74	2	10	0.973684	26	35	0	8	1	14	32	0	0	1	10	21	0	2	1	8	-0.0263158	1	1	-0.0263158	1	1	-0.0263158	1	1	0	1	1	0	1	1	0	1	1
chr1	43513242	43513717	IAP_LTR	-	Nck2	+	N	NA	NA	NA	439	24	32	0.948164	32	157	12	24	0.928994	13	149	24	1	0.861272	11	164	3	0	0.982036	11	0.0191701	0.339636	1	0.0868925	0.000561853	1	-0.0338718	0.0745498	1	0.0677224	0.0520141	1	-0.0530418	0.0312964	1	-0.120764	2.7e-05	0.457816
chr1	43561704	43561897	B2	+	Nck2	+	N	NA	NA	NA	52	12	12	0.8125	24	10	5	8	0.666667	8	20	1	0	0.952381	6	30	5	3	0.857143	11	0.145833	NA	NA	-0.139881	0.170935	1	-0.0446429	0.78133	1	-0.285714	NA	NA	-0.190476	NA	NA	0.0952381	0.393243	1
chr1	43625977	43626405	L1MdF	+	N	NA	N	NA	NA	NA	234	30	30	0.886364	39	106	7	19	0.938053	21	96	1	0	0.989691	12	110	4	1	0.964912	13	-0.0516895	0.134682	1	-0.103327	0.00102751	1	-0.0785486	0.0173041	1	-0.0516376	0.0714215	1	-0.0268592	0.3746	1	0.0247784	0.377248	1
chr1	43676597	43676786	B2	-	N	NA	N	NA	NA	NA	16	5	1	0.761905	22	7	5	0	0.583333	12	3	3	0	0.5	6	2	3	0	0.4	5	0.178571	NA	NA	0.261905	NA	NA	0.361905	NA	NA	0.0833333	NA	NA	0.183333	NA	NA	0.1	NA	NA
chr1	43697558	43697758	B2	+	N	NA	N	NA	NA	NA	40	4	2	0.909091	26	26	4	1	0.866667	18	14	1	0	0.933333	9	23	1	0	0.958333	13	0.0424242	0.707448	1	-0.0242424	NA	NA	-0.0492424	0.649338	1	-0.0666667	NA	NA	-0.0916667	0.367275	1	-0.025	NA	NA
chr1	43816267	43816415	B1	+	Uxs1	-	N	NA	NA	NA	61	1	3	0.983871	15	30	4	2	0.882353	8	70	3	1	0.958904	17	53	4	0	0.929825	13	0.101518	0.0515929	1	0.0249669	0.624453	1	0.0540464	0.192451	1	-0.0765512	0.205115	1	-0.0474716	0.465643	1	0.0290795	0.698521	1
chr1	43841777	43841973	B2	-	N	NA	N	NA	NA	NA	18	4	7	0.818182	17	16	3	3	0.842105	14	7	1	0	0.875	4	12	0	0	1	7	-0.0239234	NA	NA	-0.0568182	NA	NA	-0.181818	NA	NA	-0.0328947	NA	NA	-0.157895	NA	NA	-0.125	NA	NA
chr1	43854747	43855264	L1MdA	-	N	NA	N	NA	NA	NA	699	39	73	0.947154	31	378	18	48	0.954545	17	75	4	2	0.949367	3	132	4	2	0.970588	5	-0.00739098	0.669731	1	-0.00221262	NA	NA	-0.0234338	0.385384	1	0.00517837	NA	NA	-0.0160428	0.617584	1	-0.0212211	NA	NA
chr1	43860541	43860734	B2	-	N	NA	N	NA	NA	NA	19	1	5	0.95	25	9	1	4	0.9	14	2	0	0	1	2	4	0	0	1	4	0.05	NA	NA	-0.05	NA	NA	-0.05	NA	NA	-0.1	NA	NA	-0.1	NA	NA	0	NA	NA
chr1	43884633	43884823	B2	+	N	NA	N	NA	NA	NA	40	5	7	0.888889	30	19	4	2	0.826087	15	15	1	0	0.9375	9	15	0	0	1	8	0.0628019	0.474312	1	-0.0486111	NA	NA	-0.111111	NA	NA	-0.111413	NA	NA	-0.173913	NA	NA	-0.0625	NA	NA
chr1	43891729	43891914	B2	-	N	NA	N	NA	NA	NA	48	7	12	0.872727	21	36	9	8	0.8	19	63	7	1	0.9	21	32	6	1	0.842105	14	0.0727273	0.413591	1	-0.0272727	0.776589	1	0.030622	0.764546	1	-0.1	0.16916	1	-0.0421053	0.776398	1	0.0578947	0.374274	1
chr1	43893005	43893197	B2	+	N	NA	N	NA	NA	NA	59	4	6	0.936508	25	37	5	3	0.880952	18	39	11	0	0.78	21	28	3	0	0.903226	12	0.0555556	0.478626	1	0.156508	0.023559	1	0.0332821	0.68069	1	0.100952	0.272483	1	-0.0222734	1	1	-0.123226	0.228391	1
chr1	43925703	43925893	B2	+	N	NA	N	NA	NA	NA	66	6	8	0.916667	26	22	1	3	0.956522	9	28	2	0	0.933333	9	16	1	0	0.941176	6	-0.0398551	1	1	-0.0166667	1	1	-0.0245098	NA	NA	0.0231884	1	1	0.0153453	NA	NA	-0.00784314	NA	NA
chr1	43932218	43932405	B2	-	N	NA	N	NA	NA	NA	27	0	0	1	27	12	1	1	0.923077	14	9	1	0	0.9	10	5	0	0	1	5	0.0769231	NA	NA	0.1	NA	NA	0	NA	NA	0.0230769	NA	NA	-0.0769231	NA	NA	-0.1	NA	NA
chr1	43972914	43973062	B1	-	Tpp2	+	N	NA	NA	NA	96	5	5	0.950495	30	46	1	4	0.978723	14	22	2	2	0.916667	7	22	0	0	1	6	-0.0282284	0.664933	1	0.0338284	0.618561	1	-0.0495049	0.584284	1	0.0620567	0.262374	1	-0.0212766	1	1	-0.0833333	0.489855	1
chr1	44054310	44054497	B2	+	N	NA	N	NA	NA	NA	96	17	12	0.849558	29	49	16	5	0.753846	17	41	6	1	0.87234	10	12	1	0	0.923077	4	0.0957114	0.159981	1	-0.0227829	0.808357	1	-0.0735194	NA	NA	-0.118494	0.150886	1	-0.169231	NA	NA	-0.0507365	NA	NA
chr1	44084941	44085085	B1	+	N	NA	N	NA	NA	NA	50	0	4	1	21	43	3	4	0.934783	18	19	0	0	1	7	28	0	0	1	10	0.0652174	0.106243	1	0	NA	NA	0	1	1	-0.0652174	NA	NA	-0.0652174	0.284709	1	0	NA	NA
chr1	44109264	44109450	B2	-	Kdelc1	-	N	NA	NA	NA	18	1	2	0.947368	21	9	1	3	0.9	13	6	0	0	1	6	2	0	0	1	2	0.0473684	NA	NA	-0.0526316	NA	NA	-0.0526316	NA	NA	-0.1	NA	NA	-0.1	NA	NA	0	NA	NA
chr1	44245073	44245387	L1MdA	+	N	NA	N	NA	NA	NA	415	22	51	0.949657	30	197	14	30	0.933649	17	81	1	0	0.987805	5	106	8	3	0.929825	7	0.0160075	0.464416	1	-0.0381481	0.151328	1	0.0198322	0.485339	1	-0.0541556	0.0755982	1	0.00382473	1	1	0.0579803	0.0824038	1
chr1	44267173	44267469	L1MdA	+	N	NA	N	NA	NA	NA	170	19	25	0.899471	21	150	6	13	0.961538	16	91	1	1	0.98913	7	144	7	4	0.953642	15	-0.0620676	0.0355808	1	-0.0896595	0.00520663	1	-0.0541715	0.0673165	1	-0.027592	0.26398	1	0.00789608	0.783052	1	0.0354881	0.264829	1
chr1	44285132	44285640	L1MdA	-	N	NA	N	NA	NA	NA	499	45	53	0.917279	29	212	11	35	0.950673	12	88	3	0	0.967033	4	73	5	3	0.935897	7	-0.0333932	0.126439	1	-0.0497536	0.131074	1	-0.018618	0.823091	1	-0.0163603	0.764267	1	0.0147752	0.570125	1	0.0311355	0.473048	1
chr1	44295287	44295755	IAP_LTR	+	N	NA	N	NA	NA	NA	742	19	48	0.975033	30	339	6	27	0.982609	16	175	2	1	0.988701	6	174	22	5	0.887755	8	-0.00757584	0.517528	1	-0.0136677	0.39898	1	0.0872778	1.53e-06	0.0260363	-0.00609187	0.722535	1	0.0948536	5.56e-06	0.0943436	0.100945	3.33e-05	0.565962
chr1	44309614	44311365	L1MdF	-	N	NA	N	NA	NA	NA	446	53	47	0.893788	31	311	14	31	0.956923	19	168	17	2	0.908108	9	58	21	1	0.734177	8	-0.0631355	0.00102404	1	-0.0143205	0.670832	1	0.15961	0.000381199	1	0.048815	0.0334844	1	0.222746	3.01e-08	0.000958275	0.173931	0.000456911	1
chr1	44316268	44316457	B2	+	N	NA	N	NA	NA	NA	77	9	7	0.895349	28	52	4	5	0.928571	19	20	2	1	0.909091	6	27	4	3	0.870968	9	-0.0332226	0.566573	1	-0.0137421	1	1	0.0243811	0.74288	1	0.0194805	1	1	0.0576037	0.447785	1	0.0381232	1	1
chr1	44348550	44349010	L1MdA	+	N	NA	N	NA	NA	NA	329	30	59	0.916435	25	228	23	37	0.908367	18	228	9	1	0.962025	14	40	3	0	0.930233	4	0.00806801	0.770976	1	-0.0455908	0.0283035	1	-0.013798	1	1	-0.0536588	0.0177024	1	-0.021866	0.778701	1	0.0317928	0.403903	1
chr1	44374681	44375632	L1MdA	-	N	NA	N	NA	NA	NA	1419	68	108	0.95427	35	454	8	58	0.982684	11	355	9	15	0.975275	9	253	9	2	0.965649	8	-0.0284136	0.0054171	1	-0.0210044	0.0787518	1	-0.0113785	0.513629	1	0.00740926	0.470447	1	0.0170351	0.199984	1	0.00962587	0.479067	1
chr1	44480456	44481799	L1MdTFI	+	N	NA	N	NA	NA	NA	1434	122	189	0.921594	24	853	31	121	0.964932	16	473	10	4	0.979296	6	464	33	13	0.933602	7	-0.0433383	1.22e-05	0.249721	-0.0577022	1.22e-06	0.0250482	-0.0120078	0.435328	1	-0.0143639	0.183625	1	0.0313305	0.0107807	1	0.0456945	0.000485717	1
chr1	44497305	44497876	L1MdF	+	N	NA	N	NA	NA	NA	254	16	46	0.940741	22	200	14	33	0.934579	19	82	5	1	0.942529	6	101	13	0	0.885965	10	0.0061613	0.850308	1	-0.00178799	1	1	0.0547758	0.0886641	1	-0.0079493	1	1	0.0486145	0.14229	1	0.0565638	0.214825	1
chr1	44529314	44529507	B2	-	N	NA	N	NA	NA	NA	100	5	29	0.952381	33	87	1	9	0.988636	23	38	0	2	1	9	22	1	1	0.956522	5	-0.0362554	0.222441	1	-0.047619	0.324944	1	-0.00414079	1	1	-0.0113636	1	1	0.0321146	0.372973	1	0.0434783	0.377049	1
chr1	44607936	44609254	L1MdA	-	Gulp1	+	N	NA	NA	NA	1335	60	99	0.956989	24	984	25	126	0.975223	20	337	19	2	0.946629	6	217	6	3	0.973094	4	-0.0182337	0.0184772	1	0.01036	0.392292	1	-0.0161049	0.360191	1	0.0285938	0.0134695	1	0.00212882	0.814397	1	-0.026465	0.145424	1
chr1	44692565	44693495	L1MdA	+	Gulp1	+	N	NA	NA	NA	1359	44	140	0.968639	35	765	18	78	0.977011	21	688	9	6	0.987088	15	381	4	3	0.98961	8	-0.00837286	0.284558	1	-0.0184489	0.0113826	1	-0.0209718	0.0205549	1	-0.010076	0.17501	1	-0.0125989	0.171587	1	-0.00252287	1	1
chr1	44705599	44705784	B2	+	Gulp1	+	N	NA	NA	NA	13	3	1	0.8125	17	15	1	2	0.9375	18	10	0	0	1	10	10	0	0	1	10	-0.125	NA	NA	-0.1875	NA	NA	-0.1875	NA	NA	-0.0625	NA	NA	-0.0625	NA	NA	0	NA	NA
chr1	44728324	44728943	L1MdTFIII	-	Gulp1	+	N	NA	NA	NA	511	22	69	0.958724	26	242	5	36	0.979757	12	151	3	4	0.980519	7	150	4	4	0.974026	6	-0.0210329	0.204803	1	-0.0217953	0.326097	1	-0.0153018	0.478094	1	-0.000762396	1	1	0.00573111	0.737631	1	0.00649351	1	1
chr1	44882131	44883441	L1MdF	+	N	NA	N	NA	NA	NA	137	23	19	0.85625	29	76	8	11	0.904762	17	67	15	1	0.817073	15	31	10	2	0.756098	10	-0.0485119	0.317913	1	0.0391768	0.45794	1	0.100152	0.154744	1	0.0876887	0.119196	1	0.148664	0.0327172	1	0.0609756	0.479207	1
chr1	44897050	44903461	L1MdF	+	N	NA	N	NA	NA	NA	1213	137	160	0.898519	45	732	80	109	0.901478	29	398	22	5	0.947619	11	174	12	0	0.935484	8	-0.00295931	0.882548	1	-0.0491005	0.00168227	1	-0.0369654	0.144596	1	-0.0461412	0.00612396	1	-0.034006	0.161935	1	0.0121352	0.568161	1
chr1	44952626	44952773	B1	-	N	NA	N	NA	NA	NA	28	7	1	0.8	19	45	5	4	0.9	28	9	2	0	0.818182	6	13	2	0	0.866667	8	-0.1	0.219198	1	-0.0181818	NA	NA	-0.0666667	NA	NA	0.0818182	NA	NA	0.0333333	NA	NA	-0.0484848	NA	NA
chr1	44959261	44960586	L1MdTFI	+	N	NA	N	NA	NA	NA	1218	179	138	0.871868	25	676	22	85	0.968481	13	513	25	19	0.953532	12	345	20	8	0.945205	7	-0.0966131	2.21e-14	4.54e-10	-0.0816633	3.33e-08	0.000683362	-0.0733372	3.76e-05	0.771712	0.0149498	0.180106	1	0.0232759	0.0695755	1	0.00832612	0.640744	1
chr1	45033316	45033461	B1	-	N	NA	N	NA	NA	NA	91	9	11	0.91	23	61	1	11	0.983871	16	20	0	0	1	4	25	3	1	0.892857	7	-0.073871	0.090414	1	-0.09	0.353212	1	0.0171429	0.724215	1	-0.016129	1	1	0.0910138	0.0875031	1	0.107143	0.255319	1
chr1	45062631	45062778	B1	+	N	NA	N	NA	NA	NA	55	2	6	0.964912	22	22	1	6	0.956522	10	32	1	0	0.969697	11	17	3	0	0.85	7	0.00839054	1	1	-0.00478469	1	1	0.114912	0.106849	1	-0.0131752	1	1	0.106522	0.323475	1	0.119697	0.145018	1
chr1	45085161	45085451	L1MdF	-	N	NA	N	NA	NA	NA	93	9	12	0.911765	18	43	2	7	0.955556	9	68	5	1	0.931507	11	72	8	1	0.9	11	-0.0437908	0.504196	1	-0.0197421	0.780307	1	0.0117647	0.802742	1	0.0240487	0.707053	1	0.0555556	0.327825	1	0.0315068	0.569485	1
chr1	45162002	45169107	L1MdF	+	N	NA	N	NA	NA	NA	1722	200	200	0.895942	54	972	78	110	0.925714	31	357	20	7	0.94695	9	560	70	10	0.888889	17	-0.0297726	0.00829134	1	-0.0510079	0.00149595	1	0.00705284	0.602258	1	-0.0212353	0.191439	1	0.0368254	0.0125727	1	0.0580607	0.00190985	1
chr1	45186456	45186949	L1MdF	+	N	NA	N	NA	NA	NA	107	35	27	0.753521	26	51	10	14	0.836066	13	35	7	0	0.833333	6	23	3	0	0.884615	4	-0.0825444	0.268495	1	-0.0798122	0.40231	1	-0.131094	0.202452	1	0.00273224	1	1	-0.0485498	0.746636	1	-0.0512821	0.73027	1
chr1	45204854	45206013	L1MdA	-	N	NA	N	NA	NA	NA	1024	50	123	0.953445	22	787	37	101	0.955097	18	408	10	3	0.976077	7	441	20	3	0.956616	9	-0.00165202	0.912089	1	-0.0226315	0.0553464	1	-0.00317099	0.893971	1	-0.0209795	0.0825966	1	-0.00151896	1	1	0.0194605	0.137111	1
chr1	45236894	45237200	L1MdTFIII	-	N	NA	N	NA	NA	NA	334	20	37	0.943503	26	140	7	21	0.952381	11	89	2	0	0.978022	6	107	3	3	0.972727	9	-0.00887813	0.829226	1	-0.0345192	0.276089	1	-0.0292244	0.314672	1	-0.025641	0.488629	1	-0.0203463	0.523212	1	0.00529471	1	1
chr1	45252684	45253070	L1MdF	-	N	NA	N	NA	NA	NA	215	9	26	0.959821	36	101	7	11	0.935185	17	49	1	1	0.98	7	62	4	0	0.939394	9	0.0246362	0.412036	1	-0.0201786	0.695127	1	0.0204275	0.501344	1	-0.0448148	0.437053	1	-0.00420875	1	1	0.0406061	0.388376	1
chr1	45367311	45367455	B1	-	N	NA	N	NA	NA	NA	8	6	0	0.571429	14	5	1	0	0.833333	6	2	5	0	0.285714	7	4	0	0	1	4	-0.261905	NA	NA	0.285714	NA	NA	-0.428571	NA	NA	0.547619	NA	NA	-0.166667	NA	NA	-0.714286	NA	NA
chr1	45397050	45397239	B2	-	Col5a2	-	N	NA	NA	NA	53	5	6	0.913793	28	35	0	11	1	18	26	1	0	0.962963	10	20	2	0	0.909091	9	-0.0862069	0.152846	1	-0.0491699	0.6595	1	0.00470219	1	1	0.037037	0.435484	1	0.0909091	0.144737	1	0.0538721	0.580873	1
chr1	45431395	45431586	B2	+	Col5a2	-	N	NA	NA	NA	60	5	3	0.923077	28	32	3	5	0.914286	18	13	3	1	0.8125	7	2	1	0	0.666667	1	0.00879121	1	1	0.110577	NA	NA	0.25641	NA	NA	0.101786	NA	NA	0.247619	NA	NA	0.145833	NA	NA
chr1	45535857	45536004	B1	+	N	NA	N	NA	NA	NA	90	13	14	0.873786	36	51	4	0	0.927273	15	25	1	1	0.961538	7	19	4	0	0.826087	6	-0.0534863	0.421167	1	-0.0877521	0.298608	1	0.0476995	0.51254	1	-0.0342657	1	1	0.101186	0.225372	1	0.135452	0.172878	1
chr1	45654358	45654539	L1MdTFIII	+	N	NA	N	NA	NA	NA	182	14	27	0.928571	33	62	2	14	0.96875	11	58	3	0	0.95082	8	66	2	2	0.970588	10	-0.0401786	0.3711	1	-0.0222482	0.769283	1	-0.0420168	0.37441	1	0.0179303	0.674904	1	-0.00183823	1	1	-0.0197686	0.666785	1
chr1	45668972	45669165	B2	-	N	NA	N	NA	NA	NA	26	9	1	0.742857	20	14	1	1	0.933333	9	10	4	0	0.714286	7	6	2	0	0.75	4	-0.190476	NA	NA	0.0285714	NA	NA	-0.00714286	NA	NA	0.219048	NA	NA	0.183333	NA	NA	-0.0357143	NA	NA
chr1	45734075	45734426	IAP_LTR	+	N	NA	N	NA	NA	NA	459	33	45	0.932927	36	195	6	19	0.970149	15	140	2	2	0.985915	9	103	5	2	0.953704	7	-0.0372224	0.0678834	1	-0.0529887	0.0116057	1	-0.0207769	0.517758	1	-0.0157662	0.477592	1	0.0164455	0.524524	1	0.0322118	0.244399	1
chr1	45739001	45739352	IAP_LTR	+	N	NA	N	NA	NA	NA	397	26	43	0.938534	32	182	10	26	0.947917	16	116	7	1	0.943089	8	115	5	0	0.958333	8	-0.00938239	0.714362	1	-0.00455515	1	1	-0.0197991	0.508157	1	0.00482724	1	1	-0.0104167	0.789833	1	-0.0152439	0.768862	1
chr1	45785949	45786348	L1MdF	+	N	NA	N	NA	NA	NA	265	30	30	0.898305	25	68	6	10	0.918919	6	112	16	3	0.875	10	36	8	0	0.818182	3	-0.0206138	0.826386	1	0.0233051	0.498542	1	0.0801233	NA	NA	0.0439189	0.482442	1	0.100737	NA	NA	0.0568182	NA	NA
chr1	45792349	45792492	B1	-	N	NA	N	NA	NA	NA	50	4	4	0.925926	30	17	0	2	1	10	14	1	1	0.933333	8	10	1	0	0.909091	6	-0.0740741	NA	NA	-0.00740741	NA	NA	0.016835	NA	NA	0.0666667	NA	NA	0.0909091	NA	NA	0.0242424	NA	NA
chr1	45821457	45821644	B2	-	Wdr75	+	N	NA	NA	NA	73	6	8	0.924051	28	35	5	3	0.875	15	23	3	1	0.884615	10	25	4	2	0.862069	9	0.0490506	0.504239	1	0.0394352	0.686496	1	0.0619817	0.45293	1	-0.00961539	1	1	0.012931	1	1	0.0225464	1	1
chr1	45831393	45831537	B1	+	N	NA	N	NA	NA	NA	123	6	12	0.953488	26	85	0	4	1	17	55	1	0	0.982143	10	29	1	0	0.966667	5	-0.0465116	0.0833271	1	-0.0286545	0.676899	1	-0.0131783	1	1	0.0178571	0.397163	1	0.0333333	0.26087	1	0.0154762	1	1
chr1	45862989	45863178	B2	-	N	NA	N	NA	NA	NA	40	1	1	0.97561	28	16	2	1	0.888889	10	15	2	0	0.882353	9	7	0	0	1	4	0.0867209	NA	NA	0.0932568	NA	NA	-0.0243902	NA	NA	0.00653595	NA	NA	-0.111111	NA	NA	-0.117647	NA	NA
chr1	45950605	45950999	L1MdF	+	N	NA	N	NA	NA	NA	253	20	52	0.92674	28	181	12	32	0.937824	18	92	6	0	0.938776	8	92	4	1	0.958333	9	-0.0110839	0.712392	1	-0.0120356	0.819724	1	-0.0315934	0.343402	1	-0.000951676	1	1	-0.0205095	0.591282	1	-0.0195578	0.747465	1
chr1	46014382	46014528	B1	+	N	NA	N	NA	NA	NA	40	6	5	0.869565	21	16	0	2	1	7	17	3	0	0.85	7	22	2	0	0.916667	9	-0.130435	NA	NA	0.0195652	1	1	-0.0471015	0.706112	1	0.15	NA	NA	0.0833333	NA	NA	-0.0666667	0.645896	1
chr1	46057662	46057807	B1	+	N	NA	N	NA	NA	NA	98	6	7	0.942308	22	68	2	2	0.971429	13	18	0	0	1	3	52	6	0	0.896552	11	-0.0291209	0.477385	1	-0.0576923	NA	NA	0.045756	0.351487	1	-0.0285714	NA	NA	0.0748768	0.139666	1	0.103448	NA	NA
chr1	46064892	46065084	B2	-	N	NA	N	NA	NA	NA	9	2	4	0.818182	15	10	0	4	1	14	6	0	0	1	6	4	0	0	1	4	-0.181818	NA	NA	-0.181818	NA	NA	-0.181818	NA	NA	0	NA	NA	0	NA	NA	0	NA	NA
chr1	46076928	46077482	L1MdF	-	Dnah7b	+	N	NA	NA	NA	176	4	11	0.977778	29	79	6	6	0.929412	16	45	6	1	0.882353	7	65	22	1	0.747126	14	0.048366	0.0799786	1	0.0954248	0.00902614	1	0.230651	1.19e-08	0.000377796	0.0470588	0.365215	1	0.182285	0.00161191	1	0.135227	0.0785908	1
chr1	46129917	46130103	B2	-	Dnah7b	+	N	NA	NA	NA	19	1	1	0.95	21	8	0	2	1	10	9	0	0	1	9	6	0	1	1	7	-0.05	NA	NA	-0.05	NA	NA	-0.05	NA	NA	0	NA	NA	0	NA	NA	0	NA	NA
chr1	46148591	46148842	L1MdF	-	Dnah7b	+	N	NA	NA	NA	42	25	5	0.626866	33	28	10	4	0.736842	20	28	5	0	0.848485	11	7	1	0	0.875	4	-0.109976	0.287183	1	-0.221619	0.0355238	1	-0.248134	NA	NA	-0.111643	0.382678	1	-0.138158	NA	NA	-0.0265152	NA	NA
chr1	46180881	46181236	IAP_LTR	+	Dnah7b	+	N	NA	NA	NA	330	29	12	0.91922	24	108	2	2	0.981818	7	119	4	3	0.96748	7	110	11	0	0.909091	7	-0.0625981	0.025672	1	-0.0482596	0.095516	1	0.0101291	0.706577	1	0.0143385	0.686405	1	0.0727273	0.0207305	1	0.0583888	0.0662459	1
chr1	46284475	46284622	B1	-	Dnah7b	+	N	NA	NA	NA	190	14	21	0.931373	33	102	8	19	0.927273	17	23	2	0	0.92	5	71	9	0	0.8875	11	0.00409982	1	1	0.0113725	0.68882	1	0.0438725	0.232405	1	0.00727273	1	1	0.0397727	0.441392	1	0.0325	1	1
chr1	46288717	46289268	L1MdF	-	Dnah7b	+	N	NA	NA	NA	342	32	39	0.914439	28	112	6	21	0.949153	10	63	1	1	0.984375	4	187	7	4	0.963918	13	-0.034714	0.321478	1	-0.0699365	0.0680024	1	-0.049479	0.0344441	1	-0.0352225	0.424151	1	-0.014765	0.566608	1	0.0204575	0.683608	1
chr1	46313351	46313864	L1MdA	+	Dnah7b	+	N	NA	NA	NA	323	32	38	0.909859	20	127	7	18	0.947761	8	149	4	1	0.973856	8	157	7	0	0.957317	8	-0.037902	0.193601	1	-0.0639971	0.008104	1	-0.0474579	0.0721337	1	-0.026095	0.35728	1	-0.00955588	0.786215	1	0.0165391	0.544376	1
chr1	46335934	46336234	L1MdF	-	Dnah7b	+	N	NA	NA	NA	95	8	15	0.92233	21	70	3	16	0.958904	18	48	4	0	0.923077	8	40	2	1	0.952381	9	-0.036574	0.36609	1	-0.000746826	1	1	-0.0300509	0.724062	1	0.0358272	0.448571	1	0.00652316	1	1	-0.029304	0.688402	1
chr1	46351619	46351923	L1MdA	-	Dnah7b	+	N	NA	NA	NA	161	13	18	0.925287	16	139	7	9	0.952055	13	55	2	1	0.964912	4	52	5	0	0.912281	5	-0.0267674	0.36236	1	-0.0396249	0.369806	1	0.0130067	0.777581	1	-0.0128575	1	1	0.0397741	0.323348	1	0.0526316	0.438208	1
chr1	46370126	46370270	B1	-	Dnah7b	+	N	NA	NA	NA	49	5	5	0.907407	21	43	2	4	0.955556	17	17	1	0	0.944444	6	22	2	0	0.916667	8	-0.0481481	0.450309	1	-0.037037	NA	NA	-0.00925926	1	1	0.0111111	NA	NA	0.0388889	0.606062	1	0.0277778	NA	NA
chr1	46380157	46380306	B1	-	N	NA	N	NA	NA	NA	66	13	3	0.835443	24	29	12	6	0.707317	13	30	5	0	0.857143	11	19	2	1	0.904762	7	0.128126	0.153733	1	-0.0216998	1	1	-0.0693189	0.731155	1	-0.149826	0.168411	1	-0.197445	0.111385	1	-0.047619	0.699726	1
chr1	46383104	46383490	L1MdGF	+	N	NA	N	NA	NA	NA	594	24	43	0.961165	31	216	3	26	0.986301	12	174	2	2	0.988636	8	254	14	3	0.947761	12	-0.0251363	0.0769412	1	-0.0274713	0.0908245	1	0.0134039	0.370269	1	-0.00233499	1	1	0.0385402	0.024624	1	0.0408752	0.034112	1
chr1	46394085	46394229	B1	+	N	NA	N	NA	NA	NA	35	14	3	0.714286	31	5	16	7	0.238095	18	8	18	0	0.307692	15	4	11	0	0.266667	8	0.47619	0.000438219	1	0.406593	0.00122689	1	0.447619	NA	NA	-0.0695971	0.746263	1	-0.0285714	NA	NA	0.0410256	NA	NA
chr1	46423910	46424108	B2	+	N	NA	N	NA	NA	NA	24	0	1	1	25	9	0	0	1	9	5	0	0	1	5	7	0	1	1	8	0	NA	NA	0	NA	NA	0	NA	NA	0	NA	NA	0	NA	NA	0	NA	NA
chr1	46448944	46450058	L1MdTFI	-	Dnah7c	+	N	NA	NA	NA	1100	168	174	0.867508	26	609	28	61	0.956044	12	231	13	7	0.946721	4	279	17	2	0.942568	8	-0.0885361	2.48e-10	5.08e-06	-0.0792134	0.000225534	1	-0.0750597	0.000190988	1	0.00932264	0.592419	1	0.0134764	0.412082	1	0.00415374	0.853081	1
chr1	46473378	46473703	L1MdF	-	Dnah7c	+	N	NA	NA	NA	134	15	28	0.899329	31	84	6	15	0.933333	15	51	1	1	0.980769	7	54	3	1	0.947368	8	-0.0340045	0.481408	1	-0.0814404	0.0753986	1	-0.0480396	0.409167	1	-0.0474359	0.422728	1	-0.0140351	1	1	0.0334008	0.619594	1
chr1	46501448	46501729	L1MdF	-	Dnah7c	+	N	NA	NA	NA	133	12	10	0.917241	19	91	3	12	0.968085	13	148	6	2	0.961039	17	69	6	0	0.92	10	-0.0508437	0.171324	1	-0.0437976	0.145068	1	-0.00275862	1	1	0.00704615	1	1	0.0480851	0.187518	1	0.041039	0.214072	1
chr1	46504574	46504896	L1MdF	+	Dnah7c	+	N	NA	NA	NA	46	6	5	0.884615	23	29	0	2	1	12	25	1	2	0.961538	12	16	0	0	1	7	-0.115385	0.0832217	1	-0.0769231	0.413851	1	-0.115385	NA	NA	0.0384615	0.472727	1	0	NA	NA	-0.0384615	NA	NA
chr1	46522634	46522820	B2	-	Dnah7c	+	N	NA	NA	NA	17	2	0	0.894737	19	7	0	0	1	7	5	0	0	1	5	4	0	0	1	4	-0.105263	NA	NA	-0.105263	NA	NA	-0.105263	NA	NA	0	NA	NA	0	NA	NA	0	NA	NA
chr1	46553579	46553867	L1MdTFIII	-	Dnah7c	+	N	NA	NA	NA	298	43	38	0.8739	29	135	3	26	0.978261	14	58	0	0	1	6	72	13	2	0.847059	6	-0.104361	0.000224672	1	-0.1261	0.00107355	1	0.0268415	0.479103	1	-0.0217391	0.556334	1	0.131202	0.000344651	1	0.152941	0.000854367	1
chr1	46559880	46560075	B2	-	Dnah7c	+	N	NA	NA	NA	25	3	5	0.892857	21	15	2	4	0.882353	12	5	0	0	1	3	13	0	0	1	7	0.0105042	NA	NA	-0.107143	NA	NA	-0.107143	NA	NA	-0.117647	NA	NA	-0.117647	NA	NA	0	NA	NA
chr1	46562820	46563339	L1MdA	+	Dnah7c	+	N	NA	NA	NA	432	31	40	0.933045	23	387	18	51	0.955556	21	121	7	2	0.945312	7	139	2	2	0.985816	7	-0.0225102	0.184568	1	-0.0122671	0.838522	1	-0.0527702	0.0177198	1	0.0102431	0.633997	1	-0.03026	0.121348	1	-0.0405031	0.0904403	1
chr1	46579274	46579733	L1MdF	-	Dnah7c	+	N	NA	NA	NA	119	20	20	0.856115	24	93	11	13	0.894231	17	48	4	0	0.923077	6	42	7	0	0.857143	6	-0.0381157	0.439977	1	-0.0669618	0.325971	1	-0.00102775	1	1	-0.0288462	0.774627	1	0.0370879	0.592194	1	0.0659341	0.348746	1
chr1	46583362	46583645	L1MdTFI	+	Dnah7c	+	N	NA	NA	NA	333	6	42	0.982301	29	133	2	18	0.985185	11	74	1	0	0.986667	5	107	0	1	1	7	-0.0028843	1	1	-0.00436578	1	1	-0.0176991	0.343206	1	-0.00148148	1	1	-0.0148148	0.504647	1	-0.0133333	0.412088	1
chr1	46592363	46592509	B1	-	Dnah7c	+	N	NA	NA	NA	128	2	13	0.984615	26	81	4	8	0.952941	16	40	0	0	1	7	42	2	0	0.954545	9	0.0316742	0.216195	1	-0.0153846	1	1	0.0300699	0.265375	1	-0.0470588	0.305011	1	-0.00160428	1	1	0.0454545	0.495123	1
chr1	46597797	46597943	B1	-	Dnah7c	+	N	NA	NA	NA	83	11	4	0.882979	26	62	1	7	0.984127	20	22	1	0	0.956522	6	33	1	2	0.970588	9	-0.101148	0.0283264	1	-0.073543	0.455747	1	-0.0876095	0.180322	1	0.0276052	0.465663	1	0.0135387	1	1	-0.0140665	1	1
chr1	46707544	46708239	L1MdA	-	Dnah7c	+	N	NA	NA	NA	661	57	82	0.920613	34	148	7	11	0.954839	6	86	7	0	0.924731	4	158	2	0	0.9875	6	-0.0342259	0.173421	1	-0.00411837	1	1	-0.0668872	0.000771179	1	0.0301075	0.396168	1	-0.0326613	0.0996741	1	-0.0627688	0.0135927	1
chr1	46727397	46727542	B1	+	Dnah7c	+	N	NA	NA	NA	36	5	3	0.878049	23	25	0	2	1	16	17	0	0	1	9	6	0	0	1	3	-0.121951	0.147834	1	-0.121951	NA	NA	-0.121951	NA	NA	0	NA	NA	0	NA	NA	0	NA	NA
chr1	46751293	46751769	L1MdF	+	Dnah7c	+	N	NA	NA	NA	269	17	37	0.940559	29	141	6	16	0.959184	14	70	5	1	0.933333	6	80	2	0	0.97561	8	-0.0186242	0.501851	1	0.00722611	0.788671	1	-0.0350503	0.266738	1	0.0258503	0.514586	1	-0.0164261	0.714688	1	-0.0422764	0.259926	1
chr1	46785921	46786114	B2	+	Dnah7c	+	N	NA	NA	NA	92	4	4	0.958333	21	54	2	7	0.964286	13	52	1	1	0.981132	10	62	0	2	1	12	-0.00595238	1	1	-0.0227987	0.655717	1	-0.0416667	0.155242	1	-0.0168464	1	1	-0.0357143	0.223091	1	-0.0188679	0.46087	1
chr1	46882853	46883045	B2	+	N	NA	N	NA	NA	NA	124	7	11	0.946565	28	47	2	7	0.959184	12	52	1	3	0.981132	10	40	1	2	0.97561	8	-0.0126188	1	1	-0.0345672	0.441977	1	-0.0290449	0.681791	1	-0.0219484	0.606744	1	-0.0164261	1	1	0.00552232	1	1
chr1	46914540	46914743	B2	+	N	NA	N	NA	NA	NA	13	10	2	0.565217	25	2	5	0	0.285714	7	7	3	0	0.7	10	4	0	0	1	4	0.279503	NA	NA	-0.134783	NA	NA	-0.434783	NA	NA	-0.414286	NA	NA	-0.714286	NA	NA	-0.3	NA	NA
chr1	46915313	46915501	B2	-	N	NA	N	NA	NA	NA	21	3	5	0.875	29	7	0	4	1	11	7	1	0	0.875	8	5	0	0	1	5	-0.125	NA	NA	0	NA	NA	-0.125	NA	NA	0.125	NA	NA	0	NA	NA	-0.125	NA	NA
chr1	46920024	46920215	B2	-	N	NA	N	NA	NA	NA	30	0	3	1	22	16	1	4	0.941176	14	17	0	0	1	9	9	0	0	1	5	0.0588235	NA	NA	0	NA	NA	0	NA	NA	-0.0588235	NA	NA	-0.0588235	NA	NA	0	NA	NA
chr1	46957102	46957368	L1MdTFII	-	N	NA	N	NA	NA	NA	222	5	22	0.977974	20	178	5	14	0.972678	16	73	0	0	1	6	68	0	1	1	6	0.00529597	0.757274	1	-0.0220264	0.340218	1	-0.0220264	0.592872	1	-0.0273224	0.325621	1	-0.0273224	0.327569	1	0	1	1
chr1	46957456	46957648	B2	-	N	NA	N	NA	NA	NA	10	0	5	1	15	11	0	4	1	15	4	0	0	1	4	5	0	0	1	5	0	NA	NA	0	NA	NA	0	NA	NA	0	NA	NA	0	NA	NA	0	NA	NA
chr1	46989587	46989733	B1	+	N	NA	N	NA	NA	NA	58	8	3	0.878788	24	40	2	0	0.952381	15	21	0	0	1	7	21	5	0	0.807692	9	-0.0735931	0.310157	1	-0.121212	0.190174	1	0.0710956	0.506486	1	-0.047619	0.548387	1	0.144689	0.0969034	1	0.192308	0.0561489	1
chr1	46997265	46998106	L1MdGF	-	N	NA	N	NA	NA	NA	1509	68	131	0.95688	32	636	8	65	0.987578	14	498	8	7	0.98419	9	331	6	7	0.982196	7	-0.0306975	0.000149407	0.83638	-0.0273096	0.00380513	1	-0.0253157	0.0284044	1	0.00338792	0.623682	1	0.00538179	0.573257	1	0.00199388	1	1
chr1	47026056	47026244	B2	-	N	NA	N	NA	NA	NA	30	2	2	0.9375	19	16	0	3	1	10	10	1	0	0.909091	6	4	1	1	0.8	3	-0.0625	NA	NA	0.0284091	NA	NA	0.1375	NA	NA	0.0909091	NA	NA	0.2	NA	NA	0.109091	NA	NA
chr1	47086654	47086821	L1MdTFII	-	N	NA	N	NA	NA	NA	173	8	23	0.955801	28	92	0	19	1	15	18	0	0	1	2	50	1	0	0.980392	6	-0.0441989	0.0546646	1	-0.0441989	NA	NA	-0.0245911	0.687804	1	0	NA	NA	0.0196078	0.356643	1	0.0196078	NA	NA
chr1	47105828	47106323	L1MdTFI	+	N	NA	N	NA	NA	NA	580	43	60	0.930979	27	165	3	17	0.982143	8	194	5	2	0.974874	7	136	2	0	0.985507	5	-0.0511637	0.00883415	1	-0.0438952	0.0228141	1	-0.0545281	0.00929486	1	0.00726848	0.731472	1	-0.00336439	1	1	-0.0106329	0.704691	1
chr1	47149165	47149695	L1MdTFIII	-	N	NA	N	NA	NA	NA	576	37	72	0.939641	29	369	11	55	0.971053	19	235	3	2	0.987395	10	281	8	4	0.972318	12	-0.0314115	0.0320267	1	-0.0477538	0.00184849	1	-0.0326772	0.0341474	1	-0.0163423	0.267755	1	-0.00126571	1	1	0.0150766	0.359669	1
chr1	47153136	47153630	MERVL_MT2	+	N	NA	N	NA	NA	NA	102	16	18	0.864407	34	37	2	7	0.948718	13	36	1	2	0.972973	9	43	3	0	0.934783	12	-0.0843112	0.244922	1	-0.108566	0.074965	1	-0.0703758	0.281134	1	-0.024255	1	1	0.0139353	1	1	0.0381904	0.62489	1
chr1	47168301	47168495	B2	-	N	NA	N	NA	NA	NA	31	7	9	0.815789	21	22	4	5	0.846154	12	27	1	1	0.964286	10	22	2	0	0.916667	8	-0.0303644	1	1	-0.148496	0.124525	1	-0.100877	0.461652	1	-0.118132	0.18424	1	-0.0705128	0.668838	1	0.047619	0.589502	1
chr1	47181107	47181612	L1MdGF	-	N	NA	N	NA	NA	NA	756	42	102	0.947368	30	464	14	43	0.970711	18	182	3	1	0.983784	6	137	17	4	0.88961	6	-0.0233429	0.0492172	1	-0.0364154	0.0311016	1	0.057758	0.0101484	1	-0.0130725	0.422422	1	0.0811009	0.000314962	1	0.0941734	0.000284457	1
chr1	47228192	47228332	B1	-	N	NA	N	NA	NA	NA	51	9	5	0.85	19	32	5	5	0.864865	13	28	4	1	0.875	9	20	3	0	0.869565	6	-0.0148649	1	1	-0.025	1	1	-0.0195652	1	1	-0.0101351	1	1	-0.00470035	1	1	0.00543478	1	1
chr1	47250716	47251128	L1MdGF	-	N	NA	N	NA	NA	NA	216	15	25	0.935065	24	52	19	18	0.732394	9	133	45	2	0.747191	15	36	15	0	0.705882	5	0.202671	1.4e-05	0.0782992	0.187874	1.72e-07	0.000961401	0.229183	2.1e-05	0.117437	-0.0147966	0.87263	1	0.026512	0.838444	1	0.0413087	0.589488	1
chr1	47254724	47254873	B1	-	N	NA	N	NA	NA	NA	112	9	4	0.92562	24	33	6	2	0.846154	8	91	10	2	0.90099	18	27	1	1	0.964286	5	0.079466	0.201923	1	0.0246297	0.631455	1	-0.0386659	0.68843	1	-0.0548363	0.381682	1	-0.118132	0.224731	1	-0.0632956	0.454401	1
chr1	47297109	47297255	B1	+	N	NA	N	NA	NA	NA	50	3	1	0.943396	16	62	5	5	0.925373	19	59	1	1	0.983333	17	22	0	0	1	6	0.0180231	1	1	-0.0399371	0.339511	1	-0.0566038	0.55104	1	-0.0579602	0.211871	1	-0.0746269	0.327145	1	-0.0166667	1	1
chr1	47377318	47377463	B1	+	N	NA	N	NA	NA	NA	77	19	9	0.802083	25	54	5	6	0.915254	16	35	10	1	0.777778	10	21	4	0	0.84	6	-0.113171	0.0691788	1	0.0243056	0.823801	1	-0.0379167	0.781202	1	0.137476	0.0884355	1	0.0752542	0.440488	1	-0.0622222	0.756373	1
chr1	47456401	47456785	IAP_LTR	+	N	NA	N	NA	NA	NA	522	16	32	0.97026	25	167	5	10	0.97093	9	224	4	2	0.982456	9	222	4	1	0.982301	9	-0.00067001	1	1	-0.0121959	0.459177	1	-0.0120407	0.459279	1	-0.0115259	0.507233	1	-0.0113707	0.508749	1	0.000155255	1	1
chr1	47486824	47487013	B2	+	N	NA	N	NA	NA	NA	34	9	1	0.790698	15	43	1	3	0.977273	14	20	0	1	1	6	15	0	0	1	5	-0.186575	0.00730142	1	-0.209302	0.0472308	1	-0.209302	NA	NA	-0.0227273	1	1	-0.0227273	NA	NA	0	NA	NA
chr1	47488022	47488168	B1	-	N	NA	N	NA	NA	NA	32	7	3	0.820513	13	44	3	0	0.93617	14	28	0	0	1	9	18	2	0	0.9	7	-0.115657	0.174487	1	-0.179487	0.0359431	1	-0.0794872	0.704004	1	-0.0638298	0.288649	1	0.0361702	0.630624	1	0.1	0.16844	1
chr1	47524212	47524514	L1MdA	-	N	NA	N	NA	NA	NA	331	21	40	0.940341	39	92	6	5	0.938776	11	86	2	2	0.977273	8	83	8	0	0.912088	8	0.0015654	1	1	-0.0369318	0.28041	1	0.028253	0.3431	1	-0.0384972	0.28414	1	0.0266876	0.582735	1	0.0651848	0.1	1
chr1	47587368	47588053	L1MdF	+	N	NA	N	NA	NA	NA	249	20	36	0.925651	21	129	8	21	0.941606	12	142	3	0	0.97931	9	144	5	2	0.966443	10	-0.0159553	0.679987	1	-0.0536598	0.0239991	1	-0.0407924	0.130264	1	-0.0377045	0.128902	1	-0.0248371	0.398401	1	0.0128674	0.722981	1
chr1	47628956	47631932	L1MdF	+	N	NA	N	NA	NA	NA	1441	103	143	0.93329	21	1050	34	110	0.968635	13	1480	30	35	0.980132	14	1034	21	17	0.980095	11	-0.0353445	5.22e-05	1	-0.0468423	1.13e-10	3.6e-06	-0.0468046	9.86e-09	0.000314431	-0.0114978	0.0721731	1	-0.0114601	0.102082	1	3.77e-05	1	1
chr1	47681148	47681424	L1MdA	-	N	NA	N	NA	NA	NA	177	5	15	0.972527	17	156	4	14	0.975	14	110	2	1	0.982143	9	86	7	1	0.924731	8	-0.00247253	1	1	-0.00961538	0.71246	1	0.0477963	0.113806	1	-0.00714286	1	1	0.0502688	0.104965	1	0.0574117	0.0820358	1
chr1	47720772	47721509	L1MdTFIII	-	N	NA	N	NA	NA	NA	708	56	76	0.926702	25	409	10	46	0.976134	15	277	5	5	0.98227	8	206	13	6	0.940639	7	-0.0494321	0.000284367	1	-0.0555679	0.000290248	1	-0.0139377	0.550136	1	-0.00613585	0.791197	1	0.0354944	0.0265185	1	0.0416302	0.0154759	1
chr1	47749165	47749652	MERVL_MT2	-	N	NA	N	NA	NA	NA	119	23	15	0.838028	31	74	4	12	0.948718	20	26	0	0	1	5	25	2	0	0.925926	5	-0.11069	0.0177759	1	-0.161972	0.0267142	1	-0.0878978	0.375224	1	-0.0512821	0.56983	1	0.022792	0.645819	1	0.0740741	0.490566	1
chr1	47752474	47752649	L1MdGF	+	N	NA	N	NA	NA	NA	223	30	32	0.881423	26	136	9	15	0.937931	17	76	5	2	0.938272	8	43	3	0	0.934783	5	-0.0565081	0.0800318	1	-0.0568487	0.209695	1	-0.0533597	0.441757	1	-0.000340571	1	1	0.00314842	1	1	0.003489	1	1
chr1	47774098	47774290	B2	-	N	NA	N	NA	NA	NA	130	38	13	0.77381	39	55	8	10	0.873016	17	30	4	0	0.882353	7	30	6	0	0.833333	8	-0.0992063	0.0996566	1	-0.108543	0.244839	1	-0.0595238	0.509146	1	-0.00933707	1	1	0.0396825	0.765201	1	0.0490196	0.735571	1
chr1	47786668	47787120	IAP_LTR	+	N	NA	N	NA	NA	NA	269	10	26	0.964158	23	340	10	30	0.971429	28	162	1	0	0.993865	11	174	5	0	0.972067	14	-0.00727086	0.651836	1	-0.0297073	0.0612685	1	-0.00790933	0.790481	1	-0.0224365	0.186549	1	-0.000638468	1	1	0.021798	0.217717	1
chr1	47790534	47790986	IAP_LTR	+	N	NA	N	NA	NA	NA	200	14	21	0.934579	18	233	6	21	0.974895	19	188	2	0	0.989474	13	134	7	2	0.950355	11	-0.040316	0.041199	1	-0.0548942	0.00443924	1	-0.0157752	0.64855	1	-0.0145783	0.310199	1	0.0245408	0.246001	1	0.0391191	0.040543	1
chr1	47859130	47859274	B1	-	N	NA	N	NA	NA	NA	49	2	9	0.960784	21	25	2	3	0.925926	11	16	0	0	1	6	14	1	0	0.933333	6	0.0348584	0.605815	1	-0.0392157	NA	NA	0.027451	NA	NA	-0.0740741	NA	NA	-0.00740741	NA	NA	0.0666667	NA	NA
chr1	47873384	47874097	L1MdF	-	N	NA	N	NA	NA	NA	323	33	35	0.907303	38	140	5	16	0.965517	16	87	5	0	0.945652	8	39	1	1	0.975	4	-0.0582139	0.025446	1	-0.0383488	0.297323	1	-0.0676966	0.230995	1	0.0198651	0.516373	1	-0.00948276	1	1	-0.0293478	0.667122	1
chr1	47877522	47878678	L1MdA	+	N	NA	N	NA	NA	NA	347	53	31	0.8675	37	61	5	5	0.924242	6	98	6	0	0.942308	7	41	2	0	0.953488	4	-0.0567424	0.231602	1	-0.0748077	0.0389385	1	-0.0859884	0.142165	1	-0.0180653	0.751859	1	-0.0292459	0.701498	1	-0.0111807	1	1
chr1	47990714	47990911	B2	+	N	NA	N	NA	NA	NA	19	6	0	0.76	25	22	3	2	0.88	27	6	0	0	1	6	0	1	0	0	1	-0.12	0.46349	1	-0.24	NA	NA	0.76	NA	NA	-0.12	NA	NA	0.88	NA	NA	1	NA	NA
chr1	47993183	47993372	B2	+	N	NA	N	NA	NA	NA	80	8	7	0.909091	24	106	7	10	0.938053	29	32	0	0	1	9	19	1	0	0.95	5	-0.0289622	0.589864	1	-0.0909091	0.107289	1	-0.0409091	1	1	-0.0619469	0.348123	1	-0.0119469	1	1	0.05	0.384615	1
chr1	48089000	48089474	IAP_LTR	+	N	NA	N	NA	NA	NA	623	33	47	0.949695	34	222	6	19	0.973684	12	144	1	4	0.993103	7	167	1	0	0.994048	8	-0.0239891	0.188179	1	-0.0434083	0.0198186	1	-0.0443525	0.00749526	1	-0.0194192	0.255069	1	-0.0203634	0.246494	1	-0.000944171	1	1
chr1	48093936	48094289	IAP_LTR	+	N	NA	N	NA	NA	NA	419	8	29	0.981265	29	148	10	7	0.936709	10	149	2	3	0.986755	9	75	5	0	0.9375	5	0.0445558	0.0118816	1	-0.00549033	1	1	0.0437646	0.0394415	1	-0.0500461	0.0355307	1	-0.000791139	1	1	0.049255	0.0504946	1
chr1	48188110	48188299	B2	+	N	NA	N	NA	NA	NA	28	15	3	0.651163	28	14	11	1	0.56	15	12	5	0	0.705882	9	1	3	0	0.25	2	0.0911628	0.605364	1	-0.0547196	NA	NA	0.401163	NA	NA	-0.145882	NA	NA	0.31	NA	NA	0.455882	NA	NA
chr1	48198198	48198507	L1MdF	-	N	NA	N	NA	NA	NA	58	8	7	0.878788	20	61	2	10	0.968254	18	22	0	0	1	5	36	4	1	0.9	9	-0.0894661	0.0966102	1	-0.121212	0.192796	1	-0.0212121	1	1	-0.031746	1	1	0.068254	0.204025	1	0.1	0.287365	1
chr1	48231156	48231889	L1MdTFII	-	N	NA	N	NA	NA	NA	623	94	74	0.868898	21	327	23	41	0.934286	11	318	13	3	0.960725	8	298	20	2	0.937107	8	-0.0653875	0.001151	1	-0.0918269	1.61e-06	0.0329543	-0.0682087	0.00115055	1	-0.0264394	0.169748	1	-0.0028212	1	1	0.0236182	0.211173	1
chr1	48286958	48290987	L1MdF	-	N	NA	N	NA	NA	NA	687	164	77	0.807286	56	249	41	44	0.858621	22	176	12	1	0.93617	12	96	5	1	0.950495	8	-0.0513351	0.0515073	1	-0.128885	5e-06	0.159532	-0.14321	9.76e-05	1	-0.0775495	0.0106516	1	-0.0918744	0.0119336	1	-0.0143248	0.794804	1
chr1	48287978	48288453	MERVL_MT2	+	N	NA	N	NA	NA	NA	142	8	11	0.946667	40	46	2	5	0.958333	13	34	0	0	1	8	34	0	0	1	8	-0.0116667	1	1	-0.0533333	0.354723	1	-0.0533333	0.354723	1	-0.0416667	0.508582	1	-0.0416667	0.508582	1	0	1	1
chr1	48333028	48333386	IAP_LTR	-	N	NA	N	NA	NA	NA	355	26	21	0.931759	22	230	10	12	0.958333	14	199	7	4	0.966019	12	62	3	1	0.953846	5	-0.0265748	0.216937	1	-0.0342609	0.0935625	1	-0.0220876	0.78451	1	-0.00768608	0.80576	1	0.00448718	1	1	0.0121733	0.70707	1
chr1	48423635	48424356	L1MdA	-	N	NA	N	NA	NA	NA	694	32	69	0.955923	25	548	33	67	0.943201	22	146	5	2	0.966887	4	299	10	5	0.967638	11	0.0127215	0.307743	1	-0.0109646	0.660493	1	-0.0117147	0.49135	1	-0.023686	0.305733	1	-0.0244362	0.138566	1	-0.000750123	1	1
chr1	48494778	48495279	L1MdA	+	N	NA	N	NA	NA	NA	337	25	35	0.930939	21	182	10	30	0.947917	11	167	5	2	0.97093	9	223	14	3	0.940928	13	-0.0169774	0.469959	1	-0.039991	0.0704876	1	-0.00998904	0.73558	1	-0.0230136	0.302893	1	0.0069884	0.834523	1	0.030002	0.233366	1
chr1	48507276	48507769	MERVL_MT2	-	N	NA	N	NA	NA	NA	65	9	5	0.878378	17	31	3	2	0.911765	8	26	1	1	0.962963	6	22	5	0	0.814815	6	-0.0333863	0.749355	1	-0.0845846	0.281459	1	0.0635636	0.515882	1	-0.0511983	0.622671	1	0.0969499	0.447235	1	0.148148	0.191714	1
chr1	48545549	48547295	L1MdTFI	+	N	NA	N	NA	NA	NA	1900	317	253	0.857014	29	990	29	104	0.971541	13	906	47	11	0.950682	12	1055	51	17	0.953888	13	-0.114527	4.84e-27	9.92e-23	-0.0936681	6.93e-16	1.42e-11	-0.0968739	6.25e-19	1.28e-14	0.0208587	0.0188713	1	0.0176528	0.0395195	1	-0.00320583	0.75621	1
chr1	48596779	48596925	B1	-	N	NA	N	NA	NA	NA	38	6	6	0.863636	19	31	5	2	0.861111	14	26	6	3	0.8125	12	21	6	2	0.777778	11	0.00252525	1	1	0.0511364	0.751247	1	0.0858586	0.515412	1	0.0486111	0.744146	1	0.0833333	0.506736	1	0.0347222	0.757277	1
chr1	48616180	48616324	B1	-	N	NA	N	NA	NA	NA	33	5	2	0.868421	27	9	0	3	1	8	12	3	0	0.8	9	4	4	0	0.5	5	-0.131579	NA	NA	0.0684211	NA	NA	0.368421	NA	NA	0.2	NA	NA	0.5	NA	NA	0.3	NA	NA
chr1	48641819	48642828	L1MdF	-	N	NA	N	NA	NA	NA	75	13	12	0.852273	20	57	4	9	0.934426	13	43	2	2	0.955556	8	16	5	0	0.761905	6	-0.0821535	0.189106	1	-0.103283	0.0882313	1	0.090368	0.333949	1	-0.0211293	1	1	0.172521	0.0436704	1	0.193651	0.0291525	1
chr1	48681029	48681172	B1	-	N	NA	N	NA	NA	NA	22	12	4	0.647059	24	13	8	1	0.619048	13	9	6	0	0.6	9	6	1	1	0.857143	5	0.0280112	1	1	0.0470588	NA	NA	-0.210084	NA	NA	0.0190476	NA	NA	-0.238095	NA	NA	-0.257143	NA	NA
chr1	48695240	48695522	L1MdTFIII	-	N	NA	N	NA	NA	NA	198	21	17	0.90411	27	101	6	7	0.943925	13	46	0	0	1	5	10	0	0	1	1	-0.0398156	0.28617	1	-0.0958904	0.030735	1	-0.0958904	NA	NA	-0.0560748	0.179054	1	-0.0560748	NA	NA	0	NA	NA
chr1	48701652	48701798	B1	-	N	NA	N	NA	NA	NA	35	1	4	0.972222	20	19	2	1	0.904762	12	14	0	0	1	7	6	2	0	0.75	4	0.0674603	0.547847	1	-0.0277778	NA	NA	0.222222	NA	NA	-0.0952381	NA	NA	0.154762	NA	NA	0.25	NA	NA
chr1	48715035	48715359	L1MdTFIII	-	N	NA	N	NA	NA	NA	199	13	18	0.938679	18	148	3	16	0.980132	12	190	3	3	0.984456	13	30	0	1	1	2	-0.0414532	0.0704874	1	-0.0457767	0.0209707	1	-0.0613208	NA	NA	-0.00432351	1	1	-0.0198676	NA	NA	-0.015544	NA	NA
chr1	48736448	48736590	B1	-	N	NA	N	NA	NA	NA	120	8	7	0.9375	29	74	4	2	0.948718	15	33	0	0	1	6	26	3	0	0.896552	5	-0.0112179	1	1	-0.0625	0.208543	1	0.0409483	0.427477	1	-0.0512821	0.316065	1	0.0521662	0.385649	1	0.103448	0.0966155	1
chr1	48737804	48738188	IAP_LTR	-	N	NA	N	NA	NA	NA	532	38	69	0.933333	32	375	12	31	0.968992	18	186	3	0	0.984127	8	131	2	0	0.984962	5	-0.0356589	0.0172365	1	-0.0507937	0.0050024	1	-0.0516291	0.0202969	1	-0.0151347	0.406031	1	-0.0159702	0.534839	1	-0.000835422	1	1
chr1	48741586	48741970	IAP_LTR	-	N	NA	N	NA	NA	NA	525	44	57	0.922671	31	393	20	33	0.951574	20	162	2	3	0.987805	7	198	2	1	0.99	9	-0.0289025	0.0880309	1	-0.0651335	0.0014508	1	-0.0673286	0.000180485	1	-0.036231	0.0512367	1	-0.0384261	0.0184746	1	-0.00219512	1	1
chr1	48814982	48815488	L1MdTFIII	+	N	NA	N	NA	NA	NA	290	36	40	0.889571	28	143	8	19	0.94702	13	85	3	2	0.965909	6	43	4	0	0.914894	5	-0.0574493	0.0599105	1	-0.0763385	0.0374212	1	-0.0253231	0.801695	1	-0.0188892	0.750512	1	0.0321263	0.483935	1	0.0510155	0.236947	1
chr1	48822720	48823038	L1MdA	+	N	NA	N	NA	NA	NA	137	14	17	0.907285	16	132	7	14	0.94964	14	86	3	2	0.966292	8	69	4	0	0.945205	6	-0.0423555	0.181106	1	-0.0590074	0.117714	1	-0.0379207	0.435506	1	-0.0166518	0.743973	1	0.00443481	1	1	0.0210867	0.70192	1
chr1	48861186	48861529	L1MdF	-	N	NA	N	NA	NA	NA	50	5	6	0.909091	21	30	5	2	0.857143	15	14	2	1	0.875	6	20	1	0	0.952381	7	0.0519481	0.502493	1	0.0340909	NA	NA	-0.04329	1	1	-0.0178571	NA	NA	-0.0952381	0.393243	1	-0.077381	NA	NA
chr1	48900382	48900529	B1	+	N	NA	N	NA	NA	NA	116	27	12	0.811189	27	46	2	8	0.958333	11	28	2	0	0.933333	5	41	11	0	0.788462	9	-0.147145	0.0111347	1	-0.122145	0.175396	1	0.0227273	0.688924	1	0.025	0.636237	1	0.169872	0.015815	1	0.144872	0.118644	1
chr1	48927760	48928252	L1MdTFI	-	N	NA	N	NA	NA	NA	380	30	52	0.926829	23	226	8	27	0.965812	13	170	6	2	0.965909	8	141	4	1	0.972414	6	-0.0389827	0.0546954	1	-0.0390798	0.0901513	1	-0.0455845	0.0674196	1	-9.71e-05	1	1	-0.00660183	1	1	-0.0065047	1	1
chr1	48964163	48964487	IAP_LTR	-	N	NA	N	NA	NA	NA	355	30	21	0.922078	32	129	13	9	0.908451	11	88	3	2	0.967033	6	69	7	1	0.907895	7	0.0136272	0.59443	1	-0.044955	0.168755	1	0.0141832	0.646734	1	-0.0585823	0.111953	1	0.000555967	1	1	0.0591382	0.188228	1
chr1	48999872	49000370	L1MdF	-	N	NA	N	NA	NA	NA	106	15	11	0.876033	24	38	2	1	0.95	7	75	4	1	0.949367	14	34	2	0	0.944444	7	-0.0739669	0.244504	1	-0.073334	0.0913011	1	-0.0684114	0.363278	1	0.000632911	1	1	0.00555556	1	1	0.00492264	1	1
chr1	49010725	49010858	L1MdF	+	N	NA	N	NA	NA	NA	16	2	1	0.888889	19	8	1	1	0.888889	10	5	0	0	1	5	4	3	0	0.571429	7	0	NA	NA	-0.111111	NA	NA	0.31746	NA	NA	-0.111111	NA	NA	0.31746	NA	NA	0.428571	NA	NA
chr1	49042248	49042440	B2	-	N	NA	N	NA	NA	NA	32	20	1	0.615385	34	20	3	4	0.869565	16	10	3	0	0.769231	7	3	4	0	0.428571	4	-0.254181	0.0320617	1	-0.153846	NA	NA	0.186813	NA	NA	0.100334	NA	NA	0.440994	NA	NA	0.340659	NA	NA
chr1	49107013	49107203	B2	+	N	NA	N	NA	NA	NA	20	4	6	0.833333	20	22	0	6	1	16	13	0	0	1	9	11	4	0	0.733333	8	-0.166667	0.109943	1	-0.166667	NA	NA	0.1	NA	NA	0	NA	NA	0.266667	NA	NA	0.266667	NA	NA
chr1	49256629	49256934	L1MdA	-	N	NA	N	NA	NA	NA	256	43	28	0.856187	30	147	10	16	0.936306	15	147	7	1	0.954545	12	50	2	0	0.961538	4	-0.0801184	0.0132284	1	-0.0983582	0.00133875	1	-0.105351	0.0409822	1	-0.0182397	0.619446	1	-0.0252327	0.734167	1	-0.00699301	1	1
chr1	49264197	49264384	B2	+	N	NA	N	NA	NA	NA	22	10	6	0.6875	24	22	4	2	0.846154	15	20	1	0	0.952381	11	3	2	0	0.6	4	-0.158654	0.221482	1	-0.264881	0.0347729	1	0.0875	NA	NA	-0.106227	0.362263	1	0.246154	NA	NA	0.352381	NA	NA
chr1	49319042	49319245	B2	+	N	NA	N	NA	NA	NA	15	4	0	0.789474	19	6	2	1	0.75	9	5	1	0	0.833333	6	7	1	0	0.875	8	0.0394737	NA	NA	-0.0438596	NA	NA	-0.0855263	NA	NA	-0.0833333	NA	NA	-0.125	NA	NA	-0.0416667	NA	NA
chr1	49421910	49422056	B1	-	N	NA	N	NA	NA	NA	13	5	1	0.722222	19	6	1	4	0.857143	11	4	2	0	0.666667	6	4	0	0	1	4	-0.134921	NA	NA	0.0555556	NA	NA	-0.277778	NA	NA	0.190476	NA	NA	-0.142857	NA	NA	-0.333333	NA	NA
chr1	49465739	49465886	B1	+	N	NA	N	NA	NA	NA	29	10	4	0.74359	30	18	9	0	0.666667	16	13	7	0	0.65	12	10	1	0	0.909091	7	0.0769231	0.584232	1	0.0935897	0.547413	1	-0.165501	NA	NA	0.0166667	1	1	-0.242424	NA	NA	-0.259091	NA	NA
chr1	49474526	49474904	IAP_LTR	-	N	NA	N	NA	NA	NA	467	35	47	0.930279	36	207	7	24	0.96729	16	129	4	1	0.969925	8	55	5	0	0.916667	4	-0.0370108	0.0568156	1	-0.0396459	0.105035	1	0.0136122	0.602651	1	-0.00263509	1	1	0.0506231	0.143725	1	0.0532581	0.139485	1
chr1	49563787	49563975	B2	+	N	NA	N	NA	NA	NA	42	10	6	0.807692	19	38	1	5	0.974359	12	16	1	0	0.941176	5	24	4	1	0.857143	8	-0.166667	0.0209849	1	-0.133484	NA	NA	-0.0494505	0.76025	1	0.0331825	NA	NA	0.117216	0.152476	1	0.0840336	NA	NA
chr1	49599842	49599995	B1	-	N	NA	N	NA	NA	NA	12	10	2	0.545455	24	6	2	2	0.75	10	9	1	0	0.9	10	2	3	0	0.4	5	-0.204545	NA	NA	-0.354545	NA	NA	0.145455	NA	NA	-0.15	NA	NA	0.35	NA	NA	0.5	NA	NA
chr1	49610804	49611433	L1MdGF	-	N	NA	N	NA	NA	NA	402	30	52	0.930556	27	189	9	16	0.954545	11	235	6	4	0.975104	12	76	5	5	0.938272	5	-0.0239899	0.28826	1	-0.0445482	0.0124829	1	-0.00771605	1	1	-0.0205583	0.294471	1	0.0162738	0.556458	1	0.0368321	0.152236	1
chr1	49651684	49651830	B1	-	N	NA	N	NA	NA	NA	117	23	18	0.835714	26	62	7	10	0.898551	13	50	1	0	0.980392	8	36	3	0	0.923077	6	-0.0628364	0.295044	1	-0.144678	0.00578411	1	-0.0873626	0.207168	1	-0.0818414	0.135982	1	-0.0245262	1	1	0.0573152	0.312399	1
chr1	49700457	49700938	L1MdF	+	N	NA	N	NA	NA	NA	71	5	7	0.934211	26	53	5	4	0.913793	19	24	1	0	0.96	7	26	2	0	0.928571	9	0.0204174	0.745631	1	-0.0257895	1	1	0.0056391	1	1	-0.0462069	0.662785	1	-0.0147783	1	1	0.0314286	1	1
chr1	49896551	49897154	L1MdF	+	N	NA	N	NA	NA	NA	121	23	18	0.840278	30	51	8	6	0.864407	12	48	9	0	0.842105	9	33	11	0	0.75	7	-0.024129	0.830335	1	-0.00182749	1	1	0.0902778	0.184025	1	0.0223015	0.796868	1	0.114407	0.198832	1	0.0921053	0.316012	1
chr1	49913238	49913384	B1	-	N	NA	N	NA	NA	NA	53	16	13	0.768116	32	24	3	2	0.888889	12	20	1	0	0.952381	8	21	5	1	0.807692	9	-0.120773	0.257384	1	-0.184265	0.107121	1	-0.0395764	0.786476	1	-0.0634921	0.621184	1	0.0811966	0.467157	1	0.144689	0.204418	1
chr1	49915752	49915946	B2	-	N	NA	N	NA	NA	NA	30	5	2	0.857143	25	16	1	5	0.941176	13	8	1	0	0.888889	7	8	1	0	0.888889	5	-0.0840336	NA	NA	-0.031746	NA	NA	-0.031746	NA	NA	0.0522876	NA	NA	0.0522876	NA	NA	0	NA	NA
chr1	49934292	49934438	B1	+	N	NA	N	NA	NA	NA	49	3	3	0.942308	20	39	2	5	0.95122	16	13	0	1	1	5	16	5	0	0.761905	8	-0.00891182	1	1	-0.0576923	NA	NA	0.180403	0.0392733	1	-0.0487805	NA	NA	0.189315	0.0386894	1	0.238095	NA	NA
chr1	50212325	50212511	B2	+	N	NA	N	NA	NA	NA	25	3	6	0.892857	19	23	6	1	0.793103	17	18	3	0	0.857143	11	15	2	1	0.882353	11	0.0997537	0.470263	1	0.0357143	1	1	0.0105042	NA	NA	-0.0640394	0.716317	1	-0.0892495	NA	NA	-0.0252101	NA	NA
chr1	50213260	50213518	L1MdA	+	N	NA	N	NA	NA	NA	128	14	8	0.901408	19	110	3	13	0.973451	14	91	8	1	0.919192	11	97	12	0	0.889908	13	-0.0720429	0.0236883	1	-0.0177835	0.820725	1	0.0115002	0.835685	1	0.0542594	0.118451	1	0.0835431	0.0156719	1	0.0292837	0.49248	1
chr1	50307189	50307334	B1	+	N	NA	N	NA	NA	NA	79	7	5	0.918605	22	59	2	4	0.967213	17	10	0	0	1	3	29	3	0	0.90625	8	-0.0486085	0.306329	1	-0.0813953	NA	NA	0.0123547	1	1	-0.0327869	NA	NA	0.0609631	0.335202	1	0.09375	NA	NA
chr1	50329972	50330449	L1MdTFI	+	N	NA	N	NA	NA	NA	454	85	59	0.842301	27	206	12	20	0.944954	11	164	8	1	0.953488	7	163	5	0	0.970238	7	-0.102654	6.3e-05	1	-0.111188	7.63e-05	1	-0.127938	2.07e-06	0.0425284	-0.00853424	0.818832	1	-0.025284	0.318226	1	-0.0167497	0.573836	1
chr1	50360176	50360316	B1	+	N	NA	N	NA	NA	NA	58	19	3	0.753247	29	20	4	3	0.833333	13	6	0	0	1	2	13	0	0	1	5	-0.0800866	0.579084	1	-0.246753	NA	NA	-0.246753	NA	NA	-0.166667	NA	NA	-0.166667	NA	NA	0	NA	NA
chr1	50368269	50368763	MERVL_MT2	-	N	NA	N	NA	NA	NA	36	4	0	0.9	20	26	0	3	1	12	16	0	0	1	7	9	0	1	1	4	-0.1	0.147547	1	-0.1	NA	NA	-0.1	NA	NA	0	NA	NA	0	NA	NA	0	NA	NA
chr1	50394100	50394246	B1	-	N	NA	N	NA	NA	NA	31	15	6	0.673913	30	12	2	2	0.857143	10	20	4	0	0.833333	12	7	1	0	0.875	5	-0.18323	NA	NA	-0.15942	0.256949	1	-0.201087	NA	NA	0.0238095	NA	NA	-0.0178571	NA	NA	-0.0416667	NA	NA
chr1	50421032	50421370	L1MdA	-	N	NA	N	NA	NA	NA	292	23	44	0.926984	30	177	7	16	0.961957	18	82	4	1	0.953488	8	72	4	2	0.947368	6	-0.0349724	0.122825	1	-0.0265042	0.474007	1	-0.0203843	0.623922	1	0.00846815	0.747737	1	0.0145881	0.735422	1	0.00611995	1	1
chr1	50506045	50506190	B1	-	N	NA	N	NA	NA	NA	42	17	2	0.711864	26	41	7	2	0.854167	18	15	9	0	0.625	8	20	2	0	0.909091	8	-0.142302	0.10378	1	0.0868644	0.446578	1	-0.197227	0.0798594	1	0.229167	0.0373337	1	-0.0549242	0.709409	1	-0.284091	0.0375683	1
chr1	50536565	50536758	B2	-	N	NA	N	NA	NA	NA	52	13	16	0.8	26	35	7	6	0.833333	14	26	4	0	0.866667	9	23	2	0	0.92	7	-0.0333333	0.801238	1	-0.0666667	0.568956	1	-0.12	0.219164	1	-0.0333333	0.752652	1	-0.0866667	0.466149	1	-0.0533333	0.677885	1
chr1	50714379	50714887	MERVL_MT2	+	N	NA	N	NA	NA	NA	34	8	6	0.809524	17	47	3	6	0.94	16	12	3	0	0.8	4	35	3	1	0.921053	11	-0.130476	0.103501	1	0.00952381	NA	NA	-0.111529	0.19968	1	0.14	NA	NA	0.0189474	1	1	-0.121053	NA	NA
chr1	50720150	50720295	B1	-	N	NA	N	NA	NA	NA	50	3	4	0.943396	23	36	0	0	1	12	28	1	0	0.965517	10	27	3	1	0.9	11	-0.0566038	0.269152	1	-0.022121	1	1	0.0433962	0.662525	1	0.0344828	0.446154	1	0.1	0.0887238	1	0.0655172	0.611954	1
chr1	50770953	50771592	L1MdF	+	N	NA	N	NA	NA	NA	86	19	9	0.819048	20	52	6	12	0.896552	12	55	3	0	0.948276	8	63	6	0	0.913043	11	-0.0775041	0.257014	1	-0.129228	0.0292321	1	-0.0939959	0.120922	1	-0.0517241	0.48999	1	-0.0164918	0.770082	1	0.0352324	0.507435	1
chr1	50881612	50881941	L1MdA	-	N	NA	N	NA	NA	NA	312	22	44	0.934132	31	122	8	17	0.938462	12	124	8	3	0.939394	10	106	5	0	0.954955	9	-0.0043298	1	1	-0.0052622	1	1	-0.0208232	0.499699	1	-0.000932401	1	1	-0.0164934	0.776202	1	-0.015561	0.77638	1
chr1	51011590	51011739	B1	+	Tmeff2	+	N	NA	NA	NA	56	25	10	0.691358	27	44	3	2	0.93617	14	20	3	1	0.869565	7	17	3	0	0.85	5	-0.244812	0.000888574	1	-0.178207	0.113168	1	-0.158642	0.263373	1	0.066605	0.38675	1	0.0861702	0.352997	1	0.0195652	1	1
chr1	51104395	51104542	B1	-	Tmeff2	+	N	NA	NA	NA	91	8	7	0.919192	29	35	3	5	0.921053	12	42	4	0	0.913043	12	34	1	0	0.971429	9	-0.00186071	1	1	0.00614844	1	1	-0.0522367	0.444946	1	0.00800915	1	1	-0.0503759	0.615699	1	-0.0583851	0.383092	1
chr1	51161485	51161633	B1	-	Tmeff2	+	N	NA	NA	NA	41	10	4	0.803922	29	21	3	1	0.875	14	22	2	1	0.916667	16	6	0	0	1	4	-0.0710784	0.530866	1	-0.112745	0.316917	1	-0.196078	NA	NA	-0.0416667	1	1	-0.125	NA	NA	-0.0833333	NA	NA
chr1	51340077	51340224	B1	+	N	NA	N	NA	NA	NA	74	10	5	0.880952	19	60	4	3	0.9375	14	46	1	2	0.978723	10	47	1	0	0.979167	10	-0.0565476	0.27357	1	-0.097771	0.0960907	1	-0.0982143	0.0559019	1	-0.0412234	0.393529	1	-0.0416667	0.389762	1	-0.000443263	1	1
chr1	51384911	51385540	IAP_LTR	+	N	NA	N	NA	NA	NA	582	13	51	0.978151	29	173	5	15	0.97191	8	202	2	1	0.990196	8	172	5	3	0.971751	8	0.00624115	0.579519	1	-0.0120448	0.377702	1	0.00639985	0.578033	1	-0.018286	0.258391	1	0.0001587	1	1	0.0184447	0.257593	1
chr1	51433415	51434020	L1MdTFIII	+	N	NA	N	NA	NA	NA	542	37	43	0.936097	23	490	11	57	0.978044	20	338	5	6	0.985423	12	152	2	2	0.987013	5	-0.0419472	0.000940163	1	-0.049326	0.000266894	1	-0.0509163	0.00830908	1	-0.00737883	0.608886	1	-0.00896907	0.742691	1	-0.00159025	1	1
chr1	51504556	51504702	B1	-	N	NA	N	NA	NA	NA	144	8	6	0.947368	29	93	18	4	0.837838	23	30	4	2	0.882353	7	21	1	0	0.954545	4	0.109531	0.0056086	1	0.0650155	0.236714	1	-0.00717703	1	1	-0.0445151	0.784837	1	-0.116708	0.197555	1	-0.0721925	0.638123	1
chr1	51576135	51576281	B1	+	N	NA	N	NA	NA	NA	109	5	5	0.95614	43	40	0	2	1	15	24	0	0	1	8	29	0	0	1	10	-0.0438596	0.327691	1	-0.0438596	0.58683	1	-0.0438596	0.583221	1	0	1	1	0	1	1	0	1	1
chr1	51603934	51604082	B1	+	N	NA	N	NA	NA	NA	84	11	5	0.884211	28	35	4	0	0.897436	12	22	0	0	1	6	23	3	0	0.884615	7	-0.0132254	1	1	-0.115789	0.122037	1	-0.000404859	1	1	-0.102564	0.286719	1	0.0128205	1	1	0.115385	0.239362	1
chr1	51667291	51667597	L1MdF	-	N	NA	N	NA	NA	NA	195	9	22	0.955882	31	93	5	15	0.94898	15	79	0	2	1	11	53	1	1	0.981481	7	0.00690276	0.776042	1	-0.0441176	0.0660232	1	-0.0255991	0.693049	1	-0.0510204	0.0661398	1	-0.0325019	0.423129	1	0.0185185	0.406015	1
chr1	51669677	51669864	B2	+	N	NA	N	NA	NA	NA	21	0	1	1	22	9	1	2	0.9	12	7	0	0	1	7	6	0	0	1	6	0.1	NA	NA	0	NA	NA	0	NA	NA	-0.1	NA	NA	-0.1	NA	NA	0	NA	NA
chr1	51710471	51710668	B2	-	N	NA	N	NA	NA	NA	58	4	8	0.935484	27	43	5	7	0.895833	24	9	0	1	1	5	23	0	0	1	9	0.0396505	0.499844	1	-0.0645161	NA	NA	-0.0645161	0.570394	1	-0.104167	NA	NA	-0.104167	0.166744	1	0	NA	NA
chr1	51717159	51717666	L1MdTFIII	-	N	NA	N	NA	NA	NA	291	32	31	0.900929	20	216	12	31	0.947368	14	190	12	3	0.940594	10	163	8	2	0.953216	9	-0.0464396	0.0553701	1	-0.0396653	0.144502	1	-0.0522876	0.055307	1	0.00677436	0.834688	1	-0.00584795	0.821818	1	-0.0126223	0.650184	1
chr1	51738617	51738812	B2	+	N	NA	N	NA	NA	NA	37	7	1	0.840909	25	11	1	2	0.916667	8	18	0	0	1	9	11	0	0	1	6	-0.0757576	NA	NA	-0.159091	NA	NA	-0.159091	NA	NA	-0.0833333	NA	NA	-0.0833333	NA	NA	0	NA	NA
chr1	51758048	51758191	B1	+	Myo1b	-	N	NA	NA	NA	92	2	4	0.978723	24	61	0	4	1	15	39	0	0	1	9	16	2	0	0.888889	4	-0.0212766	0.519564	1	-0.0212766	1	1	0.0898345	NA	NA	0	1	1	0.111111	NA	NA	0.111111	NA	NA
chr1	51827893	51828096	B2	+	Myo1b	-	N	NA	NA	NA	16	2	6	0.888889	24	12	2	2	0.857143	16	6	0	0	1	6	6	1	0	0.857143	7	0.031746	NA	NA	-0.111111	NA	NA	0.031746	NA	NA	-0.142857	NA	NA	0	NA	NA	0.142857	NA	NA
chr1	51956662	51956804	B1	-	N	NA	N	NA	NA	NA	80	8	9	0.909091	27	37	2	5	0.948718	13	31	2	0	0.939394	9	25	2	1	0.925926	7	-0.039627	0.722569	1	-0.030303	0.726247	1	-0.016835	1	1	0.00932401	1	1	0.022792	1	1	0.013468	1	1
chr1	51990175	51990320	B1	+	Stat4	+	N	NA	NA	NA	90	8	9	0.918367	32	40	2	3	0.952381	13	29	3	1	0.90625	9	13	4	2	0.764706	6	-0.0340136	0.723147	1	0.0121173	1	1	0.153661	NA	NA	0.046131	0.646523	1	0.187675	NA	NA	0.141544	NA	NA
chr1	51994584	51994728	B1	-	Stat4	+	N	NA	NA	NA	89	3	9	0.967391	29	54	0	2	1	19	26	0	0	1	7	19	1	0	0.95	5	-0.0326087	0.295985	1	-0.0326087	1	1	0.0173913	0.550115	1	0	1	1	0.05	0.27027	1	0.05	0.434783	1
chr1	52016745	52016930	B2	+	Stat4	+	N	NA	NA	NA	9	3	1	0.75	13	11	0	0	1	11	4	1	0	0.8	5	7	1	0	0.875	8	-0.25	NA	NA	-0.05	NA	NA	-0.125	NA	NA	0.2	NA	NA	0.125	NA	NA	-0.075	NA	NA
chr1	52019328	52019475	B1	+	Stat4	+	N	NA	NA	NA	61	9	3	0.871429	28	41	3	1	0.931818	17	16	2	0	0.888889	6	20	2	2	0.909091	9	-0.0603896	0.364669	1	-0.0174603	NA	NA	-0.0376623	1	1	0.0429293	NA	NA	0.0227273	1	1	-0.020202	NA	NA
chr1	52037516	52037707	B2	-	Stat4	+	N	NA	NA	NA	78	0	8	1	24	53	1	5	0.981481	19	41	0	0	1	11	20	1	0	0.952381	6	0.0185185	0.409091	1	0	1	1	0.047619	0.212121	1	-0.0185185	1	1	0.0291005	0.484324	1	0.047619	0.33871	1
chr1	52112852	52113045	B2	+	N	NA	N	NA	NA	NA	21	1	5	0.954545	27	9	0	1	1	10	1	1	0	0.5	2	4	0	1	1	5	-0.0454545	NA	NA	0.454545	NA	NA	-0.0454545	NA	NA	0.5	NA	NA	0	NA	NA	-0.5	NA	NA
chr1	52261298	52261443	B1	+	N	NA	N	NA	NA	NA	61	3	7	0.953125	27	44	2	1	0.956522	17	25	1	0	0.961538	9	18	0	1	1	7	-0.00339674	1	1	-0.00841346	1	1	-0.046875	NA	NA	-0.00501672	1	1	-0.0434783	NA	NA	-0.0384615	NA	NA
chr1	52323456	52323666	B2	-	N	NA	N	NA	NA	NA	19	6	0	0.76	25	8	4	0	0.666667	12	7	5	0	0.583333	12	1	3	0	0.25	4	0.0933333	NA	NA	0.176667	NA	NA	0.51	NA	NA	0.0833333	NA	NA	0.416667	NA	NA	0.333333	NA	NA
chr1	52399921	52400928	L1MdTFII	+	N	NA	N	NA	NA	NA	2371	137	291	0.945375	48	394	19	71	0.953995	9	411	15	7	0.964789	7	531	15	8	0.972527	9	-0.00862036	0.554821	1	-0.0194139	0.0986146	1	-0.0271527	0.0064749	1	-0.0107936	0.48562	1	-0.0185323	0.157712	1	-0.00773874	0.575937	1
chr1	52513235	52513382	B1	+	N	NA	N	NA	NA	NA	42	2	11	0.954545	21	20	2	4	0.909091	11	19	1	0	0.95	8	12	5	0	0.705882	7	0.0454545	0.595726	1	0.00454546	1	1	0.248663	NA	NA	-0.0409091	1	1	0.203209	NA	NA	0.244118	NA	NA
chr1	52589865	52590327	IAP_LTR	+	N	NA	N	NA	NA	NA	735	16	53	0.978695	33	436	10	37	0.977578	20	156	1	0	0.993631	6	303	2	1	0.993443	12	0.0011166	1	1	-0.0149355	0.33286	1	-0.0147475	0.117117	1	-0.0160521	0.303955	1	-0.0158641	0.136589	1	0.00018795	1	1
chr1	52593790	52594253	IAP_LTR	+	N	NA	N	NA	NA	NA	763	14	56	0.981982	33	480	11	43	0.977597	23	127	3	2	0.976923	6	314	5	3	0.984326	14	0.00438524	0.679178	1	0.0050589	0.723608	1	-0.00234404	1	1	0.000673664	1	1	-0.00672928	0.610497	1	-0.00740294	0.6958	1
chr1	52600308	52600495	B2	-	N	NA	N	NA	NA	NA	12	1	2	0.923077	15	15	1	1	0.9375	17	8	2	0	0.8	10	6	0	0	1	6	-0.0144231	NA	NA	0.123077	NA	NA	-0.0769231	NA	NA	0.1375	NA	NA	-0.0625	NA	NA	-0.2	NA	NA
chr1	52635623	52635814	B2	-	Tmem194b	+	N	NA	NA	NA	20	0	3	1	23	14	0	0	1	14	6	0	0	1	6	5	0	0	1	5	0	NA	NA	0	NA	NA	0	NA	NA	0	NA	NA	0	NA	NA	0	NA	NA
chr1	52691406	52691598	B2	+	Mfsd6	-	N	NA	NA	NA	30	4	4	0.882353	24	21	5	4	0.807692	17	16	5	0	0.761905	11	10	3	0	0.769231	7	0.0746606	0.482067	1	0.120448	0.279095	1	0.113122	NA	NA	0.0457875	0.733892	1	0.0384615	NA	NA	-0.00732601	NA	NA
chr1	52694355	52694637	L1MdF	+	Mfsd6	-	N	NA	NA	NA	231	22	46	0.913043	30	195	13	40	0.9375	22	199	11	3	0.947619	19	77	6	1	0.927711	8	-0.0244565	0.378932	1	-0.0345756	0.203578	1	-0.0146674	0.820556	1	-0.010119	0.680064	1	0.00978916	0.794384	1	0.0199082	0.580159	1
chr1	52705463	52705611	B1	-	Mfsd6	-	N	NA	NA	NA	63	4	11	0.940299	30	27	1	4	0.964286	16	20	2	0	0.909091	8	10	1	0	0.909091	4	-0.0239872	1	1	0.0312076	0.634373	1	0.0312076	NA	NA	0.0551948	0.575714	1	0.0551948	NA	NA	0	NA	NA
chr1	52719939	52720134	B2	+	Mfsd6	-	N	NA	NA	NA	48	0	1	1	26	35	0	2	1	21	23	0	0	1	12	5	3	0	0.625	5	0	1	1	0	1	1	0.375	NA	NA	0	1	1	0.375	NA	NA	0.375	NA	NA
chr1	52839014	52839162	B1	-	N	NA	N	NA	NA	NA	118	4	11	0.967213	37	45	2	6	0.957447	15	10	2	0	0.833333	3	23	2	1	0.92	7	0.00976631	0.670651	1	0.13388	NA	NA	0.0472131	0.270137	1	0.124113	NA	NA	0.0374468	0.605969	1	-0.0866667	NA	NA
chr1	52843362	52843509	B1	+	N	NA	N	NA	NA	NA	47	4	5	0.921569	31	19	0	2	1	12	14	1	0	0.933333	8	15	1	1	0.9375	10	-0.0784314	NA	NA	-0.0117647	NA	NA	-0.0159314	NA	NA	0.0666667	NA	NA	0.0625	NA	NA	-0.00416667	NA	NA
chr1	52857423	52857615	B2	+	Hibch	+	N	NA	NA	NA	30	1	6	0.967742	22	18	5	5	0.782609	17	18	6	0	0.75	12	16	5	0	0.761905	11	0.185133	0.072805	1	0.217742	0.0352251	1	0.205837	0.0336509	1	0.0326087	1	1	0.0207039	1	1	-0.0119048	1	1
chr1	52893613	52894120	L1MdA	-	Hibch	+	N	NA	NA	NA	567	17	80	0.97089	29	234	6	25	0.975	12	231	7	5	0.970588	10	73	9	1	0.890244	4	-0.00410959	0.820778	1	0.000302176	1	1	0.0806465	0.0022655	1	0.00441176	0.786963	1	0.0847561	0.00389542	1	0.0803443	0.00736035	1
chr1	52910194	52910387	B2	+	Hibch	+	N	NA	NA	NA	80	8	15	0.909091	30	51	1	9	0.980769	19	11	1	1	0.916667	4	12	0	0	1	3	-0.0716783	0.153682	1	-0.00757576	NA	NA	-0.0909091	NA	NA	0.0641026	NA	NA	-0.0192308	NA	NA	-0.0833333	NA	NA
chr1	52939510	52940447	L1MdTFI	+	1700019D03Rik	-	N	NA	NA	NA	1065	34	141	0.969063	27	715	18	86	0.975443	18	501	16	11	0.969052	13	381	6	4	0.984496	8	-0.0063806	0.4744	1	1.06e-05	1	1	-0.0154333	0.142458	1	0.00639116	0.487065	1	-0.00905274	0.389822	1	-0.0154439	0.189945	1
chr1	52982687	52982980	L1MdTFIII	-	N	NA	N	NA	NA	NA	332	22	42	0.937853	35	134	4	17	0.971014	15	87	3	0	0.966667	8	70	5	0	0.933333	7	-0.0331614	0.179596	1	-0.0288136	0.441514	1	0.00451977	0.797857	1	0.00434783	1	1	0.0376812	0.283693	1	0.0333333	0.470434	1
chr1	52992094	52992229	L1MdF	+	N	NA	N	NA	NA	NA	120	8	13	0.9375	22	89	4	14	0.956989	16	61	4	0	0.938462	9	36	3	1	0.923077	6	-0.0194892	0.765063	1	-0.000961538	1	1	0.0144231	0.719842	1	0.0185277	0.717823	1	0.0339123	0.420977	1	0.0153846	1	1
chr1	53027725	53027870	B1	-	N	NA	N	NA	NA	NA	55	8	1	0.873016	26	33	6	4	0.846154	16	19	1	1	0.95	8	16	1	1	0.941176	7	0.026862	0.770817	1	-0.0769841	0.680184	1	-0.0681606	NA	NA	-0.103846	0.404484	1	-0.0950226	NA	NA	0.00882353	NA	NA
chr1	53119012	53119853	L1MdF	-	N	NA	N	NA	NA	NA	149	18	10	0.892216	27	66	7	5	0.90411	12	79	4	0	0.951807	11	57	2	0	0.966102	9	-0.011894	1	1	-0.0595917	0.155624	1	-0.0738861	0.110636	1	-0.0476976	0.349384	1	-0.0619921	0.187184	1	-0.0142945	1	1
chr1	53129586	53129976	IAP_LTR	-	N	NA	N	NA	NA	NA	282	13	33	0.955932	20	198	1	23	0.994975	12	209	1	2	0.995238	10	106	2	1	0.981481	5	-0.0390427	0.010745	1	-0.0393059	0.0104403	1	-0.0255493	0.372579	1	-0.000263221	1	1	0.0134934	0.283533	1	0.0137566	0.267	1
chr1	53134415	53134805	IAP_LTR	-	N	NA	N	NA	NA	NA	315	11	37	0.966258	22	295	7	28	0.976821	18	179	1	4	0.994444	9	110	4	6	0.964912	8	-0.0105635	0.480212	1	-0.0281868	0.0640624	1	0.00134539	1	1	-0.0176233	0.268243	1	0.0119089	0.50224	1	0.0295322	0.0762003	1
chr1	53157104	53157251	B1	+	N	NA	N	NA	NA	NA	142	6	9	0.959459	28	57	9	10	0.863636	15	39	0	0	1	7	21	0	0	1	4	0.0958231	0.0181402	1	-0.0405405	0.346799	1	-0.0405405	1	1	-0.136364	0.024718	1	-0.136364	0.106111	1	0	1	1
chr1	53167290	53167483	B2	+	1700019A02Rik	-	N	NA	NA	NA	70	5	11	0.933333	21	73	7	12	0.9125	21	15	2	0	0.882353	5	32	5	2	0.864865	9	0.0208333	0.766735	1	0.0509804	NA	NA	0.0684685	0.29397	1	0.0301471	NA	NA	0.0476351	0.515097	1	0.0174881	NA	NA
chr1	53181193	53181385	B2	-	1700019A02Rik	-	N	NA	NA	NA	69	1	10	0.985714	25	46	0	8	1	18	14	1	0	0.933333	5	18	4	0	0.818182	6	-0.0142857	1	1	0.052381	NA	NA	0.167532	0.0109479	1	0.0666667	NA	NA	0.181818	0.00898224	1	0.115152	NA	NA
chr1	53293567	53293708	B1	-	Pms1	-	N	NA	NA	NA	81	9	11	0.9	31	45	2	7	0.957447	15	39	0	0	1	10	27	0	0	1	7	-0.0574468	0.330453	1	-0.1	0.0564548	1	-0.1	0.115157	1	-0.0425532	0.498495	1	-0.0425532	0.530174	1	0	1	1
chr1	53318972	53319118	B1	+	Osgepl1	+	N	NA	NA	NA	34	3	12	0.918919	27	17	0	1	1	9	11	1	0	0.916667	6	19	1	0	0.95	11	-0.0810811	NA	NA	0.00225225	NA	NA	-0.0310811	1	1	0.0833333	NA	NA	0.05	NA	NA	-0.0333333	NA	NA
chr1	53321298	53321440	B1	+	Osgepl1	+	N	NA	NA	NA	45	0	4	1	27	19	0	2	1	12	17	0	0	1	9	15	1	1	0.9375	9	0	NA	NA	0	NA	NA	0.0625	NA	NA	0	NA	NA	0.0625	NA	NA	0.0625	NA	NA
chr1	53457841	53458106	L1MdF	+	Dnah7a	-	N	NA	NA	NA	172	6	14	0.966292	23	109	6	10	0.947826	15	100	1	2	0.990099	11	67	5	1	0.930556	8	0.018466	0.548538	1	-0.0238069	0.427994	1	0.0357366	0.304118	1	-0.0422729	0.124434	1	0.0172705	0.75167	1	0.0595435	0.0831638	1
chr1	53494044	53494278	L1MdF	-	Dnah7a	-	N	NA	NA	NA	168	12	22	0.933333	29	60	2	7	0.967742	11	51	0	0	1	7	62	8	1	0.885714	9	-0.0344086	0.528321	1	-0.0666667	0.0733804	1	0.047619	0.29735	1	-0.0322581	0.500316	1	0.0820276	0.10246	1	0.114286	0.0202071	1
chr1	53504698	53505198	IAP_LTR	+	Dnah7a	-	N	NA	NA	NA	612	15	45	0.976077	29	204	7	22	0.966825	11	187	3	6	0.984211	8	172	2	3	0.988506	9	0.00925191	0.460273	1	-0.00813397	0.777611	1	-0.0124292	0.550324	1	-0.0173859	0.344414	1	-0.0216811	0.192829	1	-0.00429522	1	1
chr1	53508158	53508650	IAP_LTR	+	Dnah7a	-	N	NA	NA	NA	391	19	25	0.953659	22	231	4	18	0.982979	13	161	6	2	0.964072	8	176	5	1	0.972376	9	-0.0293202	0.0753147	1	-0.0104133	0.658557	1	-0.0187172	0.369016	1	0.0189069	0.330801	1	0.010603	0.511144	1	-0.00830384	0.763593	1
chr1	53555526	53555832	L1MdF	-	Dnah7a	-	N	NA	NA	NA	203	23	40	0.89823	22	94	13	11	0.878505	13	102	12	1	0.894737	10	97	16	0	0.858407	12	0.0197254	0.576247	1	0.00349325	1	1	0.039823	0.283668	1	-0.0162322	0.8323	1	0.0200976	0.694405	1	0.0363298	0.427011	1
chr1	53598678	53599003	L1MdF	+	Dnah7a	-	N	NA	NA	NA	190	9	35	0.954774	29	115	6	22	0.950413	19	80	1	1	0.987654	9	48	2	1	0.96	6	0.00436065	1	1	-0.0328805	0.290235	1	-0.00522613	1	1	-0.0372411	0.246082	1	-0.00958678	1	1	0.0276543	0.557552	1
chr1	53688861	53689009	B1	+	Dnah7a	-	N	NA	NA	NA	38	6	3	0.863636	27	26	4	3	0.866667	18	14	2	0	0.875	9	7	2	1	0.777778	5	-0.0030303	1	1	-0.0113636	NA	NA	0.0858586	NA	NA	-0.00833333	NA	NA	0.0888889	NA	NA	0.0972222	NA	NA
chr1	53712424	53712616	B2	+	N	NA	N	NA	NA	NA	57	8	2	0.876923	41	19	4	1	0.826087	13	12	2	0	0.857143	7	9	4	0	0.692308	8	0.0508361	0.503809	1	0.0197802	NA	NA	0.184615	NA	NA	-0.0310559	NA	NA	0.133779	NA	NA	0.164835	NA	NA
chr1	53759545	53759692	B1	+	Stk17b	-	N	NA	NA	NA	79	3	9	0.963415	20	54	2	2	0.964286	14	50	2	0	0.961538	12	47	0	0	1	10	-0.00087108	1	1	0.00187617	1	1	-0.0365854	0.299782	1	0.00274725	1	1	-0.0357143	0.498953	1	-0.0384615	0.496186	1
chr1	53770158	53770347	B2	+	Stk17b	-	N	NA	NA	NA	33	6	5	0.846154	24	18	0	2	1	12	24	0	0	1	13	20	0	0	1	10	-0.153846	NA	NA	-0.153846	0.074396	1	-0.153846	0.0866901	1	0	NA	NA	0	NA	NA	0	1	1
chr1	53849185	53849331	B1	+	Hecw2	-	N	NA	NA	NA	56	5	7	0.918033	24	24	1	1	0.96	10	26	1	1	0.962963	10	14	2	0	0.875	6	-0.0419672	0.667011	1	-0.0449302	0.662003	1	0.0430328	NA	NA	-0.00296296	1	1	0.085	NA	NA	0.087963	NA	NA
chr1	53878909	53879097	B2	-	Hecw2	-	N	NA	NA	NA	17	0	2	1	19	7	0	0	1	7	8	0	0	1	8	7	1	0	0.875	8	0	NA	NA	0	NA	NA	0.125	NA	NA	0	NA	NA	0.125	NA	NA	0.125	NA	NA
chr1	53908944	53909091	B1	-	Hecw2	-	N	NA	NA	NA	111	19	10	0.853846	32	67	11	5	0.858974	18	27	1	0	0.964286	6	35	6	0	0.853659	9	-0.00512821	1	1	-0.11044	0.205124	1	0.000187617	1	1	-0.105311	0.176299	1	0.00531582	1	1	0.110627	0.227641	1
chr1	53955486	53955673	L1MdTFIII	+	Hecw2	-	N	NA	NA	NA	71	3	4	0.959459	22	37	0	0	1	10	26	1	0	0.962963	7	44	1	0	0.977778	12	-0.0405405	0.549458	1	-0.0035035	1	1	-0.0183183	1	1	0.037037	0.421875	1	0.0222222	1	1	-0.0148148	1	1
chr1	53980979	53981172	B2	-	Hecw2	-	N	NA	NA	NA	50	3	0	0.943396	28	21	6	2	0.777778	16	13	1	0	0.928571	8	13	3	0	0.8125	8	0.165618	0.0548167	1	0.0148248	NA	NA	0.130896	NA	NA	-0.150794	NA	NA	-0.0347222	NA	NA	0.116071	NA	NA
chr1	54007739	54007889	B1	-	Hecw2	-	N	NA	NA	NA	178	8	17	0.956989	32	73	7	6	0.9125	14	24	0	0	1	5	88	7	0	0.926316	14	0.0444892	0.157159	1	-0.0430108	0.600855	1	0.0306735	0.277405	1	-0.0875	0.197482	1	-0.0138158	0.785042	1	0.0736842	0.342166	1
chr1	54026205	54026470	L1MdTFI	+	Hecw2	-	N	NA	NA	NA	344	19	39	0.947658	32	60	2	5	0.967742	6	174	3	2	0.983051	14	153	2	1	0.987097	13	-0.0200835	0.752292	1	-0.0353924	0.0625201	1	-0.0394384	0.048758	1	-0.0153089	0.606693	1	-0.0193548	0.322611	1	-0.00404593	1	1
chr1	54041760	54041952	B2	+	Hecw2	-	N	NA	NA	NA	68	2	7	0.971429	31	32	0	2	1	15	18	0	0	1	7	12	4	0	0.75	7	-0.0285714	1	1	-0.0285714	NA	NA	0.221429	NA	NA	0	NA	NA	0.25	NA	NA	0.25	NA	NA
chr1	54152142	54152338	B2	-	Hecw2	-	N	NA	NA	NA	66	3	8	0.956522	31	17	1	3	0.944444	9	22	1	0	0.956522	8	8	0	0	1	3	0.0120773	NA	NA	0	1	1	-0.0434783	NA	NA	-0.0120773	NA	NA	-0.0555556	NA	NA	-0.0434783	NA	NA
chr1	54220764	54220949	B2	+	N	NA	N	NA	NA	NA	21	2	7	0.913043	18	22	5	4	0.814815	18	6	1	0	0.857143	5	11	2	0	0.846154	8	0.0982287	0.429521	1	0.0559006	NA	NA	0.0668896	NA	NA	-0.042328	NA	NA	-0.031339	NA	NA	0.010989	NA	NA
chr1	54243280	54243427	B1	+	N	NA	N	NA	NA	NA	92	7	11	0.929293	32	46	6	8	0.884615	16	18	1	0	0.947368	5	27	3	0	0.9	8	0.0446775	0.371918	1	-0.0180755	NA	NA	0.0292929	0.697155	1	-0.062753	NA	NA	-0.0153846	1	1	0.0473684	NA	NA
chr1	54265467	54266193	L1MdA	+	Ccdc150	+	N	NA	NA	NA	901	30	89	0.967777	30	517	18	43	0.966355	16	263	6	6	0.977695	7	153	2	3	0.987097	5	0.00142144	0.879829	1	-0.00991858	0.542686	1	-0.0193202	0.300832	1	-0.01134	0.510668	1	-0.0207416	0.274912	1	-0.00940161	0.71609	1
chr1	54291617	54292283	L1MdF	+	Ccdc150	+	N	NA	NA	NA	388	14	43	0.965174	28	255	5	32	0.980769	16	204	3	2	0.985507	11	172	8	0	0.955556	10	-0.0155951	0.341018	1	-0.0203331	0.196895	1	0.00961857	0.639094	1	-0.00473801	1	1	0.0252137	0.154956	1	0.0299517	0.122447	1
chr1	54308652	54308798	B1	+	Ccdc150	+	N	NA	NA	NA	159	7	17	0.957831	48	30	1	1	0.967742	9	14	1	0	0.933333	4	32	3	0	0.914286	9	-0.00991061	1	1	0.024498	NA	NA	0.0435456	0.383194	1	0.0344086	NA	NA	0.0534562	0.616113	1	0.0190476	NA	NA
chr1	54310751	54310898	B1	-	Ccdc150	+	N	NA	NA	NA	110	19	13	0.852713	50	31	3	2	0.911765	13	22	1	0	0.956522	8	10	1	1	0.909091	4	-0.0590515	0.572657	1	-0.103809	0.312654	1	-0.0563777	NA	NA	-0.044757	0.640685	1	0.0026738	NA	NA	0.0474308	NA	NA
chr1	54315328	54315472	B1	-	Ccdc150	+	N	NA	NA	NA	132	19	6	0.874172	44	37	4	3	0.902439	13	12	1	0	0.923077	4	27	3	0	0.9	8	-0.0282668	0.788916	1	-0.0489047	NA	NA	-0.0258278	1	1	-0.0206379	NA	NA	0.00243902	1	1	0.0230769	NA	NA
chr1	54337344	54337490	B1	-	Ccdc150	+	N	NA	NA	NA	107	8	13	0.930435	24	63	3	6	0.954545	13	19	1	0	0.95	5	28	0	0	1	6	-0.0241107	0.748426	1	-0.0195652	1	1	-0.0695652	0.355382	1	0.00454546	1	1	-0.0454545	0.551938	1	-0.05	0.416667	1
chr1	54362682	54362870	B2	+	Ccdc150	+	N	NA	NA	NA	56	1	5	0.982456	26	37	0	4	1	15	16	1	0	0.941176	6	18	2	0	0.9	9	-0.0175439	1	1	0.0412797	NA	NA	0.0824561	0.163636	1	0.0588235	NA	NA	0.1	0.119048	1	0.0411765	NA	NA
chr1	54387179	54387758	L1MdTFI	+	N	NA	N	NA	NA	NA	735	11	92	0.985255	29	367	8	46	0.978667	15	207	5	2	0.976415	7	352	38	3	0.902564	13	0.00658802	0.464546	1	0.0088396	0.367774	1	0.0826906	3.08e-10	6.31e-06	0.00225157	1	1	0.0761026	5.99e-06	0.12288	0.073851	0.000431518	1
chr1	54427715	54427861	B1	+	Gtf3c3	-	N	NA	NA	NA	57	5	11	0.919355	26	41	0	4	1	20	24	0	0	1	10	29	0	0	1	11	-0.0806452	0.154203	1	-0.0806452	0.315845	1	-0.0806452	0.173367	1	0	1	1	0	1	1	0	1	1
chr1	54431362	54431560	B2	+	Gtf3c3	-	N	NA	NA	NA	53	6	9	0.898305	26	32	1	4	0.969697	15	15	0	1	1	6	13	0	0	1	5	-0.0713919	0.414816	1	-0.101695	NA	NA	-0.101695	NA	NA	-0.030303	NA	NA	-0.030303	NA	NA	0	NA	NA
chr1	54439151	54439359	B2	-	N	NA	N	NA	NA	NA	8	2	8	0.8	18	7	3	1	0.7	11	3	7	0	0.3	10	0	3	1	0	4	0.1	NA	NA	0.5	NA	NA	0.8	NA	NA	0.4	NA	NA	0.7	NA	NA	0.3	NA	NA
chr1	54516023	54516209	B2	-	Pgap1	-	N	NA	NA	NA	108	4	12	0.964286	32	76	2	13	0.974359	22	41	0	1	1	9	44	0	0	1	10	-0.0100733	1	1	-0.0357143	0.574231	1	-0.0357143	0.577547	1	-0.025641	0.544509	1	-0.025641	0.535022	1	0	1	1
chr1	54618959	54619356	IAP_LTR	-	N	NA	N	NA	NA	NA	454	12	32	0.974249	31	298	14	30	0.955128	20	218	3	2	0.986425	12	74	1	0	0.986667	4	0.0191207	0.158138	1	-0.0121764	0.408337	1	-0.0124177	1	1	-0.0312971	0.0471275	1	-0.0315385	0.320819	1	-0.000241328	1	1
chr1	54725591	54725784	B2	+	Ankrd44	-	N	NA	NA	NA	64	3	9	0.955224	30	47	5	6	0.903846	24	19	1	0	0.95	8	41	1	0	0.97619	15	0.0513777	0.29452	1	0.00522388	1	1	-0.0209666	1	1	-0.0461538	1	1	-0.0723443	0.219837	1	-0.0261905	0.544685	1
chr1	54779886	54780033	B1	-	Ankrd44	-	N	NA	NA	NA	146	4	7	0.973333	37	76	1	3	0.987013	18	34	0	0	1	7	14	1	0	0.933333	3	-0.0136797	0.664283	1	-0.0266667	1	1	0.04	NA	NA	-0.012987	1	1	0.0536797	NA	NA	0.0666667	NA	NA
chr1	54809379	54809530	B1	+	Ankrd44	-	N	NA	NA	NA	50	1	10	0.980392	11	85	4	20	0.955056	20	64	2	1	0.969697	12	40	0	1	1	7	0.025336	0.652743	1	0.0106952	1	1	-0.0196078	1	1	-0.0146408	1	1	-0.0449438	0.309948	1	-0.030303	0.525606	1
chr1	54887186	54887378	B2	-	Ankrd44	-	N	NA	NA	NA	46	2	2	0.958333	22	15	2	1	0.882353	8	24	4	0	0.857143	10	15	4	2	0.789474	9	0.0759804	NA	NA	0.10119	0.185078	1	0.16886	NA	NA	0.0252101	NA	NA	0.0928793	NA	NA	0.0676692	NA	NA
chr1	54889816	54890308	MERVL_MT2	+	Ankrd44	-	N	NA	NA	NA	151	1	9	0.993421	33	51	3	6	0.944444	13	30	2	1	0.9375	7	56	3	0	0.949153	12	0.0489766	0.0560804	1	0.0559211	0.0786697	1	0.0442685	0.0672375	1	0.00694444	1	1	-0.0047081	1	1	-0.0116525	1	1
chr1	54895720	54896212	MERVL_MT2	+	Ankrd44	-	N	NA	NA	NA	134	4	6	0.971014	30	43	4	4	0.914894	13	15	0	1	1	3	52	3	0	0.945455	11	0.0561209	0.114686	1	-0.0289855	NA	NA	0.0255599	0.408775	1	-0.0851064	NA	NA	-0.0305609	0.700535	1	0.0545455	NA	NA
chr1	54943048	54943237	B2	+	N	NA	N	NA	NA	NA	32	0	2	1	34	11	0	2	1	13	8	0	0	1	8	8	1	0	0.888889	9	0	NA	NA	0	NA	NA	0.111111	NA	NA	0	NA	NA	0.111111	NA	NA	0.111111	NA	NA
chr1	54943931	54944123	B2	+	N	NA	N	NA	NA	NA	68	8	5	0.894737	36	31	2	5	0.939394	18	17	3	0	0.85	7	27	5	0	0.84375	12	-0.0446571	0.720228	1	0.0447368	0.693059	1	0.0509868	0.521314	1	0.0893939	0.353574	1	0.0956439	0.25756	1	0.00625	1	1
chr1	54947931	54948122	B2	+	N	NA	N	NA	NA	NA	62	8	9	0.885714	26	22	2	10	0.916667	10	16	0	0	1	5	42	4	0	0.913043	14	-0.0309524	1	1	-0.114286	NA	NA	-0.0273292	0.761091	1	-0.0833333	NA	NA	0.00362319	1	1	0.0869565	NA	NA
chr1	54951696	54951883	B2	+	N	NA	N	NA	NA	NA	26	2	6	0.928571	20	13	3	3	0.8125	12	4	0	0	1	2	20	3	1	0.869565	13	0.116071	NA	NA	-0.0714286	NA	NA	0.0590062	0.647166	1	-0.1875	NA	NA	-0.0570652	NA	NA	0.130435	NA	NA
chr1	54978045	54978232	B2	-	N	NA	N	NA	NA	NA	15	0	3	1	18	12	0	1	1	13	9	1	0	0.9	10	5	1	0	0.833333	6	0	NA	NA	0.1	NA	NA	0.166667	NA	NA	0.1	NA	NA	0.166667	NA	NA	0.0666667	NA	NA
chr1	54994873	54995058	B2	+	Sf3b1	-	N	NA	NA	NA	55	2	7	0.964912	25	24	2	1	0.923077	12	37	2	0	0.948718	13	24	0	0	1	9	0.0418354	0.586008	1	0.0161943	1	1	-0.0350877	1	1	-0.025641	1	1	-0.0769231	0.490612	1	-0.0512821	0.520737	1
chr1	55012596	55012784	B2	+	Sf3b1	-	N	NA	NA	NA	8	23	5	0.258065	24	5	3	2	0.625	6	11	8	0	0.578947	10	4	4	0	0.5	4	-0.366935	NA	NA	-0.320883	NA	NA	-0.241935	NA	NA	0.0460526	NA	NA	0.125	NA	NA	0.0789474	NA	NA
chr1	55042056	55042242	B2	+	N	NA	N	NA	NA	NA	20	2	2	0.909091	24	10	1	1	0.909091	12	11	1	0	0.916667	12	6	2	0	0.75	8	0	NA	NA	-0.00757576	NA	NA	0.159091	NA	NA	-0.00757576	NA	NA	0.159091	NA	NA	0.166667	NA	NA
chr1	55048443	55048589	B1	+	N	NA	N	NA	NA	NA	53	2	7	0.963636	23	44	8	4	0.846154	20	15	3	0	0.833333	6	18	1	0	0.947368	7	0.117483	0.0482556	1	0.130303	NA	NA	0.0162679	NA	NA	0.0128205	NA	NA	-0.101215	NA	NA	-0.114035	NA	NA
chr1	55055725	55055915	B2	-	Coq10b	+	N	NA	NA	NA	14	6	2	0.7	22	10	0	4	1	14	8	0	0	1	8	4	2	0	0.666667	6	-0.3	NA	NA	-0.3	NA	NA	0.0333333	NA	NA	0	NA	NA	0.333333	NA	NA	0.333333	NA	NA
chr1	55080808	55080949	B1	+	Hspd1	-	N	NA	NA	NA	91	3	6	0.968085	26	42	0	2	1	12	37	2	0	0.948718	10	20	2	2	0.909091	6	-0.0319149	0.552283	1	0.0193672	0.629963	1	0.0589942	0.239476	1	0.0512821	0.228704	1	0.0909091	0.114583	1	0.039627	0.614724	1
chr1	55094779	55094969	B2	+	N	NA	N	NA	NA	NA	58	4	2	0.935484	25	22	3	2	0.88	11	26	2	1	0.928571	10	16	1	1	0.941176	6	0.0554839	0.404766	1	0.00691244	1	1	-0.0056926	NA	NA	-0.0485714	0.657523	1	-0.0611765	NA	NA	-0.012605	NA	NA
chr1	55095712	55095859	B1	-	N	NA	N	NA	NA	NA	91	6	7	0.938144	25	45	5	8	0.9	13	45	1	0	0.978261	10	15	1	0	0.9375	4	0.0381443	0.510301	1	-0.0401165	0.429209	1	0.00064433	NA	NA	-0.0782609	0.206309	1	-0.0375	NA	NA	0.0407609	NA	NA
chr1	55100429	55100579	B1	-	N	NA	N	NA	NA	NA	60	4	2	0.9375	24	33	9	2	0.785714	16	24	0	0	1	8	6	0	0	1	2	0.151786	0.0317375	1	-0.0625	0.571191	1	-0.0625	NA	NA	-0.214286	0.0209673	1	-0.214286	NA	NA	0	NA	NA
chr1	55106509	55106697	B2	-	N	NA	N	NA	NA	NA	30	6	3	0.833333	18	36	15	0	0.705882	19	15	4	0	0.789474	8	7	3	0	0.7	4	0.127451	0.209228	1	0.0438596	NA	NA	0.133333	NA	NA	-0.0835913	NA	NA	0.00588235	NA	NA	0.0894737	NA	NA
chr1	55114126	55114268	B1	-	N	NA	N	NA	NA	NA	50	2	5	0.961538	29	32	2	2	0.941176	20	17	1	1	0.944444	10	14	0	1	1	8	0.020362	0.646159	1	0.017094	NA	NA	-0.0384615	NA	NA	-0.00326797	NA	NA	-0.0588235	NA	NA	-0.0555556	NA	NA
chr1	55115484	55115678	B2	-	N	NA	N	NA	NA	NA	36	5	4	0.878049	25	21	2	5	0.913043	18	17	0	0	1	10	13	0	1	1	8	-0.0349947	1	1	-0.121951	NA	NA	-0.121951	NA	NA	-0.0869565	NA	NA	-0.0869565	NA	NA	0	NA	NA
chr1	55115682	55115876	B2	-	N	NA	N	NA	NA	NA	54	7	12	0.885246	27	40	4	5	0.909091	19	23	4	0	0.851852	10	11	5	0	0.6875	6	-0.023845	0.757969	1	0.0333941	0.730875	1	0.197746	NA	NA	0.0572391	0.468537	1	0.221591	NA	NA	0.164352	NA	NA
chr1	55119069	55119218	B1	+	N	NA	N	NA	NA	NA	57	2	8	0.966102	34	33	1	5	0.970588	21	9	1	0	0.9	5	8	1	2	0.888889	7	-0.00448654	1	1	0.0661017	NA	NA	0.0772128	NA	NA	0.0705882	NA	NA	0.0816993	NA	NA	0.0111111	NA	NA
chr1	55143964	55144111	B1	+	Mob4	+	N	NA	NA	NA	126	5	8	0.961832	25	86	7	2	0.924731	17	24	6	0	0.8	5	28	2	0	0.933333	6	0.0371009	0.24317	1	0.161832	0.00609397	1	0.0284987	0.615362	1	0.124731	0.0824233	1	-0.00860215	1	1	-0.133333	0.254214	1
chr1	55175854	55176047	B2	-	Rftn2	-	N	NA	NA	NA	57	6	5	0.904762	27	25	1	3	0.961538	13	25	2	0	0.925926	10	16	0	0	1	7	-0.0567766	0.668464	1	-0.021164	1	1	-0.0952381	NA	NA	0.0356125	1	1	-0.0384615	NA	NA	-0.0740741	NA	NA
chr1	55206815	55206999	B2	+	Rftn2	-	N	NA	NA	NA	49	2	3	0.960784	31	16	1	1	0.941176	10	12	0	1	1	7	14	1	0	0.933333	9	0.0196078	NA	NA	-0.0392157	NA	NA	0.027451	NA	NA	-0.0588235	NA	NA	0.00784314	NA	NA	0.0666667	NA	NA
chr1	55213383	55213575	B2	-	Rftn2	-	N	NA	NA	NA	25	9	2	0.735294	24	30	3	4	0.909091	21	18	2	0	0.9	11	8	4	0	0.666667	6	-0.173797	0.10923	1	-0.164706	0.18098	1	0.0686275	NA	NA	0.00909091	1	1	0.242424	NA	NA	0.233333	NA	NA
chr1	55292554	55292743	B2	-	N	NA	N	NA	NA	NA	22	0	2	1	24	15	0	1	1	16	8	0	1	1	9	2	0	0	1	2	0	NA	NA	0	NA	NA	0	NA	NA	0	NA	NA	0	NA	NA	0	NA	NA
chr1	55321500	55321646	B1	-	Boll	-	N	NA	NA	NA	61	8	14	0.884058	24	32	2	17	0.941176	14	31	1	0	0.96875	8	24	3	0	0.888889	7	-0.0571185	0.490678	1	-0.084692	0.265504	1	-0.00483092	1	1	-0.0275735	1	1	0.0522876	0.646944	1	0.0798611	0.323229	1
chr1	55349516	55349718	B2	+	Boll	-	N	NA	NA	NA	31	6	2	0.837838	25	20	0	0	1	15	11	1	1	0.916667	9	11	0	0	1	7	-0.162162	0.0809406	1	-0.0788288	NA	NA	-0.162162	NA	NA	0.0833333	NA	NA	0	NA	NA	-0.0833333	NA	NA
chr1	55373254	55373823	L1MdF	+	N	NA	N	NA	NA	NA	366	20	31	0.948187	40	167	6	17	0.965318	17	74	2	3	0.973684	7	50	5	0	0.909091	6	-0.0171314	0.515023	1	-0.0254977	0.554322	1	0.0390956	0.221053	1	-0.00836629	1	1	0.056227	0.140032	1	0.0645933	0.129988	1
chr1	55402539	55402726	B2	-	N	NA	N	NA	NA	NA	49	4	3	0.924528	31	30	1	1	0.967742	18	10	0	0	1	6	7	1	0	0.875	4	-0.0432136	0.647153	1	-0.0754717	NA	NA	0.0495283	NA	NA	-0.0322581	NA	NA	0.0927419	NA	NA	0.125	NA	NA
chr1	55439046	55439193	B1	-	Plcl1	+	N	NA	NA	NA	164	2	16	0.987952	28	63	5	5	0.926471	12	60	1	2	0.983607	10	49	1	0	0.98	8	0.0614812	0.0232541	1	0.00434525	1	1	0.00795181	0.548009	1	-0.057136	0.211912	1	-0.0535294	0.239937	1	0.00360656	1	1
chr1	55482227	55482728	L1MdTFII	-	Plcl1	+	N	NA	NA	NA	587	22	66	0.963875	28	493	11	52	0.978175	21	158	4	1	0.975309	6	231	3	3	0.987179	9	-0.0142994	0.213603	1	-0.0114334	0.626723	1	-0.0233043	0.109493	1	0.00286596	0.76709	1	-0.00900488	0.565611	1	-0.0118708	0.45098	1
chr1	55584881	55585068	B2	-	Plcl1	+	N	NA	NA	NA	7	3	3	0.7	13	5	0	1	1	6	7	0	0	1	7	3	1	1	0.75	5	-0.3	NA	NA	-0.3	NA	NA	-0.05	NA	NA	0	NA	NA	0.25	NA	NA	0.25	NA	NA
chr1	55778361	55778731	IAP_LTR	+	N	NA	N	NA	NA	NA	374	12	42	0.968912	25	236	8	11	0.967213	14	155	2	0	0.987261	8	140	2	1	0.985915	8	0.0016988	1	1	-0.0183492	0.369604	1	-0.0170036	0.371338	1	-0.020048	0.327523	1	-0.0187024	0.335939	1	0.00134565	1	1
chr1	55782910	55783280	IAP_LTR	+	N	NA	N	NA	NA	NA	376	15	31	0.961637	26	251	7	21	0.972868	16	197	2	1	0.98995	10	160	4	1	0.97561	9	-0.0112314	0.511499	1	-0.0283129	0.0668363	1	-0.0139729	0.609198	1	-0.0170815	0.310354	1	-0.00274154	1	1	0.01434	0.415746	1
chr1	55923629	55924121	MERVL_MT2	+	N	NA	N	NA	NA	NA	115	10	19	0.92	30	80	7	12	0.91954	21	69	1	2	0.985714	15	18	1	1	0.947368	4	0.00045977	1	1	-0.0657143	0.101045	1	-0.0273684	NA	NA	-0.0661741	0.0760971	1	-0.0278282	NA	NA	0.0383459	NA	NA
chr1	55929572	55930064	MERVL_MT2	+	N	NA	N	NA	NA	NA	108	14	12	0.885246	28	76	2	12	0.974359	18	77	5	2	0.939024	16	28	2	1	0.933333	6	-0.0891131	0.0304842	1	-0.0537785	0.227375	1	-0.0480874	0.739665	1	0.0353346	0.443679	1	0.0410256	0.307961	1	0.00569106	1	1
chr1	55951772	55951918	B1	-	9130227L01Rik	+	N	NA	NA	NA	92	3	3	0.968421	21	68	2	4	0.971429	15	56	0	2	1	13	56	0	0	1	12	-0.00300752	1	1	-0.0315789	0.295364	1	-0.0315789	0.295364	1	-0.0285714	0.502222	1	-0.0285714	0.502222	1	0	1	1
chr1	56091227	56091720	MERVL_MT2	-	N	NA	N	NA	NA	NA	125	4	11	0.968992	28	66	5	17	0.929577	19	52	2	0	0.962963	10	45	2	0	0.957447	9	0.0394148	0.284603	1	0.00602928	1	1	0.0115454	0.658444	1	-0.0333855	0.697765	1	-0.0278693	0.701169	1	0.00551615	1	1
chr1	56097827	56099265	L1MdF	-	N	NA	N	NA	NA	NA	1052	45	109	0.958979	24	846	29	103	0.966857	17	646	23	9	0.96562	12	393	13	4	0.96798	7	-0.00787811	0.404553	1	-0.0066413	0.525589	1	-0.00900126	0.546184	1	0.00123681	0.887951	1	-0.00112315	1	1	-0.00235997	1	1
chr1	56137031	56137560	L1MdA	+	N	NA	N	NA	NA	NA	431	22	40	0.951435	20	185	7	13	0.963542	9	181	1	2	0.994505	8	202	7	3	0.966507	10	-0.0121068	0.67791	1	-0.0430706	0.00789036	1	-0.0150723	0.422312	1	-0.0309638	0.0681701	1	-0.00296551	1	1	0.0279983	0.0727195	1
chr1	56292228	56292374	B1	+	N	NA	N	NA	NA	NA	32	4	2	0.888889	20	30	2	2	0.9375	19	11	0	0	1	6	6	2	0	0.75	4	-0.0486111	0.676443	1	-0.111111	NA	NA	0.138889	NA	NA	-0.0625	NA	NA	0.1875	NA	NA	0.25	NA	NA
chr1	56380333	56380809	L1MdTFI	+	N	NA	N	NA	NA	NA	430	66	82	0.866935	27	335	7	47	0.979532	17	195	2	2	0.989848	8	188	11	4	0.944724	10	-0.112597	1.24e-09	2.54e-05	-0.122912	2.32e-08	0.000475818	-0.0777881	0.00300722	1	-0.0103156	0.497388	1	0.0348085	0.0440304	1	0.0451241	0.0204012	1
chr1	56464576	56464845	L1MdTFII	-	N	NA	N	NA	NA	NA	314	16	42	0.951515	24	266	11	29	0.960289	20	167	0	2	1	10	78	2	1	0.975	5	-0.00877366	0.694413	1	-0.0484848	0.0019708	1	-0.0234848	0.544846	1	-0.0397112	0.00843948	1	-0.0147112	0.740624	1	0.025	0.104012	1
chr1	56471000	56471144	B1	-	N	NA	N	NA	NA	NA	28	2	0	0.933333	30	7	2	0	0.777778	9	11	1	0	0.916667	12	5	1	0	0.833333	6	0.155556	NA	NA	0.0166667	NA	NA	0.1	NA	NA	-0.138889	NA	NA	-0.0555556	NA	NA	0.0833333	NA	NA
chr1	56498070	56498670	L1MdF	-	N	NA	N	NA	NA	NA	157	26	19	0.857923	24	98	3	16	0.970297	15	62	2	0	0.96875	7	52	2	1	0.962963	6	-0.112374	0.00194396	1	-0.110827	0.0198317	1	-0.105039	0.0517208	1	0.00154703	1	1	0.00733407	1	1	0.00578704	1	1
chr1	56499491	56499632	B1	+	N	NA	N	NA	NA	NA	87	4	14	0.956044	23	64	0	8	1	15	36	0	1	1	9	42	2	1	0.954545	9	-0.043956	0.14302	1	-0.043956	0.576815	1	0.0014985	1	1	0	1	1	0.0454545	0.163724	1	0.0454545	0.498734	1
chr1	56537098	56537246	B1	+	N	NA	N	NA	NA	NA	27	2	2	0.931034	18	42	0	2	1	24	7	1	2	0.875	5	12	2	0	0.857143	7	-0.0689655	0.16338	1	0.0560345	NA	NA	0.0738916	NA	NA	0.125	NA	NA	0.142857	NA	NA	0.0178571	NA	NA
chr1	56714379	56715237	L1MdTFII	+	N	NA	N	NA	NA	NA	1047	56	122	0.949229	30	545	18	68	0.968028	17	193	11	1	0.946078	5	154	7	0	0.956522	4	-0.018799	0.0798318	1	0.00315094	0.862657	1	-0.00729237	0.846789	1	0.02195	0.196717	1	0.0115067	0.467129	1	-0.0104433	0.80872	1
chr1	56798753	56798896	B1	+	Satb2	-	N	NA	NA	NA	53	7	6	0.883333	24	31	1	1	0.96875	13	9	0	1	1	4	9	2	0	0.818182	4	-0.0854167	0.253809	1	-0.116667	NA	NA	0.0651515	NA	NA	-0.03125	NA	NA	0.150568	NA	NA	0.181818	NA	NA
chr1	56989578	56989769	B2	-	N	NA	N	NA	NA	NA	10	0	5	1	15	7	1	2	0.875	10	11	0	0	1	11	7	1	0	0.875	8	0.125	NA	NA	0	NA	NA	0.125	NA	NA	-0.125	NA	NA	0	NA	NA	0.125	NA	NA
chr1	56999041	56999529	MERVL_MT2	-	N	NA	N	NA	NA	NA	101	6	8	0.943925	23	70	1	13	0.985915	16	46	0	1	1	9	37	1	1	0.973684	8	-0.0419903	0.24565	1	-0.0560748	0.179054	1	-0.029759	0.676229	1	-0.0140845	1	1	0.0122313	1	1	0.0263158	0.452381	1
chr1	57070259	57070865	L1MdGF	-	N	NA	N	NA	NA	NA	733	27	73	0.964474	24	434	25	66	0.945534	15	268	2	2	0.992593	8	266	10	4	0.963768	8	0.0189399	0.14274	1	-0.0281189	0.016556	1	0.000705568	1	1	-0.0470588	0.000786043	1	-0.0182343	0.28846	1	0.0288245	0.0366562	1
chr1	57153659	57153806	B1	-	N	NA	N	NA	NA	NA	104	5	10	0.954128	33	55	3	6	0.948276	18	26	1	0	0.962963	7	23	0	0	1	6	0.00585258	1	1	-0.00883452	1	1	-0.0458716	0.586334	1	-0.0146871	1	1	-0.0517241	0.554395	1	-0.037037	1	1
chr1	57187543	57187729	B2	-	N	NA	N	NA	NA	NA	15	2	2	0.882353	19	10	1	2	0.909091	13	6	0	0	1	6	5	3	0	0.625	8	-0.026738	NA	NA	-0.117647	NA	NA	0.257353	NA	NA	-0.0909091	NA	NA	0.284091	NA	NA	0.375	NA	NA
chr1	57347384	57347580	B2	+	N	NA	N	NA	NA	NA	10	4	3	0.714286	17	8	0	0	1	8	7	1	0	0.875	8	1	0	0	1	1	-0.285714	NA	NA	-0.160714	NA	NA	-0.285714	NA	NA	0.125	NA	NA	0	NA	NA	-0.125	NA	NA
chr1	57403756	57403949	B2	-	Tyw5	-	N	NA	NA	NA	33	5	7	0.868421	30	23	0	2	1	16	8	2	0	0.8	6	8	1	0	0.888889	5	-0.131579	0.146589	1	0.0684211	NA	NA	-0.0204678	NA	NA	0.2	NA	NA	0.111111	NA	NA	-0.0888889	NA	NA
chr1	57426377	57426524	B1	+	N	NA	N	NA	NA	NA	191	14	9	0.931707	34	84	6	5	0.933333	15	93	1	0	0.989362	15	76	3	3	0.962025	12	-0.00162602	1	1	-0.0576544	0.042924	1	-0.030318	0.414363	1	-0.0560284	0.0603961	1	-0.028692	0.504573	1	0.0273364	0.332541	1
chr1	57506139	57506438	L1MdF	-	N	NA	N	NA	NA	NA	91	9	12	0.91	21	69	7	14	0.907895	17	66	8	1	0.891892	14	53	6	0	0.898305	9	0.00210526	1	1	0.0181081	0.797733	1	0.0116949	0.786544	1	0.0160028	0.791045	1	0.00958965	1	1	-0.00641319	1	1
chr1	57511643	57511790	B1	-	N	NA	N	NA	NA	NA	30	2	4	0.9375	20	23	3	4	0.884615	17	10	2	0	0.833333	6	12	1	0	0.923077	7	0.0528846	0.648197	1	0.104167	NA	NA	0.0144231	NA	NA	0.0512821	NA	NA	-0.0384615	NA	NA	-0.0897436	NA	NA
chr1	57543434	57543582	B1	-	N	NA	N	NA	NA	NA	11	4	1	0.733333	16	5	0	1	1	6	7	3	0	0.7	10	4	1	0	0.8	5	-0.266667	NA	NA	0.0333333	NA	NA	-0.0666667	NA	NA	0.3	NA	NA	0.2	NA	NA	-0.1	NA	NA
chr1	57972069	57972214	B1	-	N	NA	N	NA	NA	NA	46	1	8	0.978723	20	39	1	7	0.975	17	49	1	0	0.98	17	19	0	1	1	7	0.0037234	1	1	-0.0012766	1	1	-0.0212766	NA	NA	-0.005	1	1	-0.025	NA	NA	-0.02	NA	NA
chr1	58006396	58006543	B1	-	Sgol2a	+	N	NA	NA	NA	117	3	15	0.975	25	111	3	16	0.973684	25	59	2	1	0.967213	11	43	2	0	0.955556	8	0.00131579	1	1	0.00778689	1	1	0.0194444	0.614413	1	0.0064711	1	1	0.0181287	0.62217	1	0.0116576	1	1
chr1	58011956	58012143	B2	-	Sgol2a	+	N	NA	NA	NA	45	4	2	0.918367	20	42	1	3	0.976744	19	23	0	0	1	8	18	1	0	0.947368	7	-0.0583768	0.366578	1	-0.0816327	0.298905	1	-0.0290011	NA	NA	-0.0232558	1	1	0.0293758	NA	NA	0.0526316	NA	NA
chr1	58038390	58038575	B2	+	Aox1	+	N	NA	NA	NA	38	3	5	0.926829	24	19	2	4	0.904762	16	13	0	0	1	7	10	1	1	0.909091	6	0.0220674	1	1	-0.0731707	NA	NA	0.0177384	NA	NA	-0.0952381	NA	NA	-0.004329	NA	NA	0.0909091	NA	NA
chr1	58130759	58130953	B2	+	Aox3	+	N	NA	NA	NA	80	2	6	0.97561	34	34	1	4	0.971429	15	24	1	0	0.96	9	13	0	0	1	6	0.00418118	1	1	0.0156098	0.55382	1	-0.0243902	NA	NA	0.0114286	1	1	-0.0285714	NA	NA	-0.04	NA	NA
chr1	58143816	58143962	B1	-	Aox3	+	N	NA	NA	NA	91	23	12	0.798246	23	74	4	7	0.948718	16	35	4	1	0.897436	7	37	4	0	0.902439	7	-0.150472	0.00290875	1	-0.0991903	0.224346	1	-0.104193	0.155567	1	0.0512821	0.437973	1	0.0462789	0.444481	1	-0.00500313	1	1
chr1	58150068	58150256	B2	-	Aox3	+	N	NA	NA	NA	94	20	15	0.824561	27	82	8	12	0.911111	21	37	4	1	0.902439	8	37	4	0	0.902439	7	-0.0865497	0.100536	1	-0.0778776	0.317148	1	-0.0778776	0.317148	1	0.00867209	1	1	0.00867209	1	1	0	1	1
chr1	58186888	58187035	B1	+	Aox3	+	N	NA	NA	NA	84	10	7	0.893617	22	64	3	7	0.955224	17	56	0	0	1	12	33	1	0	0.970588	7	-0.0616069	0.240878	1	-0.106383	0.0136787	1	-0.0769712	0.285978	1	-0.0447761	0.2499	1	-0.0153644	1	1	0.0294118	0.377778	1
chr1	58254998	58255148	B1	+	Aox4	+	N	NA	NA	NA	35	12	7	0.744681	32	14	9	7	0.608696	19	14	2	0	0.875	9	12	3	1	0.8	10	0.135985	0.275664	1	-0.130319	NA	NA	-0.0553191	NA	NA	-0.266304	NA	NA	-0.191304	NA	NA	0.075	NA	NA
chr1	58264061	58264248	B2	-	Aox4	+	N	NA	NA	NA	25	2	3	0.925926	30	10	1	1	0.909091	12	6	3	0	0.666667	9	7	2	0	0.777778	9	0.016835	NA	NA	0.259259	NA	NA	0.148148	NA	NA	0.242424	NA	NA	0.131313	NA	NA	-0.111111	NA	NA
chr1	58322319	58322569	L1MdF	-	Aox2	+	N	NA	NA	NA	327	6	40	0.981982	27	72	1	12	0.986301	7	144	5	4	0.966443	11	99	5	1	0.951923	8	-0.00431939	1	1	0.015539	0.327322	1	0.0300589	0.141868	1	0.0198584	0.666315	1	0.0343783	0.402846	1	0.0145199	0.744797	1
chr1	58323347	58323715	IAP_LTR	-	Aox2	+	N	NA	NA	NA	400	11	34	0.973236	26	128	8	13	0.941176	9	224	2	3	0.99115	13	123	2	1	0.984	9	0.0320595	0.101582	1	-0.0179144	0.152398	1	-0.010764	0.741979	1	-0.049974	0.00721973	1	-0.0428235	0.105748	1	0.00715044	0.618294	1
chr1	58330102	58330470	IAP_LTR	-	Aox2	+	N	NA	NA	NA	476	14	37	0.971429	34	176	6	17	0.967033	12	131	0	1	1	7	179	3	1	0.983516	10	0.0043956	0.799416	1	-0.0285714	0.0493688	1	-0.0120879	0.580544	1	-0.032967	0.0423415	1	-0.0164835	0.502321	1	0.0164835	0.267572	1
chr1	58348422	58348567	B1	-	Aox2	+	N	NA	NA	NA	55	73	19	0.429688	29	78	8	6	0.906977	17	26	3	0	0.896552	5	54	2	1	0.964286	12	-0.477289	1.77e-13	2.42e-08	-0.466864	2.92e-06	0.399945	-0.534598	2.01e-13	2.75e-08	0.010425	1	1	-0.057309	0.315507	1	-0.067734	0.332173	1
chr1	58365279	58365467	B2	-	Aox2	+	N	NA	NA	NA	22	3	1	0.88	26	15	1	0	0.9375	16	8	0	0	1	8	7	0	0	1	7	-0.0575	NA	NA	-0.12	NA	NA	-0.12	NA	NA	-0.0625	NA	NA	-0.0625	NA	NA	0	NA	NA
chr1	58369404	58369550	B1	-	Aox2	+	N	NA	NA	NA	65	3	3	0.955882	25	38	0	1	1	15	12	3	0	0.8	5	18	0	0	1	7	-0.0441176	0.551296	1	0.155882	NA	NA	-0.0441176	NA	NA	0.2	NA	NA	0	NA	NA	-0.2	NA	NA
chr1	58386013	58386159	B1	-	N	NA	N	NA	NA	NA	49	3	5	0.942308	24	39	8	5	0.829787	21	18	1	0	0.947368	7	14	2	1	0.875	6	0.11252	0.109671	1	-0.00506073	NA	NA	0.0673077	NA	NA	-0.117581	NA	NA	-0.0452128	NA	NA	0.0723684	NA	NA
chr1	58390730	58390930	B2	+	N	NA	N	NA	NA	NA	68	2	6	0.971429	30	28	2	5	0.933333	16	11	1	0	0.916667	4	10	0	2	1	4	0.0380952	0.581202	1	0.0547619	NA	NA	-0.0285714	NA	NA	0.0166667	NA	NA	-0.0666667	NA	NA	-0.0833333	NA	NA
chr1	58402129	58402276	B1	+	Bzw1	+	N	NA	NA	NA	95	3	6	0.969388	28	32	1	0	0.969697	9	13	0	0	1	4	28	2	0	0.933333	8	-0.000309215	1	1	-0.0306122	NA	NA	0.0360544	0.333705	1	-0.030303	NA	NA	0.0363636	0.601118	1	0.0666667	NA	NA
chr1	58429802	58429989	B2	-	N	NA	N	NA	NA	NA	17	0	1	1	18	9	2	1	0.818182	12	3	0	1	1	4	3	0	0	1	3	0.181818	NA	NA	0	NA	NA	0	NA	NA	-0.181818	NA	NA	-0.181818	NA	NA	0	NA	NA
chr1	58430794	58430982	B2	+	N	NA	N	NA	NA	NA	42	5	6	0.893617	20	25	4	5	0.862069	13	17	0	0	1	6	15	2	0	0.882353	6	0.0315481	0.724602	1	-0.106383	NA	NA	0.0112641	NA	NA	-0.137931	NA	NA	-0.020284	NA	NA	0.117647	NA	NA
chr1	58434735	58434928	B2	-	Ppil3	-	N	NA	NA	NA	20	2	6	0.909091	16	20	0	1	1	11	7	0	1	1	5	10	1	1	0.909091	8	-0.0909091	0.488966	1	-0.0909091	NA	NA	0	NA	NA	0	NA	NA	0.0909091	NA	NA	0.0909091	NA	NA
chr1	58435170	58435365	B2	-	Ppil3	-	N	NA	NA	NA	26	0	4	1	17	24	0	1	1	13	7	0	0	1	4	12	0	1	1	7	0	1	1	0	NA	NA	0	NA	NA	0	NA	NA	0	NA	NA	0	NA	NA
chr1	58437801	58437988	B2	-	Ppil3	-	N	NA	NA	NA	28	0	7	1	20	22	3	1	0.88	16	10	1	0	0.909091	6	13	0	0	1	8	0.12	0.0981815	1	0.0909091	NA	NA	0	NA	NA	-0.0290909	NA	NA	-0.12	NA	NA	-0.0909091	NA	NA
chr1	58452565	58452756	B2	-	Nif3l1	+	N	NA	NA	NA	26	0	2	1	15	20	0	0	1	12	17	0	1	1	10	18	0	0	1	10	0	1	1	0	NA	NA	0	NA	NA	0	NA	NA	0	NA	NA	0	NA	NA
chr1	58455908	58456104	B2	-	Nif3l1	+	N	NA	NA	NA	80	0	17	1	28	17	1	5	0.944444	9	36	0	2	1	10	28	0	0	1	8	0.0555556	NA	NA	0	1	1	0	1	1	-0.0555556	NA	NA	-0.0555556	NA	NA	0	1	1
chr1	58456139	58456285	B1	-	Nif3l1	+	N	NA	NA	NA	164	9	10	0.947977	32	38	2	2	0.95	8	59	0	1	1	10	46	1	1	0.978723	8	-0.00202312	1	1	-0.0520231	0.116384	1	-0.0307465	0.693083	1	-0.05	0.160792	1	-0.0287234	0.592056	1	0.0212766	0.443396	1
chr1	58466624	58466810	B2	-	Orc2	-	N	NA	NA	NA	15	1	3	0.9375	19	11	0	0	1	11	8	0	0	1	8	5	0	0	1	5	-0.0625	NA	NA	-0.0625	NA	NA	-0.0625	NA	NA	0	NA	NA	0	NA	NA	0	NA	NA
chr1	58470467	58470616	B1	-	Orc2	-	N	NA	NA	NA	146	4	7	0.973333	34	41	0	5	1	10	29	2	1	0.935484	7	29	1	0	0.966667	7	-0.0266667	0.579296	1	0.0378495	0.273346	1	0.00666667	1	1	0.0645161	0.181925	1	0.0333333	0.422535	1	-0.0311828	1	1
chr1	58471255	58471447	B2	+	Orc2	-	N	NA	NA	NA	33	1	12	0.970588	26	18	0	1	1	11	11	2	0	0.846154	7	10	0	0	1	6	-0.0294118	NA	NA	0.124434	NA	NA	-0.0294118	NA	NA	0.153846	NA	NA	0	NA	NA	-0.153846	NA	NA
chr1	58475221	58475367	B1	+	Orc2	-	N	NA	NA	NA	168	3	8	0.982456	27	87	1	7	0.988636	16	49	1	1	0.98	9	47	0	0	1	7	-0.00618022	1	1	0.00245614	1	1	-0.0175439	1	1	0.00863636	1	1	-0.0113636	1	1	-0.02	1	1
chr1	58476816	58477011	B2	-	Orc2	-	N	NA	NA	NA	27	0	0	1	27	11	0	0	1	11	5	0	0	1	5	2	1	0	0.666667	3	0	NA	NA	0	NA	NA	0.333333	NA	NA	0	NA	NA	0.333333	NA	NA	0.333333	NA	NA
chr1	58482054	58482244	B2	+	Orc2	-	N	NA	NA	NA	25	0	2	1	27	14	0	1	1	15	10	0	0	1	10	6	0	0	1	6	0	NA	NA	0	NA	NA	0	NA	NA	0	NA	NA	0	NA	NA	0	NA	NA
chr1	58486872	58487069	B2	+	Orc2	-	N	NA	NA	NA	79	7	8	0.918605	35	49	2	3	0.960784	21	25	0	0	1	11	30	2	0	0.9375	12	-0.0421797	0.483741	1	-0.0813953	0.346308	1	-0.0188953	1	1	-0.0392157	1	1	0.0232843	0.637357	1	0.0625	0.498747	1
chr1	58489136	58489281	B1	+	Orc2	-	N	NA	NA	NA	178	4	8	0.978022	37	103	1	8	0.990385	21	42	1	0	0.976744	9	48	0	1	1	10	-0.0123626	0.656182	1	0.00127779	1	1	-0.021978	0.582362	1	0.0136404	0.500885	1	-0.00961539	1	1	-0.0232558	0.472527	1
chr1	58496709	58496903	B2	-	Orc2	-	N	NA	NA	NA	30	0	2	1	32	11	0	4	1	15	4	0	0	1	4	13	1	0	0.928571	14	0	NA	NA	0	NA	NA	0.0714286	NA	NA	0	NA	NA	0.0714286	NA	NA	0.0714286	NA	NA
chr1	58496926	58497119	B2	-	Orc2	-	N	NA	NA	NA	73	2	16	0.973333	39	38	0	3	1	15	11	0	0	1	5	44	0	0	1	17	-0.0266667	0.549621	1	-0.0266667	NA	NA	-0.0266667	0.529981	1	0	NA	NA	0	1	1	0	NA	NA
chr1	58501064	58501256	B2	-	Orc2	-	N	NA	NA	NA	146	4	14	0.973333	40	62	4	8	0.939394	18	16	2	0	0.888889	5	42	3	0	0.933333	10	0.0339394	0.251509	1	0.0844444	NA	NA	0.04	0.201579	1	0.0505051	NA	NA	0.00606061	1	1	-0.0444444	NA	NA
chr1	58506933	58507078	B1	+	N	NA	N	NA	NA	NA	83	4	15	0.954023	38	33	1	7	0.970588	15	33	0	2	1	14	35	0	2	1	13	-0.0165652	1	1	-0.045977	0.574191	1	-0.045977	0.577632	1	-0.0294118	1	1	-0.0294118	0.492754	1	0	1	1
chr1	58560452	58560640	B2	+	Fam126b	-	N	NA	NA	NA	98	8	11	0.924528	29	78	4	4	0.95122	19	42	3	0	0.933333	11	39	4	0	0.906977	10	-0.0266912	0.556112	1	-0.00880503	1	1	0.0175516	0.744519	1	0.0178862	0.6977	1	0.0442428	0.444874	1	0.0263566	0.710358	1
chr1	58563509	58563697	B2	+	Fam126b	-	N	NA	NA	NA	47	1	5	0.979167	32	12	1	3	0.923077	11	12	2	0	0.857143	8	15	0	0	1	8	0.0560897	NA	NA	0.122024	NA	NA	-0.0208333	NA	NA	0.0659341	NA	NA	-0.0769231	NA	NA	-0.142857	NA	NA
chr1	58575461	58575649	B2	-	Fam126b	-	N	NA	NA	NA	25	1	5	0.961538	18	21	0	4	1	13	10	0	1	1	6	15	0	0	1	8	-0.0384615	1	1	-0.0384615	NA	NA	-0.0384615	NA	NA	0	NA	NA	0	NA	NA	0	NA	NA
chr1	58609701	58609888	B2	-	N	NA	N	NA	NA	NA	101	6	15	0.943925	32	44	10	5	0.814815	15	51	1	1	0.980769	13	22	2	1	0.916667	5	0.12911	0.0222917	1	-0.036844	0.42803	1	0.0272586	0.638214	1	-0.165954	0.00811098	1	-0.101852	0.324285	1	0.0641026	0.232945	1
chr1	58665101	58665247	B1	-	Als2cr12	-	N	NA	NA	NA	47	7	6	0.87037	19	48	6	19	0.888889	22	26	6	0	0.8125	9	21	2	2	0.913043	7	-0.0185185	1	1	0.0578704	0.539553	1	-0.0426731	0.716469	1	0.0763889	0.349546	1	-0.0241546	1	1	-0.100543	0.445564	1
chr1	58715360	58715549	B2	-	Cflar	+	N	NA	NA	NA	13	4	1	0.764706	18	13	0	2	1	15	7	0	0	1	7	4	1	0	0.8	5	-0.235294	NA	NA	-0.235294	NA	NA	-0.0352941	NA	NA	0	NA	NA	0.2	NA	NA	0.2	NA	NA
chr1	58757148	58757339	B2	+	Cflar	+	Y	NA	NA	NA	12	0	1	1	13	11	1	0	0.916667	12	8	1	0	0.888889	9	5	0	0	1	5	0.0833333	NA	NA	0.111111	NA	NA	0	NA	NA	0.0277778	NA	NA	-0.0833333	NA	NA	-0.111111	NA	NA
chr1	58763278	58763474	B2	-	N	NA	N	NA	NA	NA	37	1	4	0.973684	24	26	1	3	0.962963	17	12	2	0	0.857143	7	10	0	0	1	5	0.0107212	1	1	0.116541	NA	NA	-0.0263158	NA	NA	0.10582	NA	NA	-0.037037	NA	NA	-0.142857	NA	NA
chr1	58767161	58767654	MERVL_MT2	-	N	NA	N	NA	NA	NA	106	4	5	0.963636	33	41	2	5	0.953488	15	23	3	0	0.884615	7	29	0	0	1	8	0.010148	0.673787	1	0.079021	0.127837	1	-0.0363636	0.579711	1	0.068873	0.357612	1	-0.0465116	0.512128	1	-0.115385	0.0991043	1
chr1	58789419	58789608	B2	+	N	NA	N	NA	NA	NA	53	3	13	0.946429	27	42	2	12	0.954545	21	17	3	0	0.85	7	27	2	0	0.931034	12	-0.00811688	1	1	0.0964286	0.182825	1	0.0153941	1	1	0.104545	0.171437	1	0.023511	1	1	-0.0810345	0.386811	1
chr1	58800879	58801069	B2	+	Casp8	+	N	NA	NA	NA	16	0	1	1	17	5	4	1	0.555556	10	3	1	0	0.75	4	7	3	0	0.7	10	0.444444	NA	NA	0.25	NA	NA	0.3	NA	NA	-0.194444	NA	NA	-0.144444	NA	NA	0.05	NA	NA
chr1	58863717	58863864	B1	-	N	NA	N	NA	NA	NA	113	10	8	0.918699	29	77	6	12	0.927711	22	16	1	0	0.941176	4	22	2	0	0.916667	6	-0.00901166	1	1	-0.0224773	NA	NA	0.00203252	1	1	-0.0134656	NA	NA	0.0110442	1	1	0.0245098	NA	NA
chr1	58938216	58938710	MERVL_MT2	-	Trak2	-	N	NA	NA	NA	25	0	4	1	18	23	0	8	1	17	17	0	0	1	9	14	0	0	1	7	0	1	1	0	NA	NA	0	NA	NA	0	NA	NA	0	NA	NA	0	NA	NA
chr1	58944156	58944649	MERVL_MT2	-	Trak2	-	N	NA	NA	NA	36	0	6	1	26	17	2	2	0.894737	13	19	0	0	1	10	15	0	0	1	8	0.105263	NA	NA	0	NA	NA	0	NA	NA	-0.105263	NA	NA	-0.105263	NA	NA	0	NA	NA
chr1	59049790	59049979	B2	+	N	NA	N	NA	NA	NA	41	7	1	0.854167	28	13	6	1	0.684211	11	10	1	0	0.909091	6	11	5	0	0.6875	10	0.169956	NA	NA	-0.0549242	NA	NA	0.166667	NA	NA	-0.22488	NA	NA	-0.00328947	NA	NA	0.221591	NA	NA
chr1	59085533	59085725	B2	+	Als2cr11	-	N	NA	NA	NA	10	6	1	0.625	17	8	1	2	0.888889	11	4	1	0	0.8	5	1	0	0	1	1	-0.263889	NA	NA	-0.175	NA	NA	-0.375	NA	NA	0.0888889	NA	NA	-0.111111	NA	NA	-0.2	NA	NA
chr1	59137146	59137332	B2	+	Mpp4	-	N	NA	NA	NA	38	1	8	0.974359	28	21	1	3	0.954545	14	30	0	0	1	17	8	0	0	1	5	0.0198135	1	1	-0.025641	1	1	-0.025641	NA	NA	-0.0454545	0.423077	1	-0.0454545	NA	NA	0	NA	NA
chr1	59138754	59138950	B2	+	Mpp4	-	N	NA	NA	NA	19	4	1	0.826087	24	7	6	2	0.538462	15	12	3	0	0.8	15	2	2	0	0.5	4	0.287625	NA	NA	0.026087	NA	NA	0.326087	NA	NA	-0.261538	NA	NA	0.0384615	NA	NA	0.3	NA	NA
chr1	59176598	59176796	B2	-	Als2	-	N	NA	NA	NA	20	4	1	0.833333	25	7	3	0	0.7	10	5	3	0	0.625	8	5	5	0	0.5	10	0.133333	NA	NA	0.208333	NA	NA	0.333333	NA	NA	0.075	NA	NA	0.2	NA	NA	0.125	NA	NA
chr1	59191609	59191798	B2	-	Als2	-	Y	NA	NA	NA	73	2	12	0.973333	21	38	1	4	0.974359	13	55	2	0	0.964912	12	51	4	1	0.927273	14	-0.00102564	1	1	0.00842105	1	1	0.0460606	0.241084	1	0.00944669	1	1	0.0470862	0.398598	1	0.0376396	0.433949	1
chr1	59210288	59210438	B1	+	Als2	-	N	NA	NA	NA	91	4	12	0.957895	22	67	3	2	0.957143	15	11	0	0	1	3	25	0	0	1	5	0.00075188	1	1	-0.0421053	NA	NA	-0.0421053	0.578752	1	-0.0428571	NA	NA	-0.0428571	0.563812	1	0	NA	NA
chr1	59226304	59226497	B2	+	Als2	-	N	NA	NA	NA	47	1	13	0.979167	35	20	0	6	1	15	8	0	0	1	5	12	0	0	1	6	-0.0208333	1	1	-0.0208333	NA	NA	-0.0208333	NA	NA	0	NA	NA	0	NA	NA	0	NA	NA
chr1	59232138	59232332	B2	-	Als2	-	N	NA	NA	NA	54	6	4	0.9	28	33	0	0	1	12	19	3	0	0.863636	8	16	1	0	0.941176	6	-0.1	0.0858143	1	0.0363636	0.69557	1	-0.0411765	NA	NA	0.136364	0.0587002	1	0.0588235	NA	NA	-0.0775401	NA	NA
chr1	59234852	59235046	B2	+	Als2	-	N	NA	NA	NA	30	5	4	0.857143	23	25	0	0	1	14	11	1	0	0.916667	6	7	0	0	1	4	-0.142857	0.069168	1	-0.0595238	NA	NA	-0.142857	NA	NA	0.0833333	NA	NA	0	NA	NA	-0.0833333	NA	NA
chr1	59246989	59247178	B2	-	N	NA	N	NA	NA	NA	50	3	11	0.943396	20	37	4	11	0.902439	17	8	1	1	0.888889	3	25	7	2	0.78125	10	0.0409572	0.695042	1	0.0545073	NA	NA	0.162146	0.0365571	1	0.0135501	NA	NA	0.121189	0.194342	1	0.107639	NA	NA
chr1	59248288	59248434	B1	-	N	NA	N	NA	NA	NA	57	1	4	0.982759	18	53	6	4	0.898305	18	10	0	0	1	3	29	1	1	0.966667	8	0.0844535	0.113786	1	-0.0172414	NA	NA	0.016092	1	1	-0.101695	NA	NA	-0.0683616	0.415757	1	0.0333333	NA	NA
chr1	59339021	59339208	B2	-	Cdk15	+	N	NA	NA	NA	24	4	4	0.857143	22	6	6	1	0.5	10	6	7	0	0.461538	8	5	3	0	0.625	4	0.357143	NA	NA	0.395604	NA	NA	0.232143	NA	NA	0.0384615	NA	NA	-0.125	NA	NA	-0.163462	NA	NA
chr1	59455004	59455147	B1	+	N	NA	N	NA	NA	NA	85	5	3	0.944444	34	37	3	4	0.925	16	27	3	0	0.9	10	26	1	0	0.962963	9	0.0194444	0.700994	1	0.0444444	0.410923	1	-0.0185185	1	1	0.025	1	1	-0.037963	0.642809	1	-0.062963	0.613465	1
chr1	59501456	59501642	B2	-	N	NA	N	NA	NA	NA	11	1	8	0.916667	20	13	0	4	1	17	9	1	0	0.9	10	7	0	0	1	7	-0.0833333	NA	NA	0.0166667	NA	NA	-0.0833333	NA	NA	0.1	NA	NA	0	NA	NA	-0.1	NA	NA
chr1	59507502	59507649	B1	+	N	NA	N	NA	NA	NA	65	4	5	0.942029	30	32	1	1	0.969697	15	23	3	0	0.884615	9	9	0	0	1	3	-0.027668	1	1	0.0574136	0.387396	1	-0.057971	NA	NA	0.0850816	0.311276	1	-0.030303	NA	NA	-0.115385	NA	NA
chr1	59518042	59518228	B2	-	Gm973	+	N	NA	NA	NA	85	5	13	0.944444	33	36	2	9	0.947368	16	39	0	0	1	11	36	3	0	0.923077	12	-0.00292398	1	1	-0.0555556	0.321651	1	0.0213675	0.697317	1	-0.0526316	0.24026	1	0.0242915	1	1	0.0769231	0.24026	1
chr1	59518229	59518420	B2	-	Gm973	+	N	NA	NA	NA	124	8	24	0.939394	36	61	3	9	0.953125	18	48	2	1	0.96	11	48	4	0	0.923077	12	-0.0137311	1	1	-0.0206061	0.729644	1	0.016317	0.742737	1	-0.006875	1	1	0.0300481	0.698851	1	0.0369231	0.678318	1
chr1	59541135	59541280	B1	-	Gm973	+	N	NA	NA	NA	185	13	10	0.934343	29	101	1	10	0.990196	15	85	1	3	0.988372	12	36	0	0	1	5	-0.0558526	0.0396619	1	-0.0540287	0.0714141	1	-0.0656566	0.227828	1	0.00182398	1	1	-0.00980392	1	1	-0.0116279	1	1
chr1	59580977	59581164	B2	+	Gm973	+	N	NA	NA	NA	22	3	0	0.88	25	9	2	2	0.818182	13	1	0	0	1	1	5	0	0	1	5	0.0618182	NA	NA	-0.12	NA	NA	-0.12	NA	NA	-0.181818	NA	NA	-0.181818	NA	NA	0	NA	NA
chr1	59587008	59587195	B2	-	Gm973	+	N	NA	NA	NA	27	2	1	0.931034	16	12	0	3	1	10	8	2	1	0.8	7	8	0	0	1	6	-0.0689655	NA	NA	0.131034	NA	NA	-0.0689655	NA	NA	0.2	NA	NA	0	NA	NA	-0.2	NA	NA
chr1	59587305	59587493	B2	-	Gm973	+	N	NA	NA	NA	33	2	8	0.942857	16	21	0	5	1	12	16	2	2	0.888889	8	20	3	0	0.869565	8	-0.0571429	0.522727	1	0.0539683	NA	NA	0.0732919	0.375798	1	0.111111	NA	NA	0.130435	0.234144	1	0.0193237	NA	NA
chr1	59587595	59587786	B2	-	Gm973	+	N	NA	NA	NA	12	2	0	0.857143	14	6	0	1	1	7	4	3	0	0.571429	7	6	1	0	0.857143	7	-0.142857	NA	NA	0.285714	NA	NA	0	NA	NA	0.428571	NA	NA	0.142857	NA	NA	-0.285714	NA	NA
chr1	59626764	59626911	B1	-	Gm973	+	N	NA	NA	NA	130	5	13	0.962963	23	76	2	7	0.974359	13	52	1	1	0.981132	8	34	3	0	0.918919	6	-0.011396	1	1	-0.0181691	1	1	0.044044	0.371316	1	-0.0067731	1	1	0.0554401	0.325991	1	0.0622132	0.301614	1
chr1	59627183	59627372	B2	-	Gm973	+	N	NA	NA	NA	30	7	4	0.810811	22	14	6	1	0.7	13	8	7	0	0.533333	8	8	3	0	0.727273	8	0.110811	0.509326	1	0.277477	NA	NA	0.0835381	NA	NA	0.166667	NA	NA	-0.0272727	NA	NA	-0.193939	NA	NA
chr1	59639054	59639242	B2	-	N	NA	N	NA	NA	NA	38	1	4	0.974359	18	20	0	1	1	9	14	1	0	0.933333	6	15	0	0	1	5	-0.025641	1	1	0.0410256	NA	NA	-0.025641	NA	NA	0.0666667	NA	NA	0	NA	NA	-0.0666667	NA	NA
chr1	59645557	59645699	B1	+	Sumo1	-	N	NA	NA	NA	24	2	3	0.923077	29	3	6	1	0.333333	10	3	1	0	0.75	4	2	1	0	0.666667	3	0.589744	NA	NA	0.173077	NA	NA	0.25641	NA	NA	-0.416667	NA	NA	-0.333333	NA	NA	0.0833333	NA	NA
chr1	59646715	59646901	B2	+	Sumo1	-	N	NA	NA	NA	22	1	1	0.956522	24	9	0	1	1	10	4	0	0	1	4	2	0	0	1	2	-0.0434783	NA	NA	-0.0434783	NA	NA	-0.0434783	NA	NA	0	NA	NA	0	NA	NA	0	NA	NA
chr1	59648109	59648297	B2	-	Sumo1	-	N	NA	NA	NA	53	3	3	0.946429	34	20	0	2	1	13	10	0	0	1	7	6	0	0	1	3	-0.0535714	0.561878	1	-0.0535714	NA	NA	-0.0535714	NA	NA	0	NA	NA	0	NA	NA	0	NA	NA
chr1	59650682	59650869	B2	-	Sumo1	-	N	NA	NA	NA	51	0	9	1	33	12	1	0	0.923077	9	7	0	0	1	5	8	0	1	1	5	0.0769231	NA	NA	0	NA	NA	0	NA	NA	-0.0769231	NA	NA	-0.0769231	NA	NA	0	NA	NA
chr1	59657717	59657867	B1	+	Sumo1	-	N	NA	NA	NA	87	3	7	0.966667	27	27	4	5	0.870968	11	9	5	0	0.642857	4	12	6	1	0.666667	5	0.0956989	0.070413	1	0.32381	NA	NA	0.3	NA	NA	0.228111	NA	NA	0.204301	NA	NA	-0.0238095	NA	NA
chr1	59658901	59659093	B2	+	Sumo1	-	N	NA	NA	NA	56	10	6	0.848485	30	21	5	3	0.807692	12	13	2	1	0.866667	7	25	2	0	0.925926	9	0.0407925	0.754908	1	-0.0181818	NA	NA	-0.0774411	0.498137	1	-0.0589744	NA	NA	-0.118234	0.250073	1	-0.0592593	NA	NA
chr1	59659728	59659875	B1	-	Sumo1	-	N	NA	NA	NA	116	8	7	0.935484	32	48	4	2	0.923077	12	31	1	0	0.96875	8	33	6	0	0.846154	8	0.0124069	0.750501	1	-0.0332661	0.686767	1	0.08933	0.102154	1	-0.0456731	0.644934	1	0.0769231	0.316383	1	0.122596	0.119177	1
chr1	59661542	59661732	B2	+	Sumo1	-	N	NA	NA	NA	60	1	3	0.983607	26	22	1	0	0.956522	10	26	0	0	1	10	20	0	0	1	7	0.0270848	0.475043	1	-0.0163934	1	1	-0.0163934	1	1	-0.0434783	0.469388	1	-0.0434783	1	1	0	1	1
chr1	59667439	59667589	B1	+	Sumo1	-	N	NA	NA	NA	85	6	3	0.934066	37	32	1	1	0.969697	12	25	1	0	0.961538	10	21	1	1	0.954545	8	-0.035631	0.673805	1	-0.0274725	1	1	-0.0204795	1	1	0.00815851	1	1	0.0151515	1	1	0.00699301	1	1
chr1	59675864	59676057	B2	+	N	NA	N	NA	NA	NA	79	5	9	0.940476	37	23	0	4	1	11	17	0	0	1	7	17	1	0	0.944444	7	-0.0595238	0.58255	1	-0.0595238	NA	NA	-0.00396825	NA	NA	0	NA	NA	0.0555556	NA	NA	0.0555556	NA	NA
chr1	59677274	59677421	B1	-	N	NA	N	NA	NA	NA	125	14	9	0.899281	40	27	7	4	0.794118	10	23	5	0	0.821429	8	20	5	1	0.8	7	0.105163	0.137798	1	0.077852	0.322901	1	0.0992806	0.174147	1	-0.0273109	1	1	-0.00588235	1	1	0.0214286	1	1
chr1	59678835	59679025	B2	+	N	NA	N	NA	NA	NA	25	5	0	0.833333	30	3	2	0	0.6	5	7	1	0	0.875	8	6	1	0	0.857143	7	0.233333	NA	NA	-0.0416667	NA	NA	-0.0238095	NA	NA	-0.275	NA	NA	-0.257143	NA	NA	0.0178571	NA	NA
chr1	59680040	59680228	B2	-	N	NA	N	NA	NA	NA	59	31	7	0.655556	36	13	2	2	0.866667	8	16	6	0	0.727273	8	13	9	0	0.590909	10	-0.211111	NA	NA	-0.0717172	0.618398	1	0.0646465	0.623447	1	0.139394	NA	NA	0.275758	NA	NA	0.136364	0.525602	1
chr1	59682099	59682288	B2	-	N	NA	N	NA	NA	NA	11	8	3	0.578947	22	2	2	0	0.5	4	6	4	0	0.6	10	5	1	0	0.833333	6	0.0789474	NA	NA	-0.0210526	NA	NA	-0.254386	NA	NA	-0.1	NA	NA	-0.333333	NA	NA	-0.233333	NA	NA
chr1	59687919	59688060	B1	-	Nop58	+	N	NA	NA	NA	67	9	6	0.881579	35	28	1	0	0.965517	12	34	2	0	0.944444	13	29	1	0	0.966667	11	-0.0839383	0.277735	1	-0.0628655	0.49806	1	-0.0850877	0.275763	1	0.0210728	1	1	-0.00114943	1	1	-0.0222222	1	1
chr1	59694495	59694688	B2	+	Nop58	+	N	NA	NA	NA	44	5	13	0.897959	35	20	4	2	0.833333	16	16	0	0	1	8	13	4	0	0.764706	10	0.0646259	0.464249	1	-0.102041	NA	NA	0.133253	NA	NA	-0.166667	NA	NA	0.0686275	NA	NA	0.235294	NA	NA
chr1	59701523	59701714	B2	+	Nop58	+	N	NA	NA	NA	22	1	4	0.956522	27	9	0	2	1	11	7	0	0	1	7	6	2	0	0.75	8	-0.0434783	NA	NA	-0.0434783	NA	NA	0.206522	NA	NA	0	NA	NA	0.25	NA	NA	0.25	NA	NA
chr1	59715242	59715434	B2	-	N	NA	N	NA	NA	NA	46	1	8	0.978723	32	28	0	3	1	19	16	0	0	1	9	15	1	0	0.9375	9	-0.0212766	1	1	-0.0212766	NA	NA	0.0412234	NA	NA	0	NA	NA	0.0625	NA	NA	0.0625	NA	NA
chr1	59722713	59722859	B1	+	N	NA	N	NA	NA	NA	24	1	4	0.96	29	13	1	1	0.928571	15	6	1	0	0.857143	7	13	1	0	0.928571	14	0.0314286	NA	NA	0.102857	NA	NA	0.0314286	NA	NA	0.0714286	NA	NA	0	NA	NA	-0.0714286	NA	NA
chr1	59724115	59724308	B2	+	N	NA	N	NA	NA	NA	50	20	2	0.714286	25	46	5	6	0.901961	19	20	1	1	0.952381	7	46	6	0	0.884615	15	-0.187675	0.0128701	1	-0.238095	0.0354724	1	-0.17033	0.0263862	1	-0.0504202	0.664111	1	0.0173454	1	1	0.0677656	0.665031	1
chr1	59726798	59726945	B1	-	N	NA	N	NA	NA	NA	74	2	5	0.973684	22	45	0	4	1	13	34	1	0	0.971429	9	36	1	0	0.972973	11	-0.0263158	0.528926	1	0.00225564	1	1	0.000711238	1	1	0.0285714	0.4375	1	0.027027	0.45122	1	-0.0015444	1	1
chr1	59736964	59737156	B2	-	N	NA	N	NA	NA	NA	67	13	9	0.8375	27	30	2	4	0.9375	11	25	3	0	0.892857	8	15	0	0	1	4	-0.1	0.224495	1	-0.0553571	0.75765	1	-0.1625	NA	NA	0.0446429	0.65671	1	-0.0625	NA	NA	-0.107143	NA	NA
chr1	59737359	59737552	B2	+	N	NA	N	NA	NA	NA	21	0	2	1	23	6	0	3	1	9	7	0	1	1	8	2	1	0	0.666667	3	0	NA	NA	0	NA	NA	0.333333	NA	NA	0	NA	NA	0.333333	NA	NA	0.333333	NA	NA
chr1	59740762	59740949	B2	-	N	NA	N	NA	NA	NA	30	1	4	0.967742	21	15	2	7	0.882353	15	20	1	0	0.952381	11	9	0	0	1	8	0.085389	NA	NA	0.015361	1	1	-0.0322581	NA	NA	-0.070028	NA	NA	-0.117647	NA	NA	-0.047619	NA	NA
chr1	59742131	59742319	B2	-	N	NA	N	NA	NA	NA	31	2	2	0.939394	20	12	1	1	0.923077	9	15	0	2	1	10	12	0	0	1	7	0.016317	NA	NA	-0.0606061	NA	NA	-0.0606061	NA	NA	-0.0769231	NA	NA	-0.0769231	NA	NA	0	NA	NA
chr1	59745480	59745623	B1	-	N	NA	N	NA	NA	NA	23	0	5	1	17	18	1	4	0.947368	15	19	2	0	0.904762	12	8	2	2	0.8	7	0.0526316	NA	NA	0.0952381	0.221987	1	0.2	NA	NA	0.0426065	NA	NA	0.147368	NA	NA	0.104762	NA	NA
chr1	59747029	59747176	B1	+	N	NA	N	NA	NA	NA	56	2	3	0.965517	17	47	2	3	0.959184	15	36	0	0	1	9	24	3	0	0.888889	7	0.00633357	1	1	-0.0344828	0.522306	1	0.0766284	0.320588	1	-0.0408163	0.505882	1	0.0702948	0.34032	1	0.111111	0.0736572	1
chr1	59747740	59747932	B2	-	N	NA	N	NA	NA	NA	46	0	1	1	14	31	2	6	0.939394	13	30	0	1	1	8	19	0	0	1	5	0.0606061	0.171373	1	0	1	1	0	NA	NA	-0.0606061	0.493088	1	-0.0606061	NA	NA	0	NA	NA
chr1	59749804	59749991	B2	-	N	NA	N	NA	NA	NA	18	14	1	0.5625	17	9	10	0	0.473684	11	7	6	0	0.538462	8	6	1	0	0.857143	4	0.0888158	NA	NA	0.0240385	NA	NA	-0.294643	NA	NA	-0.0647773	NA	NA	-0.383459	NA	NA	-0.318681	NA	NA
chr1	59755839	59756048	B2	+	N	NA	N	NA	NA	NA	34	4	5	0.894737	23	13	1	2	0.928571	9	15	3	1	0.833333	10	8	2	0	0.8	5	-0.0338346	NA	NA	0.0614035	NA	NA	0.0947368	NA	NA	0.0952381	NA	NA	0.128571	NA	NA	0.0333333	NA	NA
chr1	59756636	59756823	B2	-	N	NA	N	NA	NA	NA	38	5	3	0.883721	26	7	0	3	1	6	18	1	0	0.947368	11	8	2	0	0.8	6	-0.116279	NA	NA	-0.0636475	NA	NA	0.0837209	NA	NA	0.0526316	NA	NA	0.2	NA	NA	0.147368	NA	NA
chr1	59759189	59759377	B2	-	N	NA	N	NA	NA	NA	43	2	7	0.955556	21	23	2	5	0.92	12	15	3	0	0.833333	7	14	1	1	0.933333	7	0.0355556	0.613096	1	0.122222	NA	NA	0.0222222	NA	NA	0.0866667	NA	NA	-0.0133333	NA	NA	-0.1	NA	NA
chr1	59768568	59768753	B2	-	Bmpr2	+	N	NA	NA	NA	44	3	4	0.93617	23	20	1	3	0.952381	11	19	0	1	1	7	11	0	0	1	5	-0.0162107	1	1	-0.0638298	NA	NA	-0.0638298	NA	NA	-0.047619	NA	NA	-0.047619	NA	NA	0	NA	NA
chr1	59773479	59773667	B2	-	Bmpr2	+	N	NA	NA	NA	21	1	0	0.954545	22	8	1	0	0.888889	9	7	0	0	1	7	5	0	0	1	5	0.0656566	NA	NA	-0.0454545	NA	NA	-0.0454545	NA	NA	-0.111111	NA	NA	-0.111111	NA	NA	0	NA	NA
chr1	59779805	59779950	B1	+	Bmpr2	+	N	NA	NA	NA	99	2	4	0.980198	20	33	4	1	0.891892	9	58	1	2	0.983051	11	10	1	0	0.909091	3	0.0883061	0.0442127	1	-0.00285283	1	1	0.0711071	NA	NA	-0.091159	0.0708813	1	-0.017199	NA	NA	0.0739599	NA	NA
chr1	59784198	59784390	B2	-	Bmpr2	+	N	NA	NA	NA	52	4	4	0.928571	28	23	3	1	0.884615	11	14	0	0	1	5	9	0	0	1	3	0.043956	0.673456	1	-0.0714286	NA	NA	-0.0714286	NA	NA	-0.115385	NA	NA	-0.115385	NA	NA	0	NA	NA
chr1	59790732	59790879	B1	+	Bmpr2	+	N	NA	NA	NA	61	0	1	1	19	40	3	4	0.930233	13	11	3	0	0.785714	4	19	1	0	0.95	7	0.0697674	0.067769	1	0.214286	NA	NA	0.05	0.246914	1	0.144518	NA	NA	-0.0197674	1	1	-0.164286	NA	NA
chr1	59794592	59794781	B2	-	Bmpr2	+	N	NA	NA	NA	13	1	3	0.928571	17	4	3	2	0.571429	9	3	0	0	1	3	7	0	0	1	7	0.357143	NA	NA	-0.0714286	NA	NA	-0.0714286	NA	NA	-0.428571	NA	NA	-0.428571	NA	NA	0	NA	NA
chr1	59806257	59806443	B2	+	Bmpr2	+	N	NA	NA	NA	17	2	0	0.894737	19	10	0	1	1	11	5	0	0	1	5	2	0	0	1	2	-0.105263	NA	NA	-0.105263	NA	NA	-0.105263	NA	NA	0	NA	NA	0	NA	NA	0	NA	NA
chr1	59812852	59813042	B2	-	Bmpr2	+	N	NA	NA	NA	45	22	8	0.671642	26	63	6	8	0.913043	24	36	1	0	0.972973	10	2	0	0	1	1	-0.241402	0.000585171	1	-0.301331	0.000179556	1	-0.328358	NA	NA	-0.0599295	0.417235	1	-0.0869565	NA	NA	-0.027027	NA	NA
chr1	59822285	59822489	B2	+	Bmpr2	+	N	NA	NA	NA	15	1	3	0.9375	19	7	0	0	1	7	7	2	0	0.777778	9	7	0	0	1	7	-0.0625	NA	NA	0.159722	NA	NA	-0.0625	NA	NA	0.222222	NA	NA	0	NA	NA	-0.222222	NA	NA
chr1	59839725	59839920	B2	-	Bmpr2	+	N	NA	NA	NA	46	0	2	1	26	19	3	0	0.863636	12	10	0	0	1	6	1	1	0	0.5	1	0.136364	0.0307287	1	0	NA	NA	0.5	NA	NA	-0.136364	NA	NA	0.363636	NA	NA	0.5	NA	NA
chr1	59842103	59842295	B2	-	Bmpr2	+	N	NA	NA	NA	57	3	8	0.95	26	26	3	3	0.896552	12	19	2	0	0.904762	9	9	0	0	1	3	0.0534483	0.38675	1	0.0452381	0.600324	1	-0.05	NA	NA	-0.00821018	1	1	-0.103448	NA	NA	-0.0952381	NA	NA
chr1	59862694	59862880	B2	-	Bmpr2	+	N	NA	NA	NA	46	1	1	0.978723	25	24	1	1	0.96	15	13	0	0	1	8	16	2	0	0.888889	9	0.0187234	1	1	-0.0212766	NA	NA	0.0898345	NA	NA	-0.04	NA	NA	0.0711111	NA	NA	0.111111	NA	NA
chr1	59903701	59903848	B1	+	N	NA	N	NA	NA	NA	137	3	7	0.978571	31	68	0	0	1	15	67	2	0	0.971014	15	48	0	1	1	10	-0.0214286	0.552419	1	0.00755694	0.665989	1	-0.0214286	0.571458	1	0.0289855	0.49635	1	0	1	1	-0.0289855	0.511936	1
chr1	59920501	59920686	B2	-	Fam117b	+	N	NA	NA	NA	37	1	11	0.973684	28	21	2	7	0.913043	18	15	0	0	1	9	11	1	2	0.916667	9	0.0606407	0.550736	1	-0.0263158	NA	NA	0.0570175	NA	NA	-0.0869565	NA	NA	-0.00362319	NA	NA	0.0833333	NA	NA
chr1	59925013	59925200	B2	-	Fam117b	+	N	NA	NA	NA	68	2	12	0.971429	32	26	2	4	0.928571	15	27	3	0	0.9	11	12	3	0	0.8	5	0.0428571	0.321865	1	0.0714286	0.157606	1	0.171429	NA	NA	0.0285714	1	1	0.128571	NA	NA	0.1	NA	NA
chr1	59928115	59928303	B2	-	Fam117b	+	N	NA	NA	NA	61	1	5	0.983871	26	16	2	4	0.888889	10	26	0	0	1	9	13	1	0	0.928571	5	0.0949821	NA	NA	-0.016129	1	1	0.0552995	NA	NA	-0.111111	NA	NA	-0.0396825	NA	NA	0.0714286	NA	NA
chr1	59931322	59931509	B2	-	Fam117b	+	N	NA	NA	NA	23	4	4	0.851852	17	13	3	1	0.8125	10	17	0	0	1	9	11	1	0	0.916667	7	0.0393519	NA	NA	-0.148148	NA	NA	-0.0648148	NA	NA	-0.1875	NA	NA	-0.104167	NA	NA	0.0833333	NA	NA
chr1	59973200	59973386	B2	-	Fam117b	+	N	NA	NA	NA	17	3	2	0.85	22	14	2	1	0.875	17	3	2	0	0.6	5	6	0	0	1	6	-0.025	NA	NA	0.25	NA	NA	-0.15	NA	NA	0.275	NA	NA	-0.125	NA	NA	-0.4	NA	NA
chr1	60003299	60003441	B1	+	Ica1l	-	N	NA	NA	NA	97	3	6	0.97	29	39	3	4	0.928571	13	15	0	0	1	4	17	3	0	0.85	6	0.0414286	0.360936	1	-0.03	NA	NA	0.12	0.0574663	1	-0.0714286	NA	NA	0.0785714	0.377302	1	0.15	NA	NA
chr1	60013617	60013804	B2	+	Ica1l	-	N	NA	NA	NA	19	1	1	0.95	21	11	0	0	1	11	6	0	0	1	6	5	0	0	1	5	-0.05	NA	NA	-0.05	NA	NA	-0.05	NA	NA	0	NA	NA	0	NA	NA	0	NA	NA
chr1	60020358	60020555	B2	-	Ica1l	-	N	NA	NA	NA	82	9	8	0.901099	39	42	6	4	0.875	21	16	1	0	0.941176	6	11	0	0	1	4	0.0260989	0.774594	1	-0.0400776	NA	NA	-0.0989011	NA	NA	-0.0661765	NA	NA	-0.125	NA	NA	-0.0588235	NA	NA
chr1	60025495	60025690	B2	-	Ica1l	-	N	NA	NA	NA	48	1	2	0.979592	29	14	0	2	1	10	7	0	0	1	4	8	0	0	1	4	-0.0204082	NA	NA	-0.0204082	NA	NA	-0.0204082	NA	NA	0	NA	NA	0	NA	NA	0	NA	NA
chr1	60035483	60035675	B2	+	Ica1l	-	N	NA	NA	NA	39	10	2	0.795918	27	8	3	1	0.727273	7	12	2	0	0.857143	8	20	3	0	0.869565	13	0.0686456	NA	NA	-0.0612245	NA	NA	-0.0736468	0.529427	1	-0.12987	NA	NA	-0.142292	NA	NA	-0.0124224	NA	NA
chr1	60038607	60039099	MERVL_MT2	+	Ica1l	-	N	NA	NA	NA	122	12	16	0.910448	31	54	5	6	0.915254	13	36	5	0	0.878049	9	32	3	0	0.914286	7	-0.00480648	1	1	0.032399	0.551703	1	-0.00383795	1	1	0.0372055	0.736402	1	0.000968523	1	1	-0.0362369	0.718788	1
chr1	60046841	60046984	B1	+	N	NA	N	NA	NA	NA	74	2	6	0.973684	29	36	1	2	0.972973	15	21	0	0	1	7	15	0	0	1	5	0.000711238	1	1	-0.0263158	1	1	-0.0263158	NA	NA	-0.027027	1	1	-0.027027	NA	NA	0	NA	NA
chr1	60065955	60066095	B1	+	N	NA	N	NA	NA	NA	75	5	2	0.9375	23	24	2	3	0.923077	8	31	4	0	0.885714	11	18	1	0	0.947368	5	0.0144231	1	1	0.0517857	0.451528	1	-0.00986842	NA	NA	0.0373626	1	1	-0.0242915	NA	NA	-0.0616541	NA	NA
chr1	60067736	60067883	B1	+	N	NA	N	NA	NA	NA	136	3	10	0.978417	28	38	3	3	0.926829	8	53	1	0	0.981481	11	32	3	1	0.914286	8	0.051588	0.132388	1	-0.00306421	1	1	0.0641316	0.0966808	1	-0.0546522	0.311967	1	0.0125436	1	1	0.0671958	0.295721	1
chr1	60069573	60069718	B1	+	N	NA	N	NA	NA	NA	120	1	9	0.991736	30	44	1	1	0.977778	10	47	1	1	0.979167	11	17	0	0	1	4	0.0139578	0.46988	1	0.0125689	0.488588	1	-0.00826446	NA	NA	-0.00138889	1	1	-0.0222222	NA	NA	-0.0208333	NA	NA
chr1	60074626	60074817	B2	-	N	NA	N	NA	NA	NA	114	5	13	0.957983	33	29	4	5	0.878788	9	39	2	0	0.95122	10	36	3	0	0.923077	8	0.0791953	0.103387	1	0.00676368	1	1	0.0349063	0.40882	1	-0.0724316	0.397403	1	-0.044289	0.695365	1	0.0281426	0.67142	1
chr1	60080089	60080292	B2	+	Wdr12	-	N	NA	NA	NA	68	1	8	0.985507	32	34	2	4	0.944444	14	36	0	0	1	13	10	1	0	0.909091	4	0.0410628	0.269978	1	-0.0144928	1	1	0.0764163	NA	NA	-0.0555556	0.492958	1	0.0353535	NA	NA	0.0909091	NA	NA
chr1	60081484	60081630	B1	-	Wdr12	-	N	NA	NA	NA	125	0	7	1	36	48	2	2	0.96	14	49	0	0	1	13	31	0	0	1	8	0.04	0.0804598	1	0	1	1	0	1	1	-0.04	0.494949	1	-0.04	0.521605	1	0	1	1
chr1	60081633	60081821	B2	-	Wdr12	-	N	NA	NA	NA	29	2	2	0.935484	33	11	2	0	0.846154	13	11	1	0	0.916667	12	6	2	0	0.75	8	0.08933	NA	NA	0.0188172	NA	NA	0.185484	NA	NA	-0.0705128	NA	NA	0.0961538	NA	NA	0.166667	NA	NA
chr1	60090268	60090455	B2	-	Wdr12	-	N	NA	NA	NA	21	1	1	0.954545	23	13	0	2	1	15	9	0	0	1	9	4	0	0	1	4	-0.0454545	NA	NA	-0.0454545	NA	NA	-0.0454545	NA	NA	0	NA	NA	0	NA	NA	0	NA	NA
chr1	60092946	60093092	B1	-	Wdr12	-	N	NA	NA	NA	61	10	3	0.859155	21	50	4	4	0.925926	16	43	1	3	0.977273	14	24	0	0	1	7	-0.066771	0.269501	1	-0.118118	0.0491233	1	-0.140845	0.0607842	1	-0.0513468	0.375406	1	-0.0740741	0.305781	1	-0.0227273	1	1
chr1	60096344	60096485	B1	-	Wdr12	-	N	NA	NA	NA	53	27	2	0.6625	21	42	5	7	0.893617	14	56	3	1	0.949153	15	26	1	1	0.962963	6	-0.231117	0.00533973	1	-0.286653	4.32e-05	1	-0.300463	0.00180208	1	-0.0555355	0.461644	1	-0.0693459	0.406021	1	-0.0138104	1	1
chr1	60100891	60101078	B2	+	Carf	+	N	NA	NA	NA	147	10	13	0.936306	32	111	6	4	0.948718	25	49	7	1	0.875	11	12	0	0	1	2	-0.0124122	0.796838	1	0.0613057	0.157554	1	-0.0636943	NA	NA	0.0737179	0.12092	1	-0.0512821	NA	NA	-0.125	NA	NA
chr1	60133144	60133289	B1	+	Carf	+	N	NA	NA	NA	95	4	7	0.959596	22	51	1	4	0.980769	13	29	0	1	1	6	29	0	1	1	6	-0.0211733	0.660083	1	-0.040404	0.57362	1	-0.040404	0.57362	1	-0.0192308	1	1	-0.0192308	1	1	0	1	1
chr1	60145664	60145812	B1	+	Carf	+	N	NA	NA	NA	121	2	11	0.98374	30	74	3	12	0.961039	20	10	0	0	1	2	29	0	0	1	6	0.0227009	0.375102	1	-0.0162602	NA	NA	-0.0162602	1	1	-0.038961	NA	NA	-0.038961	0.56016	1	0	NA	NA
chr1	60148625	60148767	B1	-	Carf	+	N	NA	NA	NA	44	1	9	0.977778	30	32	0	4	1	19	12	0	0	1	6	3	1	0	0.75	3	-0.0222222	1	1	-0.0222222	NA	NA	0.227778	NA	NA	0	NA	NA	0.25	NA	NA	0.25	NA	NA
chr1	60160963	60161156	B2	+	N	NA	N	NA	NA	NA	46	5	5	0.901961	22	25	4	6	0.862069	15	30	1	0	0.967742	12	14	2	1	0.875	7	0.0398918	0.716229	1	-0.0657812	0.400815	1	0.0269608	NA	NA	-0.105673	0.187667	1	-0.012931	NA	NA	0.0927419	NA	NA
chr1	60167358	60167550	B2	+	N	NA	N	NA	NA	NA	83	6	14	0.932584	32	32	7	7	0.820513	14	25	4	0	0.862069	9	18	4	0	0.818182	7	0.112071	0.0637394	1	0.0705153	0.258282	1	0.114402	0.107617	1	-0.0415561	0.747268	1	0.002331	1	1	0.0438871	0.712793	1
chr1	60175332	60175481	B1	-	N	NA	N	NA	NA	NA	103	7	11	0.936364	29	47	3	2	0.94	11	42	0	0	1	9	14	0	0	1	3	-0.00363636	1	1	-0.0636364	0.190792	1	-0.0636364	NA	NA	-0.06	0.247492	1	-0.06	NA	NA	0	NA	NA
chr1	60191795	60191998	B2	-	Nbeal1	+	N	NA	NA	NA	26	2	1	0.928571	29	13	0	1	1	14	10	0	1	1	11	5	0	0	1	5	-0.0714286	NA	NA	-0.0714286	NA	NA	-0.0714286	NA	NA	0	NA	NA	0	NA	NA	0	NA	NA
chr1	60209980	60210182	B2	-	Nbeal1	+	N	NA	NA	NA	42	1	1	0.976744	26	21	1	1	0.954545	12	22	1	0	0.956522	12	9	0	1	1	5	0.0221987	1	1	0.0202224	1	1	-0.0232558	NA	NA	-0.00197628	1	1	-0.0454545	NA	NA	-0.0434783	NA	NA
chr1	60239626	60239818	B2	-	Nbeal1	+	N	NA	NA	NA	69	2	3	0.971831	21	22	1	4	0.956522	10	27	4	0	0.870968	11	27	0	1	1	8	0.0153092	1	1	0.100863	0.0675731	1	-0.028169	1	1	0.085554	0.380002	1	-0.0434783	0.46	1	-0.129032	0.115528	1
chr1	60245845	60246033	B2	-	Nbeal1	+	N	NA	NA	NA	16	1	2	0.941176	19	7	0	2	1	9	10	1	0	0.909091	11	6	0	0	1	6	-0.0588235	NA	NA	0.0320856	NA	NA	-0.0588235	NA	NA	0.0909091	NA	NA	0	NA	NA	-0.0909091	NA	NA
chr1	60296642	60296833	B2	-	Nbeal1	+	N	NA	NA	NA	31	1	1	0.96875	33	10	1	1	0.909091	12	4	0	0	1	4	7	0	0	1	7	0.0596591	NA	NA	-0.03125	NA	NA	-0.03125	NA	NA	-0.0909091	NA	NA	-0.0909091	NA	NA	0	NA	NA
chr1	60301558	60301753	B2	-	Nbeal1	+	N	NA	NA	NA	26	3	2	0.896552	18	16	2	3	0.888889	11	8	0	0	1	7	9	1	0	0.9	8	0.00766283	NA	NA	-0.103448	NA	NA	-0.00344828	NA	NA	-0.111111	NA	NA	-0.0111111	NA	NA	0.1	NA	NA
chr1	60306213	60306403	B2	-	Nbeal1	+	N	NA	NA	NA	48	0	3	1	20	32	1	1	0.969697	13	36	1	1	0.972973	13	22	0	0	1	9	0.030303	0.407407	1	0.027027	0.435294	1	0	1	1	-0.003276	1	1	-0.030303	1	1	-0.027027	1	1
chr1	60317402	60317594	B2	-	Nbeal1	+	N	NA	NA	NA	81	3	9	0.964286	29	42	1	4	0.976744	14	32	0	0	1	8	36	0	0	1	10	-0.0124585	1	1	-0.0357143	0.559883	1	-0.0357143	0.553141	1	-0.0232558	1	1	-0.0232558	1	1	0	1	1
chr1	60320114	60320850	L1MdA	+	Nbeal1	+	N	NA	NA	NA	1058	26	95	0.976015	29	462	18	34	0.9625	14	254	1	2	0.996078	6	414	5	17	0.988067	11	0.0135148	0.138625	1	-0.0200637	0.0444816	1	-0.0120521	0.160565	1	-0.0335784	0.00559944	1	-0.0255668	0.0186231	1	0.0080116	0.416943	1
chr1	60340985	60341176	B2	-	N	NA	N	NA	NA	NA	50	2	4	0.961538	24	31	10	3	0.756098	17	11	1	0	0.916667	5	23	13	0	0.638889	13	0.205441	0.00447729	1	0.0448718	NA	NA	0.32265	0.000102962	1	-0.160569	NA	NA	0.117209	0.321905	1	0.277778	NA	NA
chr1	60341681	60341868	B2	+	N	NA	N	NA	NA	NA	13	2	1	0.866667	16	9	1	4	0.9	14	6	1	0	0.857143	7	9	1	0	0.9	10	-0.0333333	NA	NA	0.00952381	NA	NA	-0.0333333	NA	NA	0.0428571	NA	NA	0	NA	NA	-0.0428571	NA	NA
chr1	60382654	60382845	B2	-	Cyp20a1	+	N	NA	NA	NA	20	1	1	0.952381	22	9	0	0	1	9	7	0	0	1	7	8	0	1	1	9	-0.047619	NA	NA	-0.047619	NA	NA	-0.047619	NA	NA	0	NA	NA	0	NA	NA	0	NA	NA
chr1	60414260	60414403	B1	+	Abi2	+	N	NA	NA	NA	68	5	2	0.931507	22	61	1	5	0.983871	19	16	0	0	1	5	26	0	0	1	7	-0.0523641	0.217703	1	-0.0684932	NA	NA	-0.0684932	0.321718	1	-0.016129	NA	NA	-0.016129	1	1	0	NA	NA
chr1	60441531	60441720	B2	-	Abi2	+	N	NA	NA	NA	45	6	3	0.882353	22	30	6	2	0.833333	15	20	7	0	0.740741	10	25	5	0	0.833333	14	0.0490196	0.542446	1	0.141612	0.123971	1	0.0490196	0.525075	1	0.0925926	0.530597	1	0	1	1	-0.0925926	0.519128	1
chr1	60450946	60451138	B2	-	Abi2	+	N	NA	NA	NA	25	0	0	1	25	12	0	1	1	13	7	2	0	0.777778	9	4	0	0	1	4	0	NA	NA	0.222222	NA	NA	0	NA	NA	0.222222	NA	NA	0	NA	NA	-0.222222	NA	NA
chr1	60458755	60458952	B2	-	Abi2	+	N	NA	NA	NA	21	0	0	1	21	15	0	0	1	15	9	0	0	1	9	10	1	0	0.909091	11	0	NA	NA	0	NA	NA	0.0909091	NA	NA	0	NA	NA	0.0909091	NA	NA	0.0909091	NA	NA
chr1	60459168	60459356	B2	-	Abi2	+	N	NA	NA	NA	21	1	2	0.954545	24	11	0	2	1	13	9	0	0	1	9	6	0	0	1	6	-0.0454545	NA	NA	-0.0454545	NA	NA	-0.0454545	NA	NA	0	NA	NA	0	NA	NA	0	NA	NA
chr1	60474598	60474790	B2	-	Abi2	+	N	NA	NA	NA	88	3	13	0.967033	27	40	4	2	0.909091	10	23	2	1	0.92	6	32	0	0	1	8	0.0579421	0.214643	1	0.047033	0.293462	1	-0.032967	0.566983	1	-0.0109091	1	1	-0.0909091	0.133838	1	-0.08	0.18797	1
chr1	60478510	60478658	B1	-	Abi2	+	Y	NA	NA	NA	124	1	9	0.992	28	31	1	3	0.96875	7	28	0	1	1	6	44	0	0	1	9	0.02325	0.36714	1	-0.008	1	1	-0.008	1	1	-0.03125	1	1	-0.03125	0.421053	1	0	1	1
chr1	60496886	60497077	B2	+	Raph1	-	N	NA	NA	NA	17	0	1	1	12	16	0	0	1	8	18	1	0	0.947368	10	7	0	0	1	4	0	NA	NA	0.0526316	NA	NA	0	NA	NA	0.0526316	NA	NA	0	NA	NA	-0.0526316	NA	NA
chr1	60513820	60514006	B2	-	Raph1	-	N	NA	NA	NA	52	2	6	0.962963	22	26	1	3	0.962963	13	29	2	0	0.935484	11	8	1	0	0.888889	3	0	1	1	0.0274791	0.620244	1	0.0740741	NA	NA	0.0274791	1	1	0.0740741	NA	NA	0.046595	NA	NA
chr1	60558668	60558862	B2	-	Raph1	-	N	NA	NA	NA	35	9	4	0.795455	30	22	0	1	1	12	5	1	0	0.833333	3	6	1	0	0.857143	4	-0.204545	0.0239053	1	-0.0378788	NA	NA	-0.0616883	NA	NA	0.166667	NA	NA	0.142857	NA	NA	-0.0238095	NA	NA
chr1	60593685	60593837	B1	-	N	NA	N	NA	NA	NA	92	7	7	0.929293	31	31	1	2	0.96875	10	23	2	0	0.92	7	30	2	0	0.9375	8	-0.0394571	0.678704	1	0.00929293	1	1	-0.00820707	1	1	0.04875	0.576213	1	0.03125	1	1	-0.0175	1	1
chr1	60624877	60625068	B2	+	N	NA	N	NA	NA	NA	68	5	6	0.931507	33	29	2	4	0.935484	14	20	5	0	0.8	9	24	5	1	0.827586	12	-0.00397702	1	1	0.131507	0.117454	1	0.103921	0.142304	1	0.135484	0.22298	1	0.107898	0.247249	1	-0.0275862	1	1
chr1	60636464	60636804	L1MdF	-	N	NA	N	NA	NA	NA	219	8	41	0.964758	22	174	6	18	0.966667	16	44	1	0	0.977778	4	146	2	1	0.986486	12	-0.00190896	1	1	-0.0130201	1	1	-0.0217288	0.326832	1	-0.0111111	1	1	-0.0198198	0.30193	1	-0.00870871	0.551213	1
chr1	60687821	60688144	L1MdA	+	N	NA	N	NA	NA	NA	234	9	24	0.962963	22	205	17	40	0.923423	20	191	13	0	0.936275	14	75	5	2	0.9375	6	0.0395395	0.0711118	1	0.0266885	0.272172	1	0.025463	0.347266	1	-0.0128511	0.705704	1	-0.0140766	0.805267	1	-0.00122549	1	1
chr1	60703726	60703913	B2	+	N	NA	N	NA	NA	NA	14	0	4	1	18	12	0	0	1	12	8	0	0	1	8	5	0	0	1	5	0	NA	NA	0	NA	NA	0	NA	NA	0	NA	NA	0	NA	NA	0	NA	NA
chr1	60734496	60734687	B2	-	N	NA	N	NA	NA	NA	45	4	3	0.918367	29	22	7	6	0.758621	24	17	6	0	0.73913	13	9	5	0	0.642857	7	0.159747	0.0887061	1	0.179237	0.064789	1	0.27551	NA	NA	0.0194903	1	1	0.115764	NA	NA	0.0962733	NA	NA
chr1	60819158	60819345	B2	+	N	NA	N	NA	NA	NA	45	3	3	0.9375	30	15	0	1	1	11	8	0	0	1	5	20	2	0	0.909091	11	-0.0625	NA	NA	-0.0625	NA	NA	0.0284091	0.646306	1	0	NA	NA	0.0909091	NA	NA	0.0909091	NA	NA
chr1	60836787	60836983	B2	+	N	NA	N	NA	NA	NA	99	6	18	0.942857	33	30	3	5	0.909091	10	35	2	1	0.945946	9	15	3	0	0.833333	4	0.0337662	0.446313	1	-0.0030888	1	1	0.109524	NA	NA	-0.036855	0.66103	1	0.0757576	NA	NA	0.112613	NA	NA
chr1	60875838	60875987	B1	-	N	NA	N	NA	NA	NA	68	6	8	0.918919	23	29	2	2	0.935484	9	44	2	1	0.956522	13	27	1	1	0.964286	8	-0.016565	1	1	-0.0376028	0.708982	1	-0.0453668	0.67027	1	-0.0210379	1	1	-0.0288018	1	1	-0.00776398	1	1
chr1	60877786	60877973	B2	+	N	NA	N	NA	NA	NA	62	5	8	0.925373	28	11	0	1	1	6	38	6	1	0.863636	16	21	2	0	0.913043	8	-0.0746269	NA	NA	0.0617368	0.338989	1	0.0123297	1	1	0.136364	NA	NA	0.0869565	NA	NA	-0.0494071	0.705119	1
chr1	60925553	60925695	B1	-	N	NA	N	NA	NA	NA	107	2	8	0.981651	26	58	5	5	0.920635	16	28	0	0	1	7	42	1	1	0.976744	9	0.0610165	0.101337	1	-0.0183486	1	1	0.00490719	1	1	-0.0793651	0.318573	1	-0.0561093	0.397411	1	0.0232558	1	1
chr1	61097137	61097323	B2	+	N	NA	N	NA	NA	NA	33	3	1	0.916667	37	11	0	1	1	12	5	0	0	1	5	8	0	0	1	8	-0.0833333	NA	NA	-0.0833333	NA	NA	-0.0833333	NA	NA	0	NA	NA	0	NA	NA	0	NA	NA
chr1	61169933	61170314	IAP_LTR	-	N	NA	N	NA	NA	NA	608	17	51	0.9728	28	365	10	37	0.973333	19	203	5	0	0.975962	9	257	4	4	0.984674	9	-0.000533333	1	1	-0.00316154	1	1	-0.0118743	0.342719	1	-0.00262821	1	1	-0.011341	0.41788	1	-0.00871279	0.51858	1
chr1	61209559	61210087	L1MdA	+	N	NA	N	NA	NA	NA	760	31	94	0.960809	36	316	10	34	0.969325	15	226	7	11	0.969957	10	212	9	2	0.959276	8	-0.00851605	0.600538	1	-0.00914798	0.693153	1	0.00153308	0.847587	1	-0.000631929	1	1	0.0100491	0.635465	1	0.0106811	0.615442	1
chr1	61367696	61368649	L1MdF	-	N	NA	N	NA	NA	NA	411	20	58	0.953596	20	128	4	6	0.969697	6	269	8	8	0.971119	12	210	6	7	0.972222	8	-0.0161007	0.62218	1	-0.0175228	0.323546	1	-0.0186259	0.295277	1	-0.00142216	1	1	-0.00252525	1	1	-0.00110309	1	1
chr1	61375390	61375577	B2	+	N	NA	N	NA	NA	NA	11	1	1	0.916667	13	5	1	1	0.833333	7	12	1	0	0.923077	13	2	0	0	1	2	0.0833333	NA	NA	-0.00641026	NA	NA	-0.0833333	NA	NA	-0.0897436	NA	NA	-0.166667	NA	NA	-0.0769231	NA	NA
chr1	61426791	61426938	B1	+	N	NA	N	NA	NA	NA	52	9	9	0.852459	21	24	5	4	0.827586	10	34	5	0	0.871795	10	31	6	1	0.837838	11	0.0248728	0.763039	1	-0.0193359	1	1	0.0146212	1	1	-0.0442087	0.733483	1	-0.0102516	1	1	0.033957	0.75168	1
chr1	61497731	61499623	L1MdTFI	-	N	NA	N	NA	NA	NA	2278	119	268	0.950355	32	865	19	97	0.978507	12	883	63	15	0.933404	14	710	16	18	0.977961	12	-0.0281522	0.000251973	1	0.0169508	0.0622428	1	-0.0276068	0.00081203	1	0.045103	2.34e-06	0.0479851	0.000545354	1	1	-0.0445576	1.27e-05	0.260481
chr1	61506863	61507010	B1	-	N	NA	N	NA	NA	NA	51	4	8	0.927273	25	38	3	3	0.926829	18	10	0	1	1	4	19	1	0	0.95	8	0.000443459	1	1	-0.0727273	NA	NA	-0.0227273	1	1	-0.0731707	NA	NA	-0.0231707	1	1	0.05	NA	NA
chr1	61514245	61515407	L1MdTFII	+	N	NA	N	NA	NA	NA	1423	342	339	0.806232	34	811	40	87	0.952996	13	451	6	2	0.986871	6	423	22	19	0.950562	7	-0.146764	5.33e-27	1.09e-22	-0.180639	2.59e-29	5.32e-25	-0.14433	5.93e-16	1.22e-11	-0.0338744	0.00134502	1	0.00243468	0.89116	1	0.0363091	0.00177147	1
chr1	61670738	61671474	L1MdA	+	Pard3b	+	N	NA	NA	NA	813	23	100	0.972488	24	292	14	39	0.954248	10	302	11	2	0.964856	8	329	29	4	0.918994	10	0.0182397	0.132466	1	0.00763181	0.557327	1	0.0534936	7.93e-05	1	-0.0106079	0.545169	1	0.035254	0.0813168	1	0.0458618	0.0138205	1
chr1	61681529	61681713	B2	-	Pard3b	+	N	NA	NA	NA	15	5	1	0.75	21	9	1	2	0.9	12	5	3	0	0.625	8	5	1	0	0.833333	6	-0.15	NA	NA	0.125	NA	NA	-0.0833333	NA	NA	0.275	NA	NA	0.0666667	NA	NA	-0.208333	NA	NA
chr1	61871765	61871964	B2	+	Pard3b	+	N	NA	NA	NA	18	0	0	1	18	10	1	0	0.909091	11	13	0	0	1	13	8	0	0	1	8	0.0909091	NA	NA	0	NA	NA	0	NA	NA	-0.0909091	NA	NA	-0.0909091	NA	NA	0	NA	NA
chr1	62058405	62058546	B1	+	Pard3b	+	N	NA	NA	NA	115	11	6	0.912698	30	50	7	7	0.877193	17	33	1	3	0.970588	8	30	2	0	0.9375	7	0.0355054	0.436338	1	-0.0578898	0.463388	1	-0.0248016	1	1	-0.0933953	0.250092	1	-0.060307	0.47995	1	0.0330882	0.607692	1
chr1	62070291	62070432	B1	-	Pard3b	+	N	NA	NA	NA	42	7	8	0.857143	26	32	6	8	0.842105	19	16	1	0	0.941176	6	21	6	0	0.777778	11	0.0150376	1	1	-0.0840336	NA	NA	0.0793651	0.52553	1	-0.0990712	NA	NA	0.0643275	0.533968	1	0.163399	NA	NA
chr1	62083189	62083336	B1	+	Pard3b	+	N	NA	NA	NA	85	16	22	0.841584	35	35	3	11	0.921053	15	15	3	1	0.833333	5	31	0	0	1	8	-0.0794685	0.278271	1	0.00825082	NA	NA	-0.158416	0.0228788	1	0.0877193	NA	NA	-0.0789474	0.246803	1	-0.166667	NA	NA
chr1	62206684	62206881	B2	-	Pard3b	+	N	NA	NA	NA	55	3	11	0.948276	23	33	1	5	0.970588	11	48	0	1	1	14	21	0	1	1	6	-0.0223124	1	1	-0.0517241	0.249596	1	-0.0517241	0.561034	1	-0.0294118	0.414634	1	-0.0294118	1	1	0	1	1
chr1	62220210	62220521	L1MdA	+	Pard3b	+	N	NA	NA	NA	217	8	26	0.964444	26	185	6	18	0.968586	20	103	3	1	0.971698	10	58	3	0	0.95082	6	-0.00414194	1	1	-0.00725367	1	1	0.0136248	0.706478	1	-0.00311173	1	1	0.0177667	0.455475	1	0.0208784	0.669567	1
chr1	62295397	62296363	L1MdTFI	+	Pard3b	+	N	NA	NA	NA	775	25	105	0.96875	21	560	14	52	0.97561	13	249	3	8	0.988095	5	334	4	6	0.988166	7	-0.00685976	0.512175	1	-0.0193452	0.116838	1	-0.0194157	0.0641906	1	-0.0124855	0.298039	1	-0.0125559	0.224894	1	-7.04e-05	1	1
chr1	62423468	62423664	B2	+	Pard3b	+	N	NA	NA	NA	63	5	7	0.926471	30	46	1	5	0.978723	19	25	4	0	0.862069	11	17	3	0	0.85	8	-0.0522528	0.398314	1	0.0644016	0.444747	1	0.0764706	0.374814	1	0.116654	0.0668505	1	0.128723	0.0762251	1	0.012069	1	1
chr1	62534042	62534470	IAP_LTR	-	Pard3b	+	N	NA	NA	NA	676	19	53	0.972662	38	229	6	20	0.974468	13	133	4	3	0.970803	8	126	22	1	0.851351	7	-0.00180621	1	1	0.00185895	0.781683	1	0.121311	7.12e-08	0.00120907	0.00366517	1	1	0.123117	1.02e-05	0.172698	0.119452	0.000376872	1
chr1	62540866	62541294	IAP_LTR	-	Pard3b	+	N	NA	NA	NA	481	5	37	0.989712	28	211	10	18	0.954751	14	244	6	5	0.976	12	89	1	1	0.988889	4	0.0349608	0.00805174	1	0.0137119	0.197952	1	0.000823045	1	1	-0.0212489	0.215552	1	-0.0341378	0.18665	1	-0.0128889	0.680317	1
chr1	62583429	62583615	B2	+	Pard3b	+	N	NA	NA	NA	41	3	4	0.931818	28	18	3	4	0.857143	14	13	3	0	0.8125	9	6	0	0	1	3	0.0746753	0.378758	1	0.119318	NA	NA	-0.0681818	NA	NA	0.0446429	NA	NA	-0.142857	NA	NA	-0.1875	NA	NA
chr1	62677300	62677568	L1MdTFI	-	N	NA	N	NA	NA	NA	350	7	41	0.980392	31	166	6	25	0.965116	16	171	1	0	0.994186	13	74	0	0	1	6	0.0152759	0.368415	1	-0.0137939	0.447459	1	-0.0196078	0.609228	1	-0.0290698	0.121174	1	-0.0348837	0.182419	1	-0.00581395	1	1
chr1	62694997	62695139	B1	+	N	NA	N	NA	NA	NA	43	2	6	0.955556	28	14	0	2	1	8	25	0	1	1	13	15	0	1	1	8	-0.0444444	NA	NA	-0.0444444	0.534161	1	-0.0444444	NA	NA	0	NA	NA	0	NA	NA	0	NA	NA
chr1	62870844	62870970	L1MdA	-	N	NA	N	NA	NA	NA	60	4	15	0.9375	25	44	5	9	0.897959	18	22	2	0	0.916667	7	14	2	0	0.875	5	0.0395408	0.498032	1	0.0208333	0.66234	1	0.0625	NA	NA	-0.0187075	1	1	0.0229592	NA	NA	0.0416667	NA	NA
chr1	63012147	63012333	B2	-	N	NA	N	NA	NA	NA	61	3	4	0.953125	23	29	2	2	0.935484	11	19	0	0	1	5	34	0	0	1	10	0.0176411	0.660054	1	-0.046875	NA	NA	-0.046875	0.549337	1	-0.0645161	NA	NA	-0.0645161	0.223558	1	0	NA	NA
chr1	63013537	63013840	L1MdF	+	N	NA	N	NA	NA	NA	192	9	36	0.955224	24	126	6	15	0.954545	14	56	0	0	1	5	108	3	2	0.972973	11	0.000678426	1	1	-0.0447761	0.212509	1	-0.0177491	0.548801	1	-0.0454545	0.181346	1	-0.0184275	0.514678	1	0.027027	0.551548	1
chr1	63014655	63014851	B2	+	N	NA	N	NA	NA	NA	43	5	4	0.895833	28	22	2	1	0.916667	14	10	0	0	1	5	14	3	0	0.823529	9	-0.0208333	1	1	-0.104167	NA	NA	0.0723039	NA	NA	-0.0833333	NA	NA	0.0931373	NA	NA	0.176471	NA	NA
chr1	63024002	63024194	B2	+	N	NA	N	NA	NA	NA	12	2	5	0.857143	19	14	0	4	1	18	3	1	0	0.75	4	7	0	0	1	7	-0.142857	NA	NA	0.107143	NA	NA	-0.142857	NA	NA	0.25	NA	NA	0	NA	NA	-0.25	NA	NA
chr1	63046042	63046238	B2	+	N	NA	N	NA	NA	NA	65	0	7	1	21	32	2	4	0.941176	11	34	0	0	1	9	22	1	0	0.956522	6	0.0588235	0.115646	1	0	1	1	0.0434783	0.261364	1	-0.0588235	0.492537	1	-0.0153453	1	1	0.0434783	0.403509	1
chr1	63084724	63084871	B1	-	Ino80d	-	N	NA	NA	NA	118	2	9	0.983333	23	48	0	5	1	10	44	1	1	0.977778	8	28	0	0	1	5	-0.0166667	1	1	0.00555556	1	1	-0.0166667	1	1	0.0222222	0.483871	1	0	1	1	-0.0222222	1	1
chr1	63099793	63099938	B1	+	Ino80d	-	N	NA	NA	NA	20	0	2	1	22	14	0	0	1	14	10	0	1	1	11	3	1	0	0.75	4	0	NA	NA	0	NA	NA	0.25	NA	NA	0	NA	NA	0.25	NA	NA	0.25	NA	NA
chr1	63100990	63101179	B2	+	Ino80d	-	N	NA	NA	NA	53	4	2	0.929825	22	40	4	5	0.909091	19	33	2	0	0.942857	12	11	1	0	0.916667	4	0.0207337	0.725605	1	-0.0130326	1	1	0.0131579	NA	NA	-0.0337662	0.688152	1	-0.00757576	NA	NA	0.0261905	NA	NA
chr1	63107173	63107320	B1	+	Ino80d	-	N	NA	NA	NA	134	3	14	0.978102	23	111	1	8	0.991071	16	87	1	2	0.988636	12	100	0	3	1	14	-0.0129692	0.629602	1	-0.0105342	1	1	-0.0218978	0.265179	1	0.00243507	1	1	-0.00892857	1	1	-0.0113636	0.468085	1
chr1	63116171	63116358	B2	-	Ino80dos	+	N	NA	NA	NA	12	3	3	0.8	18	7	0	2	1	9	7	0	0	1	7	6	0	0	1	6	-0.2	NA	NA	-0.2	NA	NA	-0.2	NA	NA	0	NA	NA	0	NA	NA	0	NA	NA
chr1	63128274	63128423	B1	-	Ino80dos	+	N	NA	NA	NA	97	1	3	0.989796	28	53	0	2	1	15	16	0	0	1	4	24	0	0	1	6	-0.0102041	1	1	-0.0102041	NA	NA	-0.0102041	1	1	0	NA	NA	0	1	1	0	NA	NA
chr1	63131377	63131524	B1	-	Ino80dos	+	N	NA	NA	NA	114	1	12	0.991304	30	66	0	4	1	15	23	0	1	1	5	25	0	0	1	5	-0.00869565	1	1	-0.00869565	1	1	-0.00869565	1	1	0	1	1	0	1	1	0	1	1
chr1	63137116	63137261	B1	+	Ino80dos	+	N	NA	NA	NA	113	5	8	0.957627	33	38	2	3	0.95	12	22	1	2	0.956522	7	12	3	0	0.8	4	0.00762712	1	1	0.00110538	1	1	0.157627	NA	NA	-0.00652174	1	1	0.15	NA	NA	0.156522	NA	NA
chr1	63139607	63139747	B1	+	Ino80dos	+	N	NA	NA	NA	80	4	8	0.952381	25	39	2	10	0.95122	15	35	0	1	1	9	12	0	1	1	4	0.00116144	1	1	-0.047619	0.318816	1	-0.047619	NA	NA	-0.0487805	0.496491	1	-0.0487805	NA	NA	0	NA	NA
chr1	63144868	63145136	B2	+	Ndufs1	-	N	NA	NA	NA	45	5	1	0.9	28	20	1	1	0.952381	13	13	0	0	1	7	17	1	1	0.944444	11	-0.052381	0.662314	1	-0.1	NA	NA	-0.0444444	NA	NA	-0.047619	NA	NA	0.00793651	NA	NA	0.0555556	NA	NA
chr1	63149480	63149666	B2	+	Ndufs1	-	N	NA	NA	NA	41	1	3	0.97619	27	6	0	0	1	4	9	0	0	1	5	13	0	1	1	8	-0.0238095	NA	NA	-0.0238095	NA	NA	-0.0238095	NA	NA	0	NA	NA	0	NA	NA	0	NA	NA
chr1	63158381	63158572	B2	+	Ndufs1	-	N	NA	NA	NA	46	1	1	0.978723	18	44	3	2	0.93617	19	14	0	0	1	7	19	1	0	0.95	7	0.0425532	0.616803	1	-0.0212766	NA	NA	0.0287234	0.511081	1	-0.0638298	NA	NA	-0.0138298	1	1	0.05	NA	NA
chr1	63160462	63160647	B2	+	Ndufs1	-	N	NA	NA	NA	45	5	5	0.9	20	33	7	5	0.825	16	20	4	0	0.833333	9	10	2	0	0.833333	6	0.075	0.35821	1	0.0666667	0.459567	1	0.0666667	NA	NA	-0.00833333	1	1	-0.00833333	NA	NA	0	NA	NA
chr1	63170536	63170683	B1	-	Ndufs1	-	N	NA	NA	NA	109	2	17	0.981982	27	70	0	7	1	17	40	0	1	1	10	57	6	2	0.904762	14	-0.018018	0.52302	1	-0.018018	1	1	0.0772201	0.0271247	1	0	1	1	0.0952381	0.00990954	1	0.0952381	0.0791965	1
chr1	63173583	63173729	B1	+	Ndufs1	-	N	NA	NA	NA	109	1	9	0.990909	24	67	0	8	1	16	53	0	0	1	12	66	1	0	0.985075	14	-0.00909091	1	1	-0.00909091	1	1	0.00583446	1	1	0	1	1	0.0149254	1	1	0.0149254	1	1
chr1	63182108	63182297	B2	-	N	NA	N	NA	NA	NA	40	5	13	0.888889	26	27	1	4	0.964286	14	14	2	0	0.875	7	17	2	0	0.894737	9	-0.0753968	0.396074	1	0.0138889	NA	NA	-0.00584795	NA	NA	0.0892857	NA	NA	0.0695489	NA	NA	-0.0197368	NA	NA
chr1	63184385	63184576	B2	+	Gpr1	-	N	NA	NA	NA	83	8	14	0.912088	31	28	3	7	0.903226	11	24	5	2	0.827586	9	33	1	0	0.970588	9	0.00886211	1	1	0.0845017	0.299972	1	-0.0585003	0.442165	1	0.0756396	0.465267	1	-0.0673624	0.340705	1	-0.143002	0.0862102	1
chr1	63194345	63194533	B2	-	Gpr1	-	N	NA	NA	NA	14	4	3	0.777778	21	9	2	1	0.818182	12	9	5	0	0.642857	14	9	3	0	0.75	12	-0.040404	NA	NA	0.134921	NA	NA	0.0277778	NA	NA	0.175325	NA	NA	0.0681818	NA	NA	-0.107143	NA	NA
chr1	63197490	63197643	B1	+	Gpr1	-	N	NA	NA	NA	53	4	5	0.929825	25	25	1	4	0.961538	12	25	6	0	0.806452	14	16	2	0	0.888889	6	-0.0317139	1	1	0.123373	0.15589	1	0.0409357	NA	NA	0.155087	0.111836	1	0.0726496	NA	NA	-0.0824373	NA	NA
chr1	63202455	63202645	B2	+	Zdbf2	+	N	NA	NA	NA	20	2	4	0.909091	26	11	1	1	0.916667	13	10	1	0	0.909091	11	13	0	0	1	13	-0.00757576	NA	NA	0	NA	NA	-0.0909091	NA	NA	0.00757576	NA	NA	-0.0833333	NA	NA	-0.0909091	NA	NA
chr1	63208110	63208319	B2	+	Zdbf2	+	N	NA	NA	NA	13	12	4	0.52	18	10	4	5	0.714286	13	12	9	0	0.571429	11	14	5	0	0.736842	11	-0.194286	NA	NA	-0.0514286	0.773574	1	-0.216842	NA	NA	0.142857	NA	NA	-0.0225564	NA	NA	-0.165414	NA	NA
chr1	63215380	63215565	B2	-	Zdbf2	+	N	NA	NA	NA	13	1	2	0.928571	16	18	1	0	0.947368	19	7	1	0	0.875	8	11	0	0	1	11	-0.018797	NA	NA	0.0535714	NA	NA	-0.0714286	NA	NA	0.0723684	NA	NA	-0.0526316	NA	NA	-0.125	NA	NA
chr1	63234081	63234274	B2	+	Zdbf2	+	N	NA	NA	NA	36	21	6	0.631579	27	14	1	2	0.933333	7	23	1	0	0.958333	9	11	3	0	0.785714	5	-0.301754	NA	NA	-0.326754	0.00217097	1	-0.154135	NA	NA	-0.025	NA	NA	0.147619	NA	NA	0.172619	NA	NA
chr1	63242865	63243065	B2	-	Zdbf2	+	N	NA	NA	NA	50	7	5	0.877193	25	38	2	4	0.95	16	15	3	0	0.833333	6	7	2	0	0.777778	4	-0.072807	0.299506	1	0.0438596	NA	NA	0.0994152	NA	NA	0.116667	NA	NA	0.172222	NA	NA	0.0555556	NA	NA
chr1	63254161	63254355	B2	-	Zdbf2	+	N	NA	NA	NA	56	15	12	0.788732	20	43	12	13	0.781818	21	7	2	0	0.777778	2	28	6	0	0.823529	7	0.00691421	1	1	0.0109546	NA	NA	-0.034797	0.797229	1	0.0040404	NA	NA	-0.0417112	0.787681	1	-0.0457516	NA	NA
chr1	63285772	63285961	B2	-	Zdbf2	+	N	NA	NA	NA	52	9	4	0.852459	26	28	2	2	0.933333	12	20	0	0	1	7	24	2	1	0.923077	10	-0.0808743	0.327534	1	-0.147541	0.103406	1	-0.0706179	0.493709	1	-0.0666667	0.510204	1	0.0102564	1	1	0.0769231	0.497585	1
chr1	63298697	63298845	B1	-	Zdbf2	+	N	NA	NA	NA	76	0	8	1	18	46	1	3	0.978723	9	43	0	0	1	8	42	0	0	1	7	0.0212766	0.382114	1	0	1	1	0	1	1	-0.0212766	1	1	-0.0212766	1	1	0	1	1
chr1	63299744	63299888	B1	+	Zdbf2	+	N	NA	NA	NA	87	5	7	0.945652	18	42	1	9	0.976744	9	33	2	2	0.942857	7	53	1	0	0.981481	10	-0.031092	0.664114	1	0.00279503	1	1	-0.0358293	0.413216	1	0.033887	0.58456	1	-0.00473729	1	1	-0.0386243	0.558971	1
chr1	63333423	63333573	B1	-	N	NA	N	NA	NA	NA	77	16	6	0.827957	29	19	5	1	0.791667	8	24	5	3	0.827586	10	26	2	0	0.928571	9	0.0362903	0.766087	1	0.000370782	1	1	-0.100614	0.238927	1	-0.0359195	1	1	-0.136905	0.227284	1	-0.100985	0.422723	1
chr1	63346418	63346613	B2	+	N	NA	N	NA	NA	NA	21	2	3	0.913043	15	24	0	1	1	14	10	0	0	1	5	10	3	0	0.769231	7	-0.0869565	0.234043	1	-0.0869565	NA	NA	0.143813	NA	NA	0	NA	NA	0.230769	NA	NA	0.230769	NA	NA
chr1	63427443	63427627	B2	+	N	NA	N	NA	NA	NA	172	9	10	0.950276	36	92	4	8	0.958333	20	56	4	1	0.933333	10	35	2	2	0.945946	6	-0.00805709	1	1	0.0169429	0.741475	1	0.0043303	1	1	0.025	0.485058	1	0.0123874	0.670158	1	-0.0126126	1	1
chr1	63487734	63487925	B2	-	Adam23	+	N	NA	NA	NA	13	9	0	0.590909	22	8	2	1	0.8	11	3	1	0	0.75	4	5	0	0	1	5	-0.209091	NA	NA	-0.159091	NA	NA	-0.409091	NA	NA	0.05	NA	NA	-0.2	NA	NA	-0.25	NA	NA
chr1	63663558	63663749	B2	-	Dytn	-	N	NA	NA	NA	46	1	3	0.978723	22	38	1	5	0.974359	18	17	1	0	0.944444	7	21	1	0	0.954545	9	0.00436443	1	1	0.034279	NA	NA	0.0241779	0.539216	1	0.0299145	NA	NA	0.0198135	1	1	-0.010101	NA	NA
chr1	63686037	63686234	B2	+	Dytn	-	N	NA	NA	NA	27	6	0	0.818182	20	35	5	5	0.875	25	14	2	0	0.875	8	11	2	0	0.846154	8	-0.0568182	0.52961	1	-0.0568182	NA	NA	-0.027972	NA	NA	0	NA	NA	0.0288462	NA	NA	0.0288462	NA	NA
chr1	63707247	63707435	B2	-	Mdh1b	-	N	NA	NA	NA	13	6	4	0.684211	23	6	1	0	0.857143	7	6	0	0	1	6	4	1	0	0.8	5	-0.172932	NA	NA	-0.315789	NA	NA	-0.115789	NA	NA	-0.142857	NA	NA	0.0571429	NA	NA	0.2	NA	NA
chr1	63803688	63804377	L1MdGF	-	N	NA	N	NA	NA	NA	957	143	118	0.87	33	689	56	85	0.924832	21	383	10	9	0.974555	11	118	7	6	0.944	3	-0.0548322	0.00017039	0.953843	-0.104555	1.04e-10	5.81e-07	-0.074	NA	NA	-0.0497225	0.000447694	1	-0.0191678	NA	NA	0.0305547	NA	NA
chr1	63835808	63836534	L1MdA	-	N	NA	N	NA	NA	NA	644	33	72	0.951256	23	480	19	47	0.961924	18	244	6	0	0.976	7	196	10	5	0.951456	6	-0.0106683	0.39398	1	-0.0247445	0.138288	1	-0.000200772	1	1	-0.0140762	0.391286	1	0.0104675	0.534729	1	0.0245437	0.202236	1
chr1	63859131	63859645	L1MdA	+	N	NA	N	NA	NA	NA	457	19	42	0.960084	20	276	17	31	0.94198	14	187	1	4	0.994681	7	78	0	1	1	3	0.0181045	0.291916	1	-0.0345968	0.020413	1	-0.039916	NA	NA	-0.0527013	0.00222617	1	-0.0580205	NA	NA	-0.00531915	NA	NA
chr1	63886210	63887334	L1MdGF	+	N	NA	N	NA	NA	NA	2444	92	192	0.963722	40	811	17	73	0.979469	14	424	10	6	0.976959	8	778	34	18	0.958128	14	-0.0157462	0.0309971	1	-0.0132361	0.198427	1	0.00559432	0.459403	1	0.00251007	0.83827	1	0.0213405	0.0150785	1	0.0188304	0.106557	1
chr1	63958205	63958393	B2	+	N	NA	N	NA	NA	NA	33	3	7	0.916667	25	27	3	4	0.9	18	10	0	0	1	5	10	1	0	0.909091	6	0.0166667	1	1	-0.0833333	NA	NA	0.00757576	NA	NA	-0.1	NA	NA	-0.00909091	NA	NA	0.0909091	NA	NA
chr1	64259753	64260148	L1MdF	+	N	NA	N	NA	NA	NA	421	9	37	0.97907	23	184	1	19	0.994595	11	262	7	2	0.973978	12	281	5	4	0.982517	15	-0.0155248	0.295726	1	0.00509207	0.795812	1	-0.00344772	1	1	0.0206169	0.149778	1	0.0120771	0.410912	1	-0.00853979	0.567098	1
chr1	64296219	64296364	B1	+	N	NA	N	NA	NA	NA	79	13	6	0.858696	22	43	4	3	0.914894	12	47	3	0	0.94	10	24	0	0	1	5	-0.056198	0.420223	1	-0.0813043	0.173619	1	-0.141304	0.067221	1	-0.0251064	0.709307	1	-0.0851064	0.292413	1	-0.06	0.546464	1
chr1	64372839	64372985	B1	+	N	NA	N	NA	NA	NA	53	3	5	0.946429	23	42	3	3	0.933333	19	21	3	0	0.875	8	10	0	0	1	4	0.0130952	1	1	0.0714286	0.357579	1	-0.0535714	NA	NA	0.0583333	0.41236	1	-0.0666667	NA	NA	-0.125	NA	NA
chr1	64416957	64417104	B1	-	N	NA	N	NA	NA	NA	94	5	6	0.949495	28	67	2	3	0.971014	19	24	0	0	1	6	20	2	0	0.909091	6	-0.0215195	0.701296	1	-0.0505051	0.581874	1	0.040404	0.609574	1	-0.0289855	1	1	0.0619236	0.245261	1	0.0909091	0.223188	1
chr1	64436512	64437004	MERVL_MT2	+	N	NA	N	NA	NA	NA	159	8	29	0.952096	37	97	6	14	0.941748	20	49	1	0	0.98	8	33	0	0	1	5	0.0103482	0.780295	1	-0.0279042	0.688097	1	-0.0479042	0.357375	1	-0.0382524	0.427694	1	-0.0582524	0.335335	1	-0.02	1	1
chr1	64506550	64506697	B1	+	N	NA	N	NA	NA	NA	106	0	7	1	26	54	0	4	1	14	38	3	0	0.926829	9	23	2	0	0.92	5	0	1	1	0.0731707	0.0205528	1	0.08	0.0352319	1	0.0731707	0.0770148	1	0.08	0.097371	1	0.00682927	1	1
chr1	64553232	64553380	B1	-	Creb1	+	N	NA	NA	NA	130	8	12	0.942029	28	81	10	4	0.89011	18	52	6	2	0.896552	11	29	6	0	0.828571	6	0.0519191	0.209063	1	0.0454773	0.360792	1	0.113458	0.0391537	1	-0.00644183	1	1	0.0615385	0.377581	1	0.0679803	0.357461	1
chr1	64588195	64588387	B2	-	Creb1	+	N	NA	NA	NA	50	1	6	0.980392	23	43	2	6	0.955556	19	19	0	0	1	7	4	0	0	1	2	0.0248366	0.598439	1	-0.0196078	NA	NA	-0.0196078	NA	NA	-0.0444444	NA	NA	-0.0444444	NA	NA	0	NA	NA
chr1	64594697	64594843	B1	-	Creb1	+	N	NA	NA	NA	112	6	8	0.949153	28	58	1	2	0.983051	13	40	0	2	1	10	16	1	0	0.941176	4	-0.0338983	0.426907	1	-0.0508475	0.338515	1	0.00797607	NA	NA	-0.0169492	1	1	0.0418744	NA	NA	0.0588235	NA	NA
chr1	64636667	64636858	B2	+	N	NA	N	NA	NA	NA	21	0	5	1	26	4	0	4	1	8	7	0	0	1	7	8	0	0	1	8	0	NA	NA	0	NA	NA	0	NA	NA	0	NA	NA	0	NA	NA	0	NA	NA
chr1	64689383	64689572	B2	+	2810408I11Rik	-	N	NA	NA	NA	24	2	0	0.923077	26	15	0	1	1	16	7	0	0	1	7	4	1	0	0.8	5	-0.0769231	NA	NA	-0.0769231	NA	NA	0.123077	NA	NA	0	NA	NA	0.2	NA	NA	0.2	NA	NA
chr1	64750415	64750604	B2	-	N	NA	N	NA	NA	NA	52	4	11	0.928571	26	27	1	6	0.964286	14	32	2	1	0.941176	13	15	1	0	0.9375	6	-0.0357143	0.660594	1	-0.012605	1	1	-0.00892857	NA	NA	0.0231092	1	1	0.0267857	NA	NA	0.00367647	NA	NA
chr1	64760698	64760883	B2	+	N	NA	N	NA	NA	NA	80	3	14	0.963855	38	21	1	7	0.954545	11	15	0	1	1	6	27	2	0	0.931034	10	0.00930997	1	1	-0.0361446	NA	NA	0.0328209	0.602762	1	-0.0454545	NA	NA	0.023511	1	1	0.0689655	NA	NA
chr1	64761296	64761480	B2	+	N	NA	N	NA	NA	NA	96	7	11	0.932039	35	47	2	3	0.959184	16	20	0	0	1	5	28	3	1	0.903226	9	-0.0271448	0.719021	1	-0.0679612	0.597374	1	0.028813	0.6968	1	-0.0408163	1	1	0.0559579	0.370412	1	0.0967742	0.270588	1
chr1	64833844	64833989	B1	+	Plekhm3	-	N	NA	NA	NA	125	3	14	0.976562	28	75	1	4	0.986842	15	51	1	0	0.980769	9	13	0	0	1	4	-0.0102796	1	1	-0.00420673	1	1	-0.0234375	NA	NA	0.00607287	1	1	-0.0131579	NA	NA	-0.0192308	NA	NA
chr1	64930931	64931117	B2	+	Plekhm3	-	N	NA	NA	NA	34	1	5	0.971429	25	20	2	1	0.909091	16	11	0	0	1	6	21	2	0	0.913043	12	0.0623377	0.552632	1	-0.0285714	NA	NA	0.0583851	0.556488	1	-0.0909091	NA	NA	-0.00395257	1	1	0.0869565	NA	NA
chr1	64931125	64931309	B2	+	Plekhm3	-	N	NA	NA	NA	60	0	7	1	28	37	3	8	0.925	19	15	1	2	0.9375	6	33	0	0	1	13	0.075	0.0611008	1	0.0625	NA	NA	0	1	1	-0.0125	NA	NA	-0.075	0.246575	1	-0.0625	NA	NA
chr1	64952837	64953027	B2	-	Plekhm3	-	N	NA	NA	NA	101	18	5	0.848739	29	58	8	3	0.878788	17	37	8	1	0.822222	11	24	11	2	0.685714	8	-0.0300484	0.662437	1	0.0265173	0.641161	1	0.163025	0.0468451	1	0.0565657	0.42252	1	0.193074	0.0304138	1	0.136508	0.190133	1
chr1	64955048	64955194	B1	+	Plekhm3	-	N	NA	NA	NA	94	36	17	0.723077	33	60	12	6	0.833333	17	44	7	3	0.862745	12	41	8	0	0.836735	10	-0.110256	0.086435	1	-0.139668	0.0532079	1	-0.113658	0.124716	1	-0.0294118	0.8015	1	-0.00340136	1	1	0.0260104	0.78409	1
chr1	64958178	64958347	B1	+	N	NA	N	NA	NA	NA	119	6	6	0.952	30	61	2	6	0.968254	15	49	3	1	0.942308	11	36	1	1	0.972973	8	-0.016254	0.720148	1	0.00969231	0.723302	1	-0.020973	1	1	0.0259463	0.656906	1	-0.00471901	1	1	-0.0306653	0.638308	1
chr1	64959147	64959293	B1	-	N	NA	N	NA	NA	NA	75	2	3	0.974026	30	32	0	1	1	12	19	0	0	1	7	22	0	2	1	8	-0.025974	1	1	-0.025974	NA	NA	-0.025974	1	1	0	NA	NA	0	1	1	0	NA	NA
chr1	64971591	64971739	B1	-	N	NA	N	NA	NA	NA	116	3	7	0.97479	35	48	6	3	0.888889	18	26	2	2	0.928571	8	29	2	0	0.935484	8	0.085901	0.0272781	1	0.0462185	0.241638	1	0.039306	0.275185	1	-0.0396825	0.709317	1	-0.046595	0.70461	1	-0.00691244	1	1
chr1	64991601	64991744	B1	-	N	NA	N	NA	NA	NA	43	11	2	0.796296	33	26	8	1	0.764706	20	17	3	0	0.85	12	6	0	0	1	5	0.0315904	0.792913	1	-0.0537037	0.745738	1	-0.203704	NA	NA	-0.0852941	0.509881	1	-0.235294	NA	NA	-0.15	NA	NA
chr1	65036280	65036472	B2	+	N	NA	N	NA	NA	NA	16	2	2	0.888889	20	5	2	3	0.714286	10	9	0	0	1	9	5	1	0	0.833333	6	0.174603	NA	NA	-0.111111	NA	NA	0.0555556	NA	NA	-0.285714	NA	NA	-0.119048	NA	NA	0.166667	NA	NA
chr1	65103980	65104167	B2	-	N	NA	N	NA	NA	NA	94	5	5	0.949495	22	38	3	3	0.926829	9	30	0	0	1	5	29	4	2	0.878788	6	0.0226657	0.692259	1	-0.0505051	0.589691	1	0.0707071	0.226523	1	-0.0731707	0.257545	1	0.0480414	0.692968	1	0.121212	0.114704	1
chr1	65201261	65201462	B2	-	Pikfyve	+	N	NA	NA	NA	50	2	4	0.961538	23	31	0	4	1	12	8	0	0	1	3	16	1	0	0.941176	6	-0.0384615	0.5263	1	-0.0384615	NA	NA	0.020362	NA	NA	0	NA	NA	0.0588235	NA	NA	0.0588235	NA	NA
chr1	65241397	65241587	B2	-	Pikfyve	+	N	NA	NA	NA	52	4	4	0.928571	27	25	3	5	0.892857	13	12	2	0	0.857143	5	2	0	0	1	1	0.0357143	0.681216	1	0.0714286	NA	NA	-0.0714286	NA	NA	0.0357143	NA	NA	-0.107143	NA	NA	-0.142857	NA	NA
chr1	65255663	65255852	B2	+	Pikfyve	+	N	NA	NA	NA	34	1	8	0.971429	23	33	0	0	1	19	10	0	0	1	7	22	0	0	1	13	-0.0285714	1	1	-0.0285714	NA	NA	-0.0285714	1	1	0	NA	NA	0	1	1	0	NA	NA
chr1	65298949	65299143	B2	-	N	NA	N	NA	NA	NA	12	1	2	0.923077	15	11	0	3	1	14	6	0	0	1	6	7	0	0	1	7	-0.0769231	NA	NA	-0.0769231	NA	NA	-0.0769231	NA	NA	0	NA	NA	0	NA	NA	0	NA	NA
chr1	65417795	65418317	L1MdA	-	N	NA	N	NA	NA	NA	682	46	68	0.936813	33	265	10	36	0.963636	13	240	3	1	0.987654	9	180	19	2	0.904523	9	-0.0268232	0.12245	1	-0.0508411	0.00101003	1	0.0322906	0.118552	1	-0.024018	0.0962358	1	0.0591138	0.0108025	1	0.0831317	7.7e-05	1
chr1	65429735	65429998	L1MdA	-	N	NA	N	NA	NA	NA	227	18	24	0.926531	29	109	3	17	0.973214	13	108	9	1	0.923077	10	76	3	2	0.962025	8	-0.0466837	0.0934008	1	0.00345369	1	1	-0.0354947	0.429319	1	0.0501374	0.136499	1	0.011189	0.692807	1	-0.0389484	0.367204	1
chr1	65456771	65456914	B1	+	N	NA	N	NA	NA	NA	48	20	4	0.705882	28	26	5	1	0.83871	13	18	3	0	0.857143	8	29	10	0	0.74359	14	-0.132827	0.214178	1	-0.151261	0.254459	1	-0.0377074	0.82362	1	-0.0184332	1	1	0.0951199	0.391326	1	0.113553	0.512227	1
chr1	65466076	65466223	B1	+	N	NA	N	NA	NA	NA	116	16	17	0.878788	32	78	7	10	0.917647	19	55	5	0	0.916667	13	40	3	0	0.930233	8	-0.0388592	0.498729	1	-0.0378788	0.618513	1	-0.0514447	0.413383	1	0.000980392	1	1	-0.0125855	1	1	-0.0135659	1	1
chr1	65502443	65502588	B1	+	N	NA	N	NA	NA	NA	58	23	7	0.716049	32	21	7	2	0.75	11	23	5	1	0.821429	11	12	3	0	0.8	6	-0.0339506	0.810027	1	-0.105379	0.324195	1	-0.0839506	NA	NA	-0.0714286	0.745814	1	-0.05	NA	NA	0.0214286	NA	NA
chr1	65522627	65523534	L1MdF	-	N	NA	N	NA	NA	NA	186	46	32	0.801724	36	81	11	12	0.880435	16	27	4	0	0.870968	4	22	5	1	0.814815	7	-0.0787106	0.106691	1	-0.0692436	0.468313	1	-0.0130907	1	1	0.00946704	1	1	0.06562	0.356218	1	0.0561529	0.719976	1
chr1	65691434	65691580	B1	-	N	NA	N	NA	NA	NA	71	18	8	0.797753	26	36	3	5	0.923077	12	39	2	0	0.95122	11	19	4	0	0.826087	6	-0.125324	0.118136	1	-0.153467	0.0340645	1	-0.0283341	1	1	-0.0281426	0.67142	1	0.09699	0.407614	1	0.125133	0.176568	1
chr1	65731589	65731735	B1	-	N	NA	N	NA	NA	NA	37	22	4	0.627119	23	16	8	6	0.666667	12	25	3	0	0.892857	12	19	4	3	0.826087	9	-0.039548	0.804979	1	-0.265738	0.0114566	1	-0.198968	0.113854	1	-0.22619	0.08615	1	-0.15942	0.317659	1	0.0667702	0.686796	1
chr1	65749026	65749329	L1MdA	+	N	NA	N	NA	NA	NA	265	22	30	0.923345	26	50	0	4	1	6	74	3	1	0.961039	6	96	5	1	0.950495	7	-0.0766551	0.0557776	1	-0.037694	0.31633	1	-0.0271501	0.495657	1	0.038961	0.278215	1	0.0495049	0.170934	1	0.0105439	1	1
chr1	65979412	65980154	L1MdGF	-	N	NA	N	NA	NA	NA	1168	57	130	0.953469	34	475	14	67	0.97137	14	433	10	7	0.977427	10	329	9	11	0.973373	8	-0.0179008	0.107094	1	-0.0239572	0.0331052	1	-0.0199034	0.126329	1	-0.00605649	0.680007	1	-0.00200264	1	1	0.00405386	0.815891	1
chr1	66017611	66017975	IAP_LTR	-	N	NA	N	NA	NA	NA	416	15	18	0.965197	26	261	6	22	0.977528	19	194	5	0	0.974874	11	138	4	1	0.971831	8	-0.0123309	0.494832	1	-0.00967716	0.630092	1	-0.00663377	1	1	0.00265372	1	1	0.0056971	0.743622	1	0.00304339	1	1
chr1	66024487	66024851	IAP_LTR	-	N	NA	N	NA	NA	NA	380	25	26	0.938272	26	191	8	17	0.959799	15	112	1	1	0.99115	6	211	5	2	0.976852	12	-0.0215274	0.342442	1	-0.0528788	0.0251543	1	-0.0385802	0.0319155	1	-0.0313514	0.163528	1	-0.0170529	0.402082	1	0.0142986	0.668251	1
chr1	66036916	66037236	L1MdA	+	N	NA	N	NA	NA	NA	195	14	22	0.933014	24	223	5	17	0.97807	24	96	4	1	0.96	9	104	1	0	0.990476	9	-0.0450558	0.032165	1	-0.0269856	0.44164	1	-0.0574618	0.0243457	1	0.0180702	0.463195	1	-0.012406	0.669195	1	-0.0304762	0.203166	1
chr1	66048536	66048811	L1MdA	+	N	NA	N	NA	NA	NA	216	35	17	0.860558	27	158	15	17	0.913295	18	90	3	0	0.967742	8	114	8	1	0.934426	12	-0.052737	0.125024	1	-0.107184	0.00337491	1	-0.0738685	0.0384909	1	-0.0544471	0.124566	1	-0.0211314	0.66012	1	0.0333157	0.356873	1
chr1	66064067	66064212	B1	-	N	NA	N	NA	NA	NA	12	5	2	0.705882	19	5	0	1	1	6	1	1	1	0.5	3	5	0	0	1	5	-0.294118	NA	NA	0.205882	NA	NA	-0.294118	NA	NA	0.5	NA	NA	0	NA	NA	-0.5	NA	NA
chr1	66194134	66194283	B1	-	Map2	+	N	NA	NA	NA	88	23	3	0.792793	26	65	5	7	0.928571	17	15	0	0	1	4	30	2	0	0.9375	7	-0.135779	0.0190347	1	-0.207207	NA	NA	-0.144707	0.0666271	1	-0.0714286	NA	NA	-0.00892857	1	1	0.0625	NA	NA
chr1	66277021	66277738	L1MdGF	-	Map2	+	N	NA	m54284U_200212_152558/28772666/ccs,m54284U_210710_183746/147195400/ccs,m54284U_191213_120042/119540328/ccs	TCTGGAGCTGAGGATGGTGCCGCCCCAGAATCTCTGCGACTCTCTCGCCCGTCCCAGAAACGGCTGGCACTCTGTATTCCACACGGTCACCCGTGCAGCCTGCCCTCCGCGGAGTCCCGGAGCCAAGAAGGCTCCCGCCGGCGCCTGTGCCACAAACCTCTCAGGCCAGGCAGACCCCCGTGCTCTCACCAGGAAGGTGGCCGGCTGTCTGGAGCTGAAGATGGCGCCGCCCAGAAGCTCTGCGACTCTCTCGCCCGTCCCAGAAACAGCTGGCACTCTGTATTCCACACGGTCACCCGTGCAGCCTGCCCTCCGCGGAGTCCCGGAGCCAAGAAGGCTCCCGCCGGCGCCTGTGCCACAAACCTCTCAGGCCAGGCAGACCCCCGTGCTCTCACCAGG…	847	224	141	0.79085	32	263	58	52	0.819315	9	139	95	1	0.594017	6	353	95	2	0.787946	10	-0.028465	0.303357	1	0.196833	1.49e-09	8.32e-06	0.00290324	0.890368	1	0.225298	5.97e-09	3.34e-05	0.0313682	0.313928	1	-0.193929	1.48e-07	0.000830508
chr1	66334458	66334605	B1	+	Map2	+	N	NA	NA	NA	102	18	10	0.85	30	37	1	5	0.973684	12	19	0	0	1	4	41	4	1	0.911111	11	-0.123684	0.045562	1	-0.15	NA	NA	-0.0611111	0.441233	1	-0.0263158	NA	NA	0.0625731	0.368776	1	0.0888889	NA	NA
chr1	66409172	66409361	B2	+	Map2	+	N	NA	NA	NA	47	10	2	0.824561	33	27	2	2	0.931034	19	21	0	0	1	11	13	0	0	1	7	-0.106473	0.322988	1	-0.175439	0.0543282	1	-0.175439	NA	NA	-0.0689655	0.502857	1	-0.0689655	NA	NA	0	NA	NA
chr1	66422088	66422231	B1	+	Map2	+	N	NA	NA	NA	72	15	10	0.827586	27	46	3	5	0.938776	16	31	2	0	0.939394	9	22	0	0	1	6	-0.111189	0.111381	1	-0.111808	0.14917	1	-0.172414	0.0378491	1	-0.000618429	1	1	-0.0612245	0.547336	1	-0.0606061	0.511111	1
chr1	66514689	66514884	B2	+	Unc80	+	N	NA	NA	NA	10	2	1	0.833333	13	5	1	3	0.833333	9	3	3	0	0.5	6	8	2	0	0.8	10	0	NA	NA	0.333333	NA	NA	0.0333333	NA	NA	0.333333	NA	NA	0.0333333	NA	NA	-0.3	NA	NA
chr1	66520911	66521207	L1MdA	-	Unc80	+	N	NA	NA	NA	180	11	25	0.942408	16	130	4	19	0.970149	11	102	3	0	0.971429	7	147	6	3	0.960784	11	-0.0277409	0.291538	1	-0.0290202	0.392101	1	-0.0183759	0.466335	1	-0.00127932	1	1	0.00936494	0.755108	1	0.0106443	0.74206	1
chr1	66548801	66549239	L1MdF	-	Unc80	+	N	NA	NA	NA	79	3	19	0.963415	26	41	3	12	0.931818	17	34	2	0	0.944444	8	27	0	0	1	6	0.0315965	0.420289	1	0.0189702	0.640118	1	-0.0365854	0.57288	1	-0.0126263	1	1	-0.0681818	0.282897	1	-0.0555556	0.502304	1
chr1	66581256	66581594	L1MdA	-	Unc80	+	N	NA	NA	NA	207	12	32	0.945205	21	194	11	10	0.946341	15	157	7	2	0.957317	12	89	2	0	0.978022	6	-0.00113598	1	1	-0.0121116	0.642093	1	-0.0328165	0.247039	1	-0.0109756	0.808699	1	-0.0316805	0.356898	1	-0.0207049	0.4971	1
chr1	66659469	66659833	L1MdF	+	Unc80	+	N	NA	NA	NA	212	5	28	0.976959	22	158	6	13	0.963415	18	109	1	0	0.990909	9	62	0	1	1	5	0.0135439	0.540845	1	-0.0139506	0.667781	1	-0.0230415	0.590025	1	-0.0274945	0.248179	1	-0.0365854	0.191896	1	-0.00909091	1	1
chr1	66670251	66670441	B2	-	Unc80	+	N	NA	NA	NA	62	5	6	0.925373	30	22	0	2	1	12	33	1	1	0.970588	13	20	4	0	0.833333	8	-0.0746269	0.327145	1	-0.0452151	0.66071	1	0.0920398	0.236322	1	0.0294118	1	1	0.166667	0.109943	1	0.137255	0.148849	1
chr1	66784476	66784618	B1	+	Kansl1l	-	N	NA	NA	NA	99	9	9	0.916667	26	78	8	8	0.906977	20	58	1	0	0.983051	13	37	0	0	1	8	0.00968992	0.804966	1	-0.0663842	0.100033	1	-0.0833333	0.111956	1	-0.0760741	0.0831625	1	-0.0930233	0.103985	1	-0.0169492	1	1
chr1	66819202	66819354	B1	+	N	NA	N	NA	NA	NA	52	1	3	0.981132	31	21	0	0	1	11	7	2	0	0.777778	5	5	0	0	1	3	-0.0188679	1	1	0.203354	NA	NA	-0.0188679	NA	NA	0.222222	NA	NA	0	NA	NA	-0.222222	NA	NA
chr1	66857057	66857242	B2	+	Acadl	-	N	NA	NA	NA	40	2	4	0.952381	25	22	1	4	0.956522	16	12	1	0	0.923077	7	23	0	0	1	12	-0.00414079	1	1	0.029304	NA	NA	-0.047619	0.535577	1	0.0334448	NA	NA	-0.0434783	1	1	-0.0769231	NA	NA
chr1	67162964	67163111	B1	-	Cps1	+	N	NA	NA	NA	70	14	21	0.833333	29	25	1	8	0.961538	11	24	4	1	0.857143	9	14	2	0	0.875	4	-0.128205	0.11442	1	-0.0238095	1	1	-0.0416667	NA	NA	0.104396	0.352571	1	0.0865385	NA	NA	-0.0178571	NA	NA
chr1	67216334	67216526	B2	+	Cps1	+	N	NA	NA	NA	48	5	8	0.90566	34	16	3	8	0.842105	15	13	0	0	1	8	11	0	0	1	7	0.0635551	NA	NA	-0.0943396	NA	NA	-0.0943396	NA	NA	-0.157895	NA	NA	-0.157895	NA	NA	0	NA	NA
chr1	67259313	67259683	IAP_LTR	+	N	NA	N	NA	NA	NA	545	35	60	0.939655	35	306	16	33	0.950311	19	248	5	5	0.980237	12	236	10	5	0.95935	12	-0.0106554	0.550469	1	-0.040582	0.0125551	1	-0.0196944	0.315197	1	-0.0299266	0.0726913	1	-0.00903903	0.688187	1	0.0208876	0.197724	1
chr1	67266559	67266746	B2	+	N	NA	N	NA	NA	NA	28	9	4	0.756757	26	21	3	3	0.875	19	16	3	1	0.842105	12	10	1	0	0.909091	6	-0.118243	0.333688	1	-0.0853485	NA	NA	-0.152334	NA	NA	0.0328947	NA	NA	-0.0340909	NA	NA	-0.0669856	NA	NA
chr1	67277124	67277426	L1MdA	+	N	NA	N	NA	NA	NA	200	23	28	0.896861	24	147	4	20	0.97351	15	104	10	0	0.912281	9	78	4	0	0.95122	7	-0.0766489	0.00420314	1	-0.0154197	0.703269	1	-0.0543585	0.174669	1	0.0612292	0.0484739	1	0.0222904	0.456845	1	-0.0389388	0.402638	1
chr1	67442043	67442428	IAP_LTR	+	N	NA	N	NA	NA	NA	633	25	61	0.962006	31	367	7	29	0.981283	16	187	3	2	0.984211	8	231	6	0	0.974684	9	-0.0192773	0.0948078	1	-0.0222044	0.167796	1	-0.0126775	0.414936	1	-0.0029271	1	1	0.00659988	0.578431	1	0.00952698	0.737037	1
chr1	67542545	67543062	L1MdA	-	N	NA	N	NA	NA	NA	659	54	64	0.924264	35	281	11	34	0.962329	16	167	4	2	0.976608	8	78	5	2	0.939759	4	-0.0380651	0.0242305	1	-0.0523445	0.00966741	1	-0.0154954	0.824472	1	-0.0142794	0.587867	1	0.0225697	0.362855	1	0.0368492	0.157327	1
chr1	67587424	67587745	L1MdA	+	N	NA	N	NA	NA	NA	327	18	21	0.947826	25	123	2	19	0.984	11	117	7	5	0.943548	8	85	10	6	0.894737	7	-0.0361739	0.119065	1	0.0042777	0.818776	1	0.0530892	0.0924699	1	0.0404516	0.102317	1	0.0892632	0.00537225	1	0.0488115	0.208547	1
chr1	67625540	67625859	L1MdA	-	N	NA	N	NA	NA	NA	334	22	38	0.938202	28	74	8	8	0.902439	7	129	5	1	0.962687	9	135	3	0	0.978261	9	0.0357632	0.233679	1	-0.0244843	0.376727	1	-0.0400586	0.0712691	1	-0.0602475	0.0827595	1	-0.0758218	0.0212309	1	-0.0155743	0.495786	1
chr1	67639054	67639240	B2	+	N	NA	N	NA	NA	NA	17	9	6	0.653846	20	6	3	0	0.666667	6	12	2	0	0.857143	8	12	1	0	0.923077	8	-0.0128205	NA	NA	-0.203297	NA	NA	-0.269231	NA	NA	-0.190476	NA	NA	-0.25641	NA	NA	-0.0659341	NA	NA
chr1	67680708	67680902	B2	+	N	NA	N	NA	NA	NA	17	3	0	0.85	20	9	0	1	1	10	6	0	0	1	6	15	0	0	1	15	-0.15	NA	NA	-0.15	NA	NA	-0.15	NA	NA	0	NA	NA	0	NA	NA	0	NA	NA
chr1	67688463	67688761	L1MdA	-	N	NA	N	NA	NA	NA	279	28	25	0.908795	28	124	5	14	0.96124	13	102	3	3	0.971429	8	66	4	1	0.942857	5	-0.0524455	0.0732169	1	-0.0626338	0.0335247	1	-0.0340624	0.478139	1	-0.0101883	0.733599	1	0.0183832	0.722622	1	0.0285714	0.439697	1
chr1	67713690	67715557	L1MdF	+	N	NA	N	NA	NA	NA	381	39	39	0.907143	30	226	16	22	0.933884	21	53	3	0	0.946429	4	59	1	0	0.983333	5	-0.0267414	0.24593	1	-0.0392857	0.454316	1	-0.0761905	0.04516	1	-0.0125443	1	1	-0.049449	0.21042	1	-0.0369048	0.351681	1
chr1	67783057	67783253	B2	+	N	NA	N	NA	NA	NA	23	7	6	0.766667	21	22	4	6	0.846154	19	13	1	0	0.928571	8	6	0	0	1	3	-0.0794872	0.51735	1	-0.161905	NA	NA	-0.233333	NA	NA	-0.0824176	NA	NA	-0.153846	NA	NA	-0.0714286	NA	NA
chr1	67833770	67834699	L1MdF	-	N	NA	N	NA	NA	NA	173	8	8	0.955801	19	126	5	9	0.961832	17	80	1	2	0.987654	8	71	2	0	0.972603	8	-0.00603096	1	1	-0.0318532	0.281977	1	-0.0168016	0.728715	1	-0.0258223	0.410573	1	-0.0107707	1	1	0.0150516	0.603755	1
chr1	67889414	67889708	L1MdF	-	N	NA	N	NA	NA	NA	168	20	35	0.893617	29	144	6	22	0.96	22	68	9	1	0.883117	9	44	1	1	0.977778	6	-0.066383	0.0243943	1	0.0105001	0.829672	1	-0.0841608	0.0869334	1	0.0768831	0.0445978	1	-0.0177778	1	1	-0.0946609	0.0898129	1
chr1	67914600	67914789	B2	-	N	NA	N	NA	NA	NA	29	6	2	0.828571	21	21	4	1	0.84	16	14	3	0	0.823529	10	7	2	1	0.777778	7	-0.0114286	1	1	0.00504202	NA	NA	0.0507937	NA	NA	0.0164706	NA	NA	0.0622222	NA	NA	0.0457516	NA	NA
chr1	68018502	68018920	L1MdF	-	N	NA	N	NA	NA	NA	131	21	19	0.861842	37	61	9	6	0.871429	16	49	3	0	0.942308	10	38	2	0	0.95	8	-0.00958647	1	1	-0.0804656	0.140939	1	-0.0881579	0.172977	1	-0.0708791	0.232696	1	-0.0785714	0.321901	1	-0.00769231	1	1
chr1	68041603	68041747	B1	+	Erbb4	-	N	NA	NA	NA	72	11	8	0.86747	25	31	0	0	1	9	26	1	0	0.962963	7	23	0	0	1	6	-0.13253	0.0338344	1	-0.0954931	0.287127	1	-0.13253	0.116088	1	0.037037	0.465517	1	0	1	1	-0.037037	1	1
chr1	68092685	68092829	B1	-	Erbb4	-	N	NA	NA	NA	97	26	3	0.788618	36	42	2	5	0.954545	15	16	5	1	0.761905	6	39	4	0	0.906977	11	-0.165928	0.0096696	1	0.0267131	0.777465	1	-0.118359	0.10724	1	0.192641	0.0312473	1	0.0475687	0.433588	1	-0.145072	0.140117	1
chr1	68152627	68152822	B2	-	Erbb4	-	N	NA	NA	NA	19	1	1	0.95	21	13	0	1	1	14	5	0	0	1	5	3	1	0	0.75	4	-0.05	NA	NA	-0.05	NA	NA	0.2	NA	NA	0	NA	NA	0.25	NA	NA	0.25	NA	NA
chr1	68268129	68268626	L1MdA	+	Erbb4	-	N	NA	NA	NA	343	27	33	0.927027	22	281	5	29	0.982517	18	58	5	0	0.920635	3	227	10	2	0.957806	13	-0.0554905	0.000833589	1	0.00639211	NA	NA	-0.0307789	0.163438	1	0.0618826	NA	NA	0.0247116	0.115729	1	-0.037171	NA	NA
chr1	68405852	68406172	L1MdA	+	Erbb4	-	N	NA	NA	NA	187	15	21	0.925743	16	239	12	28	0.952191	19	142	4	0	0.972603	10	218	16	3	0.931624	15	-0.0264487	0.318226	1	-0.0468602	0.0917364	1	-0.00588136	0.853206	1	-0.0204115	0.430617	1	0.0205673	0.339169	1	0.0409788	0.0998094	1
chr1	68468959	68469643	L1MdA	+	Erbb4	-	N	NA	NA	NA	715	60	81	0.922581	34	290	14	59	0.953947	14	347	7	4	0.980226	12	49	7	0	0.875	2	-0.0313667	0.080976	1	-0.0576453	6.05e-05	1	0.0475806	NA	NA	-0.0262786	0.0739699	1	0.0789474	NA	NA	0.105226	NA	NA
chr1	68588970	68589691	L1MdTFIII	-	Erbb4	-	N	NA	NA	NA	582	160	110	0.784367	27	328	33	51	0.908587	12	685	24	9	0.96615	20	314	13	3	0.960245	10	-0.124221	1.31e-07	0.00268329	-0.181783	1.19e-27	2.44e-23	-0.175878	3.52e-15	7.22e-11	-0.0575622	0.000140354	1	-0.0516574	0.00876086	1	0.00590486	0.718876	1
chr1	68598272	68598930	L1MdTFIII	+	Erbb4	-	N	NA	NA	NA	489	56	56	0.897248	27	235	5	45	0.979167	12	238	4	4	0.983471	10	205	18	2	0.919283	10	-0.081919	1.99e-05	0.408446	-0.0862234	4.08e-06	0.0837443	-0.0220348	0.419161	1	-0.00430441	0.750811	1	0.0598842	0.00438975	1	0.0641886	0.00156973	1
chr1	68624913	68625571	L1MdTFIII	+	Erbb4	-	N	NA	NA	NA	596	561	198	0.515125	41	219	61	52	0.782143	10	137	14	2	0.907285	4	143	42	5	0.772973	6	-0.267018	9.73e-17	2e-12	-0.392159	8.01e-23	1.64e-18	-0.257848	2.09e-11	4.28e-07	-0.125142	0.000849454	1	0.00916988	0.820421	1	0.134312	0.00110353	1
chr1	68677761	68677909	B1	+	Erbb4	-	N	NA	NA	NA	107	7	9	0.938596	22	49	7	8	0.875	11	47	0	0	1	8	36	0	0	1	6	0.0635965	0.233025	1	-0.0614035	0.107323	1	-0.0614035	0.197103	1	-0.125	0.0148792	1	-0.125	0.0398766	1	0	1	1
chr1	68738016	68738161	B1	+	Erbb4	-	N	NA	NA	NA	16	5	3	0.761905	24	4	1	4	0.8	9	9	0	0	1	9	5	3	0	0.625	8	-0.0380952	NA	NA	-0.238095	NA	NA	0.136905	NA	NA	-0.2	NA	NA	0.175	NA	NA	0.375	NA	NA
chr1	69033810	69033955	B1	-	Erbb4	-	N	NA	NA	NA	34	6	1	0.85	21	41	0	1	1	23	11	0	0	1	6	13	0	0	1	7	-0.15	0.0118271	1	-0.15	NA	NA	-0.15	NA	NA	0	NA	NA	0	NA	NA	0	NA	NA
chr1	69166348	69166536	B2	+	N	NA	N	NA	NA	NA	7	12	2	0.368421	21	15	1	0	0.9375	16	4	0	0	1	4	4	1	0	0.8	5	-0.569079	NA	NA	-0.631579	NA	NA	-0.431579	NA	NA	-0.0625	NA	NA	0.1375	NA	NA	0.2	NA	NA
chr1	69191509	69192030	L1MdA	+	N	NA	N	NA	NA	NA	345	24	39	0.934959	25	127	6	14	0.954887	10	55	1	0	0.982143	3	90	9	0	0.909091	6	-0.0199279	0.523828	1	-0.0471835	NA	NA	0.0258684	0.378689	1	-0.0272556	NA	NA	0.0457963	0.184204	1	0.0730519	NA	NA
chr1	69231434	69232573	L1MdTFI	+	N	NA	N	NA	NA	NA	1438	62	189	0.958667	28	872	19	88	0.978676	16	642	13	3	0.980153	10	265	7	3	0.974265	5	-0.020009	0.00972175	1	-0.021486	0.0106278	1	-0.015598	0.304912	1	-0.00147703	1	1	0.00441094	0.642786	1	0.00588797	0.620965	1
chr1	69389236	69389425	B2	+	N	NA	N	NA	NA	NA	15	3	3	0.833333	21	18	0	1	1	19	5	0	1	1	6	2	1	0	0.666667	3	-0.166667	NA	NA	-0.166667	NA	NA	0.166667	NA	NA	0	NA	NA	0.333333	NA	NA	0.333333	NA	NA
chr1	69393092	69393286	B2	+	N	NA	N	NA	NA	NA	47	0	2	1	29	34	1	3	0.971429	23	10	0	0	1	6	4	0	0	1	3	0.0285714	0.426829	1	0	NA	NA	0	NA	NA	-0.0285714	NA	NA	-0.0285714	NA	NA	0	NA	NA
chr1	69698001	69698419	IAP_LTR	-	N	NA	N	NA	NA	NA	517	26	31	0.952118	33	293	10	25	0.966997	19	168	4	5	0.976744	10	106	1	2	0.990654	6	-0.0148788	0.375598	1	-0.0246263	0.194076	1	-0.0385363	0.105622	1	-0.00974749	0.778783	1	-0.0236575	0.301687	1	-0.01391	0.65223	1
chr1	69703040	69703458	IAP_LTR	-	N	NA	N	NA	NA	NA	548	17	39	0.969912	33	276	4	17	0.985714	17	142	0	0	1	7	84	3	1	0.965517	6	-0.0158028	0.239757	1	-0.0300885	0.0313718	1	0.00439426	0.740766	1	-0.0142857	0.305287	1	0.020197	0.363385	1	0.0344828	0.0536587	1
chr1	69718284	69718431	B1	-	N	NA	N	NA	NA	NA	52	10	10	0.83871	26	19	0	4	1	9	20	1	0	0.952381	7	18	2	0	0.9	7	-0.16129	NA	NA	-0.113671	0.275148	1	-0.0612903	0.720855	1	0.047619	NA	NA	0.1	NA	NA	0.052381	0.606004	1
chr1	69867548	69867694	B1	+	Spag16	+	N	NA	NA	NA	129	14	21	0.902098	28	50	4	9	0.925926	11	25	0	1	1	4	23	4	0	0.851852	4	-0.023828	0.783872	1	-0.0979021	0.132882	1	0.0502461	0.493069	1	-0.0740741	0.301565	1	0.0740741	0.430558	1	0.148148	0.111552	1
chr1	69915874	69916171	L1MdF	-	Spag16	+	N	NA	NA	NA	110	6	22	0.948276	18	107	7	19	0.938596	18	43	2	0	0.955556	5	61	6	0	0.910448	8	0.00967937	0.782981	1	-0.00727969	1	1	0.0378281	0.360694	1	-0.0169591	1	1	0.0281487	0.555162	1	0.0451078	0.471612	1
chr1	69940338	69940855	L1MdA	+	Spag16	+	N	NA	NA	NA	440	40	48	0.916667	24	291	11	23	0.963576	16	188	10	5	0.949495	8	166	9	2	0.948571	7	-0.0469095	0.0108767	1	-0.0328283	0.14894	1	-0.0319048	0.183938	1	0.0140812	0.497152	1	0.0150047	0.48015	1	0.00092352	1	1
chr1	69953136	69953322	B2	-	Spag16	+	N	NA	NA	NA	10	2	1	0.833333	13	7	2	2	0.777778	11	6	1	1	0.857143	8	5	0	0	1	5	0.0555556	NA	NA	-0.0238095	NA	NA	-0.166667	NA	NA	-0.0793651	NA	NA	-0.222222	NA	NA	-0.142857	NA	NA
chr1	69966948	69973737	L1MdF	-	Spag16	+	N	NA	NA	NA	1350	124	165	0.915875	45	873	46	111	0.949946	28	472	18	3	0.963265	10	245	13	2	0.949612	8	-0.0340704	0.00140114	1	-0.0473901	0.000262398	1	-0.0337372	0.0788398	1	-0.0133197	0.284126	1	0.00033319	1	1	0.0136529	0.440416	1
chr1	69987435	69987582	B1	-	Spag16	+	N	NA	NA	NA	112	4	4	0.965517	32	50	4	8	0.925926	18	50	0	0	1	13	40	3	0	0.930233	13	0.0395913	0.26611	1	-0.0344828	0.316775	1	0.0352847	0.388988	1	-0.0740741	0.118864	1	-0.00430663	1	1	0.0697674	0.095102	1
chr1	70208715	70209172	L1MdTFII	+	Spag16	+	N	NA	NA	NA	282	30	37	0.903846	18	201	6	32	0.971014	11	279	8	5	0.972125	14	264	6	4	0.977778	13	-0.0671683	0.00258549	1	-0.0682793	0.000632603	1	-0.0739316	0.000200463	1	-0.00111094	1	1	-0.00676328	0.770229	1	-0.00565234	0.789256	1
chr1	70234524	70235017	MERVL_MT2	+	Spag16	+	N	NA	NA	NA	104	7	9	0.936937	19	54	4	2	0.931034	12	33	1	1	0.970588	5	34	4	0	0.894737	6	0.00590245	1	1	-0.0336513	0.680985	1	0.0422001	0.472438	1	-0.0395538	0.648003	1	0.0362976	0.708488	1	0.0758514	0.361089	1
chr1	70352652	70352796	B1	+	Spag16	+	N	NA	NA	NA	82	7	9	0.921348	21	79	0	5	1	15	27	1	0	0.964286	5	46	4	1	0.92	9	-0.0786517	0.0148254	1	-0.0429374	0.677886	1	0.00134832	1	1	0.0357143	0.261682	1	0.08	0.0209185	1	0.0442857	0.649056	1
chr1	70382674	70382866	B2	+	Spag16	+	N	NA	NA	NA	115	1	16	0.991379	32	40	4	5	0.909091	13	38	2	0	0.95	10	22	1	0	0.956522	6	0.0822884	0.0205186	1	0.0413793	0.161709	1	0.0348576	0.304556	1	-0.0409091	0.678089	1	-0.0474308	0.653049	1	-0.00652174	1	1
chr1	70389674	70389864	B2	+	Spag16	+	N	NA	NA	NA	24	8	1	0.75	20	16	2	3	0.888889	13	14	1	0	0.933333	8	8	1	0	0.888889	5	-0.138889	NA	NA	-0.183333	NA	NA	-0.138889	NA	NA	-0.0444444	NA	NA	0	NA	NA	0.0444444	NA	NA
chr1	70461296	70461485	B2	+	Spag16	+	N	NA	NA	NA	108	5	19	0.955752	38	56	2	3	0.965517	19	36	1	0	0.972973	11	45	5	2	0.9	14	-0.00976503	1	1	-0.0172208	1	1	0.0557522	0.177577	1	-0.00745573	1	1	0.0655172	0.245606	1	0.072973	0.234473	1
chr1	70634826	70635563	L1MdA	-	Spag16	+	N	NA	NA	NA	960	68	123	0.933852	31	550	19	70	0.966608	17	293	9	5	0.970199	8	242	13	1	0.94902	6	-0.0327559	0.00553022	1	-0.0363465	0.0166829	1	-0.0151675	0.47164	1	-0.00359059	0.842705	1	0.0175885	0.243937	1	0.0211791	0.274838	1
chr1	70650216	70650451	B2	-	Spag16	+	N	NA	NA	NA	9	4	1	0.692308	14	7	2	1	0.777778	10	9	0	1	1	10	5	1	0	0.833333	6	-0.0854701	NA	NA	-0.307692	NA	NA	-0.141026	NA	NA	-0.222222	NA	NA	-0.0555556	NA	NA	0.166667	NA	NA
chr1	70659125	70659277	B1	-	Spag16	+	N	NA	NA	NA	86	7	6	0.924731	23	48	1	3	0.979592	11	67	8	0	0.893333	16	37	1	1	0.973684	8	-0.0548607	0.262874	1	0.0313978	0.588899	1	-0.048953	0.436767	1	0.0862585	0.08644	1	0.00590763	1	1	-0.0803509	0.268347	1
chr1	70757457	70757603	B1	+	Vwc2l	+	N	NA	NA	NA	76	17	12	0.817204	30	55	3	4	0.948276	17	12	0	0	1	3	31	1	0	0.96875	8	-0.131072	0.0254354	1	-0.182796	NA	NA	-0.151546	0.0406424	1	-0.0517241	NA	NA	-0.0204741	1	1	0.03125	NA	NA
chr1	70917325	70917485	B1	+	N	NA	N	NA	NA	NA	47	2	1	0.959184	25	22	1	0	0.956522	13	14	0	0	1	7	7	5	0	0.583333	6	0.00266193	1	1	-0.0408163	NA	NA	0.37585	NA	NA	-0.0434783	NA	NA	0.373188	NA	NA	0.416667	NA	NA
chr1	70930363	70930559	B2	-	N	NA	N	NA	NA	NA	16	5	1	0.761905	22	16	1	0	0.941176	17	3	1	0	0.75	4	0	1	0	0	1	-0.179272	NA	NA	0.0119048	NA	NA	0.761905	NA	NA	0.191176	NA	NA	0.941176	NA	NA	0.75	NA	NA
chr1	70951577	70951763	B2	+	N	NA	N	NA	NA	NA	28	1	10	0.965517	22	21	1	4	0.954545	14	17	0	0	1	9	8	0	0	1	4	0.0109718	1	1	-0.0344828	NA	NA	-0.0344828	NA	NA	-0.0454545	NA	NA	-0.0454545	NA	NA	0	NA	NA
chr1	70971572	70971720	B1	+	N	NA	N	NA	NA	NA	71	3	12	0.959459	24	37	2	3	0.948718	12	35	3	1	0.921053	10	30	1	0	0.967742	8	0.0107415	1	1	0.0384068	0.406028	1	-0.00828248	1	1	0.0276653	0.674827	1	-0.019024	1	1	-0.0466893	0.621869	1
chr1	70985926	70986871	L1MdA	-	N	NA	N	NA	NA	NA	1027	45	101	0.958022	24	549	12	48	0.97861	13	550	18	6	0.96831	12	209	8	5	0.963134	5	-0.0205872	0.0330145	1	-0.0102875	0.345807	1	-0.00511125	0.852418	1	0.0102998	0.355367	1	0.015476	0.21649	1	0.00517622	0.662991	1
chr1	71046382	71046574	B2	+	Bard1	-	N	NA	NA	NA	22	3	1	0.88	26	10	0	0	1	10	4	0	0	1	4	3	0	0	1	3	-0.12	NA	NA	-0.12	NA	NA	-0.12	NA	NA	0	NA	NA	0	NA	NA	0	NA	NA
chr1	71085477	71086422	L1MdA	-	Bard1	-	N	NA	NA	NA	1193	26	113	0.978671	32	591	14	55	0.97686	14	466	2	4	0.995726	9	206	1	3	0.995169	4	0.00181154	0.865404	1	-0.0170555	0.0103955	1	-0.016498	0.162755	1	-0.018867	0.0108002	1	-0.0183096	0.132841	1	0.000557414	1	1
chr1	71152155	71152292	L1MdF	-	N	NA	N	NA	NA	NA	81	4	9	0.952941	17	65	0	8	1	16	45	1	0	0.978261	8	27	0	1	1	5	-0.0470588	0.133356	1	-0.0253197	0.656499	1	-0.0470588	0.570622	1	0.0217391	0.414414	1	0	1	1	-0.0217391	1	1
chr1	71175386	71175532	B1	+	N	NA	N	NA	NA	NA	27	7	3	0.794118	22	18	1	2	0.947368	13	8	0	0	1	4	12	4	0	0.75	9	-0.153251	NA	NA	-0.205882	NA	NA	0.0441176	NA	NA	-0.0526316	NA	NA	0.197368	NA	NA	0.25	NA	NA
chr1	71188788	71188976	B2	-	N	NA	N	NA	NA	NA	9	9	3	0.5	21	9	6	0	0.6	15	4	0	0	1	4	4	3	0	0.571429	7	-0.1	NA	NA	-0.5	NA	NA	-0.0714286	NA	NA	-0.4	NA	NA	0.0285714	NA	NA	0.428571	NA	NA
chr1	71250560	71250820	L1MdTFI	+	Abca12	-	N	NA	NA	NA	318	14	37	0.957831	30	204	7	21	0.966825	19	102	2	3	0.980769	9	106	2	0	0.981481	8	-0.00899332	0.65508	1	-0.0229379	0.378656	1	-0.0236502	0.377534	1	-0.0139446	0.72293	1	-0.0146568	0.723129	1	-0.00071225	1	1
chr1	71480286	71480477	B2	+	N	NA	N	NA	NA	NA	86	11	5	0.886598	23	50	3	2	0.943396	13	12	1	1	0.923077	3	8	0	0	1	3	-0.0567983	0.38017	1	-0.036479	NA	NA	-0.113402	NA	NA	0.0203193	NA	NA	-0.0566038	NA	NA	-0.0769231	NA	NA
chr1	71572219	71572420	B2	-	Atic	+	N	NA	NA	NA	49	3	9	0.942308	25	34	1	3	0.971429	14	23	3	0	0.884615	9	23	1	0	0.958333	10	-0.0291209	0.645549	1	0.0576923	0.394364	1	-0.0160256	1	1	0.0868132	0.30336	1	0.0130952	1	1	-0.0737179	0.610508	1
chr1	71582041	71582233	B2	+	N	NA	N	NA	NA	NA	19	1	3	0.95	23	8	0	1	1	9	9	5	0	0.642857	14	6	0	0	1	6	-0.05	NA	NA	0.307143	NA	NA	-0.05	NA	NA	0.357143	NA	NA	0	NA	NA	-0.357143	NA	NA
chr1	71604391	71604583	B2	+	Fn1	-	N	NA	NA	NA	20	1	5	0.952381	26	9	1	2	0.9	12	7	1	0	0.875	8	6	0	0	1	6	0.052381	NA	NA	0.077381	NA	NA	-0.047619	NA	NA	0.025	NA	NA	-0.1	NA	NA	-0.125	NA	NA
chr1	71705625	71705817	B2	+	N	NA	N	NA	NA	NA	38	2	8	0.95	18	25	2	3	0.925926	12	14	0	0	1	5	25	0	2	1	9	0.0240741	1	1	-0.05	NA	NA	-0.05	0.519231	1	-0.0740741	NA	NA	-0.0740741	0.49095	1	0	NA	NA
chr1	71710690	71710884	B2	-	N	NA	N	NA	NA	NA	27	0	1	1	28	9	1	2	0.9	12	5	0	0	1	5	8	0	0	1	8	0.1	NA	NA	0	NA	NA	0	NA	NA	-0.1	NA	NA	-0.1	NA	NA	0	NA	NA
[truncated: 76,777 more rows]

## Sheet: Supplementary Table 3
seg_chrom	seg_start	seg_end	seg_name	seg_strand	gene	gene_strand	exonic	L1_5UTR_TSS_support_EST_mRNA	L1_5UTR_TSS_support_PacBio	Pacbio_reads	methfrac_difference_PV_pos_vs_PV_neg	fdr_corrected_pvalue_PV_pos_vs_PV_neg	methfrac_difference_PV_pos_vs_PV_neg_Tub_pos	fdr_corrected_pvalue_PV_pos_vs_PV_neg_Tub_pos	methfrac_difference_PV_pos_vs_PV_neg_Tub_neg	fdr_corrected_pvalue_PV_pos_vs_PV_neg_Tub_neg	methfrac_difference_PV_neg_vs_PV_neg_Tub_pos	fdr_corrected_pvalue_PV_neg_vs_PV_neg_Tub_pos	methfrac_difference_PV_neg_vs_PV_neg_Tub_neg	fdr_corrected_pvalue_PV_neg_vs_PV_neg_Tub_neg	methfrac_difference_PV_neg_Tub_pos_vs_PV_neg_Tub_neg	fdr_corrected_pvalue_PV_neg_Tub_pos_vs_PV_neg_Tub_neg
[truncated: 43 more rows]
