# Supplementary material for: LINE-1 retrotransposons contribute to mouse PV interneuron development
Source: Nat Neurosci. 2024 May 21;27(7):1274–84. doi: 10.1038/s41593-024-01650-2 (PMC11239520; doi:10.1038/s41593-024-01650-2)
Supplement: Supplementary file 4 — Source data for Supplementary Figs. 1–4. [file 41593_2024_1650_MOESM4_ESM.xlsx]

## Sheet: 1d
	PV+	PV-
Litter #1	2.38336	1.35472
Litter #2	1.59438	0.602069
Litter #3	2.58113	0.331711
Litter #4	1.36415	0.65884
Mean	1.981	0.7368
SD	0.5922	0.436
Unpaired t test
P value	0.0148
P value summary	*
One- or two-tailed P value?	Two-tailed
t, df	t=3.383, df=6

## Sheet: 2b
	STDCA	EXECA	ENRCA		Mean	STDCA	EXECA	ENRCA
Mouse #1	77	49	133		Mouse #1	84.2	75.9	69.9333
	58	33	161		Mouse #2	117.033	79.1667	69.8333
	35	34	94		Mouse #3	70	89.3929	114.567
	62	31	101		Mouse #4	111.733		49.6667
	35	49	44
	39	95	27		Mean	95.74	81.49	76
	197	50	24		SD	22.4	7.039	27.42
	26	116	35
	71	27	92		ANOVA summary
	41	33	79		F	0.8513
	40	67	84		P value	0.4622
	99	92	72		P value summary	ns
	194	30	70		R squared	0.1755
	107	78	93
	226	167	46		Tukey's multiple comparisons test	Mean Diff.	95.00% CI of diff.	Summary	Adjusted P Value
	185	77	73		STDCA vs. EXECA	14.26	-33.68 to 62.19	ns	0.6846
	104	55	103		STDCA vs. ENRCA	19.74	-24.64 to 64.12	ns	0.4486
	53	44	89		EXECA vs. ENRCA	5.487	-42.45 to 53.42	ns	0.9432
	78	104	91
	68	68	14
	42	71	14
	78	167	100
	88	164	23
	63	154	44
	48	78	51
	51	75	119
	47	38	52
	58	50	88
	157	89	35
	99	92	47
Mouse #2	129	60	16
	347	50	130
	115	59	59
	45	114	61
	70	73	73
	40	32	61
	76	55	126
	118	76	99
	76	77	67
	52	33	47
	47	29	71
	79	50	81
	32	92	58
	39	102	93
	12	100	96
	76	36	102
	54	58	108
	89	90	56
	84	94	53
	141	67	71
	509	70	43
	158	141	72
	96	121	46
	118	72	99
	74	159	43
	285	81	86
	201	49	51
	102	94	86
	181	74	27
	66	167	14
Mouse #3	28	107	70
	67	90	26
	28	58	189
	75	74	190
	28	64	140
	48	19	127
	55	111	90
	185	24	89
	141	75	76
	168	185	54
	40	42	39
	89	24	84
	37	21	108
	27	77	38
	83	72	32
	45	66	69
	59	66	21
	82	30	114
	21	43	62
	49	72	112
	40	57	50
	18	195	267
	29	143	487
	17	116	51
	8	179	205
	63	183	72
	180	197	68
	246	113	52
	126		320
	18		135
Mouse #4	103		24
	70		40
	87		30
	82		13
	365		18
	135		2
	324		6
	273		43
	100		45
	52		37
	102		23
	63		56
	61		87
	72		79
	83		74
	144		107
	51		54
	76		37
	70		47
	46		45
	79		41
	74		49
	67		27
	135		79
	130		108
	69		76
	83		75
	135		62
	70		33
	151		73

## Sheet: 2c
	STDDG	EXEDG	ENRDG		Mean	STDDG	EXEDG	ENRDG
Mouse #1	46	90	198		Mouse #1	245.6	124.111	129.2
	189	69	211		Mouse #2	79.6	86.2222	122.6
	128	51	226		Mouse #3	81.1	100.1	167.8
	240	77	129		Mouse #4	174.5		84.5
	592	75	99
	155	104	51		Mean	145.2	103.5	126
	462	261	34		SD	80.31	19.17	34.11
	252	171	297
	116	219	28		ANOVA summary
	276		19		F	0.507
					P value	0.6204
Mouse #2	33	105	71		P value summary	ns
	206	39	389		R squared	0.1125
	37	91	129
	28	37	60		Tukey's multiple comparisons test	Mean Diff.	95.00% CI of diff.	Summary	Adjusted P Value
	32	44	148		STDDG vs. EXEDG	41.72	-76.76 to 160.2	ns	0.5937
	31	98	34		STDDG vs. ENRDG	19.18	-90.51 to 128.9	ns	0.8736
	127	176	194		EXEDG vs. ENRDG	-22.55	-141.0 to 95.93	ns	0.8524
	98	63	43
	86	123	53
	118		105
Mouse #3	74	106	149
	93	78	281
	55	30	78
	56	119	55
	37	174	30
	51	56	88
	32	154	284
	61	42	165
	236	135	332
	116	107	216
Mouse #4	109		138
	176		46
	112		145
	143		53
	324		123
	134		80
	223		39
	42		14
	433		66
	49		141

## Sheet: 2d
	STDCA	EXECA	ENRCA		Mean	STDCA	EXECA	ENRCA
Mouse #1	101	9	24		Mouse #1	51.6667	24.0714	28.1333
	48	2	27		Mouse #2	21.9333	35.4667	38.2
	34	38	29		Mouse #3	24.8667	24.8	82.0667
	51	18	30		Mouse #4	40.4167		25.5333
	66	20	17
	104	21	38		Mean	34.72	28.11	43.48
	54	14	15		SD	13.91	6.379	26.3
	76	46	25
	9	18	25		ANOVA summary
	57	35	25		F	0.6097
	21	16	12		P value	0.5669
	20	19	46		P value summary	ns
	36	46	40		R squared	0.1323
	52	35	35
	46		34		Tukey's multiple comparisons test	Mean Diff.	95.00% CI of diff.	Summary	Adjusted P Value
					STDCA vs. EXECA	6.608	-33.75 to 46.97	ns	0.888
Mouse #2	16	37	46		STDCA vs. ENRCA	-8.762	-46.13 to 28.60	ns	0.7867
	7	21	44		EXECA vs. ENRCA	-15.37	-55.73 to 24.99	ns	0.547
	21	42	58
	26	16	29
	13	41	41
	25	36	48
	15	28	55
	52	24	43
	12	33	48
	19	47	27
	6	37	16
	12	35	26
	59	48	57
	23	63	12
	23	24	23
Mouse #3	25	14	84
	28	27	64
	17	20	59
	24	13	19
	9	34	35
	9	9	18
	52	42	42
	26	28	147
	26	8	71
	14	12	36
	13	7	57
	38	53	32
	26	22	161
	37	50	103
	29	33	303
Mouse #4	40		38
	11		44
	89		35
	49		41
	15		39
	19		22
	42		16
	46		15
	23		23
	60		21
	60		21
	31		8

## Sheet: 2e
	STDDG	EXEDG	ENRDG		Mean	STDDG	EXEDG	ENRDG
Mouse #1	194	31	24		Mouse #1	46.2	54.8	41.8
	20	28	22		Mouse #2	49.8889	36.1111	29.3333
	14	32	35		Mouse #3	25.5556	52.4286	66.2222
	18	21	21		Mouse #4			27.5
	65	89	96
	23	38	57		Mean	40.55	47.78	41.21
	30	97	52		SD	13.11	10.17	17.84
	23	58	35
	25	75	36		ANOVA summary
	50	79	40		F	0.2309
					P value	0.7997
Mouse #2	21	33	60		P value summary	ns
	28	47	30		R squared	0.06188
	40	38	39
	36	44	18		Tukey's multiple comparisons test	Mean Diff.	95.00% CI of diff.	Summary	Adjusted P Value
	21	45	23		STDDG vs. EXEDG	-7.232	-42.50 to 28.04	ns	0.8226
	86.2	27	17		STDDG vs. ENRDG	-0.6657	-33.66 to 32.33	ns	0.9981
	67	33	25		EXEDG vs. ENRDG	6.566	-26.43 to 39.56	ns	0.8317
	63.5	25	1
	86.3	33	51
Mouse #3	33	15	165
	21	97	71
	18	99	45
	11	28	43
	33	15	34
	20	58	92
	36	55	35
	27		47
	31		64
Mouse #4			24
			36
			10
			22
			31
			44
			33
			18
			18
			31
			32

## Sheet: 2f
	STDHip	EXEHip	ENRHiP
Mouse #1	2.00231	0.886109	0.813191
Mouse #2	1.11858	0.83831	0.953739
Mouse #3	1.12246	1.03566	1.14208
Mouse #4	1.01866	0.737419	0.838956
Mouse #5	0.766664	0.844141	0.785491
Mouse #6	0.856584	0.956314	0.780065
Mouse #7	1.12636		0.847724
Mouse #8	0.551589		0.88987
Mouse #9	0.85362		1.01866
Mouse #10	1.13813		1.16205
Mouse #11	0.953739		0.89296
Mouse #12	1.03288		1.15003
Mouse #13			0.80478
Mouse #14			1.17419
Mean	1.045	0.883	0.9467
SD	0.3497	0.1033	0.1524
ANOVA summary
F	1.029
P value	0.3701
P value summary	ns
R squared	0.06625
Tukey's multiple comparisons test	Mean Diff.	95.00% CI of diff.	Summary	Adjusted P Value
STDHip vs. EXEHip	0.1621	-0.1369 to 0.4612	ns	0.3857
STDHip vs. ENRHiP	0.09843	-0.1369 to 0.3337	ns	0.5624
EXEHip vs. ENRHiP	-0.06371	-0.3555 to 0.2281	ns	0.8528

## Sheet: 2g
	STDHip	EXEHip	ENRHiP
Mouse #1	1.36683	0.953188	0.898651
Mouse #2	1.00754	0.976596	0.976596
Mouse #3	1.03946	1.07239	1.00754
Mouse #4	0.976596	0.895542	1.05032
Mouse #5	0.933572	0.892444	0.908044
Mouse #6	1.01807	0.959818	0.886279
Mouse #7	0.889356		1.01807
Mouse #8	0.886279		1.00058
Mouse #9	1.07985		1.01455
Mouse #10	0.933572		0.997116
Mouse #11	0.993666		0.826928
Mouse #12	0.953188		0.883213
Mouse #13			0.986803
Mouse #14			0.86804
Mean	1.006	0.9583	0.9516
SD	0.1276	0.06581	0.07003
ANOVA summary
F	1.159
P value	0.3279
P value summary	ns
R squared	0.07402
Tukey's multiple comparisons test	Mean Diff.	95.00% CI of diff.	Summary	Adjusted P Value
STDHip vs. EXEHip	0.04817	-0.06978 to 0.1661	ns	0.5775
STDHip vs. ENRHiP	0.05487	-0.03792 to 0.1477	ns	0.3244
EXEHip vs. ENRHiP	0.006707	-0.1084 to 0.1218	ns	0.9887

## Sheet: 2h
	STDHip	EXEHip	ENRHiP
Mouse #1	1.74043	0.958895	1.00309
Mouse #2	1.14428	0.919833	0.955577
Mouse #3	1.07881	0.999615	1.01006
Mouse #4	0.99271	0.778865	1.27849
Mouse #5	0.831878	0.831878	0.929447
Mouse #6	0.962224	0.817587	0.855266
Mouse #7	0.867205		0.809131
Mouse #8	0.820426		0.814759
Mouse #9	0.823274
Mean	1.029	0.8844	0.957
SD	0.2912	0.08768	0.1519
ANOVA summary
F	0.8686
P value	0.4348
P value summary	ns
R squared	0.07992
Tukey's multiple comparisons test	Mean Diff.	95.00% CI of diff.	Summary	Adjusted P Value
STDHip vs. EXEHip	0.1446	-0.1349 to 0.4240	ns	0.4068
STDHip vs. ENRHiP	0.07205	-0.1856 to 0.3297	ns	0.7619
EXEHip vs. ENRHiP	-0.07253	-0.3589 to 0.2138	ns	0.7996

## Sheet: 2i
Mouse #1	STDHip	EXEHip	ENRHiP
Mouse #2	1.06396	1.05661	1.03129
Mouse #3	0.979043	1.06765	1.10148
Mouse #4	0.952271	1.01357	1.01709
Mouse #5	0.919833	1.07508	1.02062
Mouse #6	1.03846	1.04568	1.03487
Mouse #7	0.975656	1.03487	1.02772
Mouse #8	1.01357		1.01709
Mouse #9	1.01006		1.04568
Mouse #10	1.05661
Mean	1.001	1.049	1.037
SD	0.04846	0.02259	0.02782
ANOVA summary
F	3.631
P value	0.0452
P value summary	*
R squared	0.2664
Tukey's multiple comparisons test	Mean Diff.	95.00% CI of diff.	Summary	Adjusted P Value
STDHip vs. EXEHip	-0.04786	-0.09663 to 0.0009130	ns	0.055
STDHip vs. ENRHiP	-0.03593	-0.08089 to 0.009038	ns	0.1329
EXEHip vs. ENRHiP	0.01193	-0.03804 to 0.06191	ns	0.8196

## Sheet: 2j
	STDHip	EXEHip	ENRHiP
Mouse #1	0.249063	1.23935	1.06406
Mouse #2	1.31456	0.965657	1.51528
Mouse #3	0.273494	1.14837	1.12084
Mouse #4	1.35152	0.450495	0.979137
Mouse #5	1.22653	1.30097	3.78314
Mouse #6	2.70304	2.98883	2.52203
Mouse #7	0.855348	0.840654	2.35313
Mouse #8	0.787081		1.53112
Mouse #9	0.97575		0.864288
Mouse #10	0.609029		0.84944
Mouse #11	2.5133		0.82908
Mouse #12	2.4787		1.18475
Mouse #13			0.734372
Mean	1.278	1.276	1.487
SD	0.8546	0.8082	0.8922
ANOVA summary
F	0.2285
P value	0.7972
P value summary	ns
R squared	0.01551
Tukey's multiple comparisons test	Mean Diff.	95.00% CI of diff.	Summary	Adjusted P Value
STDHip vs. EXEHip	0.001786	-1.010 to 1.013	ns	>0.9999
STDHip vs. ENRHiP	-0.2089	-1.060 to 0.6425	ns	0.8181
EXEHip vs. ENRHiP	-0.2106	-1.208 to 0.7864	ns	0.8614

[truncated: 6 more sheets: 3a, 3b, 3c, 3d, 4a, 4b]
