# Supplementary material for: LINE-1 retrotransposons contribute to mouse PV interneuron development
Source: Nat Neurosci. 2024 May 21;27(7):1274–84. doi: 10.1038/s41593-024-01650-2 (PMC11239520; doi:10.1038/s41593-024-01650-2)
Supplement: Supplementary file 5 — Statistical source data. [file 41593_2024_1650_MOESM5_ESM.xlsx]

## Sheet: 1f
	PV+,NeuN+	PV-,NeuN+	PV-,NeuN-
mouse #1	93.1034	5.17241	1.72414
mouse #2	91.5254	1.69491	6.77966
mouse #3	87.8378	1.35135	10.8108
mouse #4	68.9189	25.6757	5.40541
Mean	85.35	8.474	6.18
SD	11.17	11.6	3.753
One-way ANOVA
F	89.12
P value	<0.0001
P value summary	****
R squared	0.9519
Tukey's multiple comparisons test	Mean Diff.	95.00% CI of diff.	Summary	Adjusted P Value
PV+,NeuN+ vs. PV-,NeuN+	76.87	58.03 to 95.72	****	<0.0001
PV+,NeuN+ vs. PV-,NeuN-	79.17	60.32 to 98.01	****	<0.0001
PV-,NeuN+ vs. PV-,NeuN-	2.294	-16.55 to 21.14	ns	0.9388

## Sheet: 1g
	DG	CA
mouse #1	0.271845	1.63183
mouse #2	0.317141	0.622407
mouse #3	0.105072	0.951258
mouse #4	0.220006	0.691284
Mean	0.2285	0.9742
SD	0.09136	0.4607
Unpaired t test
P value	0.0192
P value summary	*
One- or two-tailed P value?	Two-tailed
t, df	t=3.175, df=6

## Sheet: 1h
	CX	HIP
mouse #1	0.025683	0.607697
mouse #2	0.0237393	0.490109
mouse #3	0.00981308	0.440184
mouse #4	0.00550639	0.969909
Mean	0.01619	0.627
SD	0.01003	0.2392
Unpaired t test
P value	0.0022
P value summary	**
One- or two-tailed P value?	Two-tailed
t, df	t=5.103, df=6
