# Supplementary material for: LINE-1 retrotransposons contribute to mouse PV interneuron development
Source: Nat Neurosci. 2024 May 21;27(7):1274–84. doi: 10.1038/s41593-024-01650-2 (PMC11239520; doi:10.1038/s41593-024-01650-2)
Supplement: Supplementary file 7 — Statistical source data. [file 41593_2024_1650_MOESM7_ESM.xlsx]

## Sheet: 2b
Cells	PV+,Tub+	PV+,Tub-
mouse #1	51	9
mouse #1	68	29
mouse #1	83	38
mouse #1	107	31
mouse #1	42	52
mouse #1	41	46
mouse #1	71	46
mouse #1	105	21
mouse #1	48	65
mouse #1	76	72
mouse #1	35	84
mouse #1	135	57
mouse #1	46	52
mouse #1	98	36
mouse #1	38	40
mouse #1	41	18
mouse #1	104	62
mouse #1	99	54
mouse #1	100	33
mouse #1	138	99
mouse #1	226	59
mouse #1	138	60
mouse #1	107	52
mouse #1	45	104
mouse #1	82	53
mouse #1	162	66
mouse #1	60	48
mouse #1	87	53
mouse #1	194	78
mouse #1	142	49
mouse #1	185	77
mouse #2	45	59
mouse #2	50	28
mouse #2	34	12
mouse #2	61	18
mouse #2	133	15
mouse #2	37	16
mouse #2	70	10
mouse #2	122	14
mouse #2	104	21
mouse #2	123	37
mouse #2	66	25
mouse #2	82	32
mouse #2	118	25
mouse #2	74	40
mouse #2	105	26
mouse #2	76	8
mouse #2	103	19
mouse #2	206	32
mouse #2	119	12
mouse #2	171	37
mouse #2	146	22
mouse #2	26	28
mouse #2	72	76
mouse #2	114	17
mouse #2	191	23
mouse #2	201	32
mouse #2	308	52
mouse #2	78	79
mouse #2	181	39
mouse #3	90	56
mouse #3	72	31
mouse #3	99	15
mouse #3	52	29
mouse #3	103	63
mouse #3	77	31
mouse #3	72	46
mouse #3	69	60
mouse #3	80	19
mouse #3	87	76
mouse #3	100	34
mouse #3	139	42
mouse #3	151	135
mouse #3	102	60
mouse #3	103	77
mouse #3	144	79
mouse #3	58	60
mouse #3	65	63
mouse #3	135	23
mouse #3	83	80
mouse #3	151	70
mouse #3	502	49
mouse #3	135	51
mouse #3	127	70
mouse #3	40	83
mouse #3	89	82
mouse #3	135	273
mouse #3	365	76
mouse #3	130	11
mouse #3	70	46
mouse #3	324	61
Mean mouse #1	95.29	53
Mean mouse #2	110.897	29.448
Mean mouse #3	127.387	62.935
Mean	111.2	48.46
SD	16.05	17.2
Unpaired t test
P value	0.009
P value summary	**
One- or two-tailed P value?	Two-tailed
t, df	t=4.422, df=4

## Sheet: 2c
Cells	PV+,Tub+	PV+,Tub-
mouse #1	159	23
mouse #1	114	52
mouse #1	116	17
mouse #1	194	33
mouse #1	252	51
mouse #1	333	25
mouse #1	276	37
mouse #1	155	69
mouse #1	462	39
mouse #1	592	20
mouse #2	226	7
mouse #2	84	11
mouse #2	129	6
mouse #2	54	13
mouse #2	134	10
mouse #2	35	30
mouse #2	89	21
mouse #2	92	36
mouse #2	509	33
mouse #2		51
mouse #2		40
mouse #3	143	25
mouse #3	68	49
mouse #3	223	61
mouse #3	176	63
mouse #3	134	69
mouse #3	182	109
mouse #3	433	42
mouse #3	107	58
mouse #3	324	49
Mean mouse #1	265.3	36.6
Mean mouse #2	150.222	23.4545
Mean mouse #3	198.889	58.3333
Mean	204.8	39.46
SD	57.77	17.61
Unpaired t test
P value	0.009
P value summary	**
One- or two-tailed P value?	Two-tailed
t, df	t=4.742, df=4

## Sheet: 2d
	PV+	PV-	PV-,Tub+	PV-,Tub-
mouse #1	25.3911	1.19852	1.27346	0.9651
mouse #2	6.23872	0.693155	2.31137	2.35994
mouse #3	19.3767	1.2581	1.56781	1.85157
mouse #4	34.2077	0.956774	0.417182	0.370809
Mean	21.3	1.027	1.392	1.387
SD	11.75	0.2578	0.7832	0.8894
ANOVA summary
F	11.52
P value	0.0008
P value summary	***
R squared	0.7422
Tukey's multiple comparisons test	Mean Diff.	95.00% CI of diff.	Summary	Adjusted P Value
PV+ vs. PV-	20.28	7.882 to 32.67	**	0.0019
PV+ vs. PV-,Tub+	19.91	7.517 to 32.31	**	0.0022
PV+ vs. PV-,Tub-	19.92	7.522 to 32.31	**	0.0022
PV- vs. PV-,Tub+	-0.3655	-12.76 to 12.03	ns	0.9997
PV- vs. PV-,Tub-	-0.3603	-12.75 to 12.03	ns	0.9998
PV-,Tub+ vs. PV-,Tub-	0.00525	-12.39 to 12.40	ns	>0.9999

## Sheet: 2e
Pie chart
Annotation	PV_TSS_count	Hippocampus_TSS_count
body (ORF1,ORF2,3'UTR)	560	817
5'UTR	8058	7125
upstream	2679	1035
Histogram
Distance_from_L1TFI_3'_end_(10bp_bins)	PV_TSS_count	Hippocampus_TSS_count
0	0	0
1	0	0
2	0	0
3	0	0
4	0	0
5	0	0
6	0	0
7	0	0
8	0	0
9	0	0
10	0	0
11	0	0
12	0	0
13	0	0
14	0	0
15	0	0
16	0	0
17	0	0
18	0	0
19	0	0
20	0	0
21	0	0
22	0	0
23	0	0
24	0	0
25	0	0
26	0	0
27	0	0
28	0	0
29	0	0
30	0	0
31	0	0
32	0	0
33	0	0
34	0	0
35	0	0
36	0	0
37	0	0
38	0	0
39	0	0
40	0	0
41	0	0
42	0	0
43	0	0
44	0	0
45	0	0
46	0	0
47	0	0
48	0	0
49	0	0
50	0	0
51	0	0
52	0	0
53	0	0
54	0	0
55	0	0
56	0	0
57	0	0
58	0	0
59	0	0
60	0	0
61	0	0
62	0	0
63	0	0
64	0	0
65	0	0
66	0	0
67	0	0
68	0	0
69	0	0
70	0	0
71	0	0
72	0	0
73	0	0
74	0	0
75	0	0
76	0	0
77	0	0
78	0	0
79	0	0
80	0	0
81	1	0
82	0	0
83	0	0
84	1	0
85	0	0
86	0	0
87	0	0
88	0	0
89	0	0
90	0	0
91	0	0
92	0	0
93	0	0
94	0	0
95	0	0
96	0	0
97	0	0
98	0	0
99	0	0
100	0	0
101	0	0
102	0	0
103	0	0
104	0	0
105	0	0
106	0	0
107	0	0
108	0	0
109	0	0
110	0	0
111	0	0
112	0	0
113	0	0
114	0	0
115	0	0
116	0	0
117	0	0
118	0	0
119	0	0
120	0	0
121	0	0
122	0	0
123	1	0
124	0	0
125	0	0
126	0	0
127	0	0
128	0	0
129	0	0
130	0	0
131	0	0
132	0	0
133	0	0
134	0	0
135	0	0
136	0	0
137	0	0
138	0	0
139	0	0
140	0	0
141	0	0
142	0	0
143	0	0
144	0	0
145	0	0
146	0	1
147	0	3
148	0	0
149	0	0
150	0	0
151	0	0
152	0	0
153	0	0
154	0	0
155	0	0
156	0	0
157	0	0
158	0	0
159	0	0
160	0	0
161	0	0
162	0	0
163	0	0
164	0	0
165	0	0
166	1	0
167	1	0
168	0	0
169	0	0
170	0	0
171	0	0
172	0	0
173	0	0
174	0	0
175	0	0
176	0	0
177	0	0
178	0	0
179	0	0
180	0	0
181	0	0
182	0	0
183	0	0
184	0	0
185	0	0
186	0	0
187	0	0
188	0	0
189	0	0
190	0	0
191	0	0
192	0	0
193	0	0
194	0	0
195	0	0
196	0	0
197	0	0
198	0	0
199	0	0
200	0	0
201	0	0
202	0	0
203	0	0
204	0	0
205	0	0
206	0	0
207	0	0
208	0	0
209	0	0
210	0	0
211	0	0
212	0	0
213	0	0
214	0	0
215	0	0
216	0	6
217	0	1
218	0	1
219	0	0
220	0	0
221	0	0
222	0	0
223	0	0
224	0	0
225	0	0
226	0	0
227	0	0
228	0	0
229	0	0
230	0	1
231	0	0
232	0	0
233	0	0
234	0	0
235	1	0
236	1	0
237	0	0
238	0	0
239	1	0
240	0	0
241	0	0
242	0	0
243	0	0
244	0	0
245	0	0
246	0	0
247	1	0
248	0	0
249	1	0
250	0	0
251	0	0
252	0	0
253	1	0
254	0	0
255	0	0
256	0	0
257	1	0
258	0	0
259	0	0
260	0	0
261	0	0
262	0	0
263	0	0
264	0	0
265	0	0
266	0	0
267	0	0
268	0	0
269	0	0
270	0	0
271	1	0
272	0	0
273	0	0
274	0	1
275	0	0
276	0	0
277	0	0
278	0	0
279	0	2
280	0	0
281	0	0
282	0	0
283	0	0
284	0	0
285	0	0
286	0	0
287	0	0
288	0	0
289	0	0
290	0	0
291	0	0
292	0	0
293	0	0
294	0	0
295	0	0
296	0	0
297	0	0
298	0	0
299	0	0
300	0	0
301	0	0
302	0	0
303	0	0
304	0	0
305	0	0
306	0	0
307	2	0
308	0	0
309	0	0
310	0	0
311	0	0
312	0	0
313	0	0
314	0	0
315	0	0
316	0	0
317	0	0
318	0	0
319	0	0
320	0	0
321	0	0
322	0	0
323	0	0
324	0	0
325	0	0
326	0	0
327	0	0
328	0	0
329	0	0
330	0	0
331	0	0
332	0	0
333	0	0
334	0	0
335	0	0
336	0	0
337	0	0
338	0	0
339	0	0
340	0	0
341	0	0
342	0	0
343	0	0
344	0	0
345	0	0
346	0	0
347	0	0
348	0	0
349	0	0
350	0	0
351	0	0
352	0	0
353	0	0
354	0	0
355	0	0
356	0	0
357	0	0
358	0	0
359	0	0
360	0	0
361	0	0
362	0	0
363	0	0
364	0	0
365	0	0
366	0	0
367	0	0
368	0	0
369	0	0
370	0	0
371	0	0
372	0	0
373	1	0
374	0	0
375	0	1
376	0	0
377	0	0
378	0	0
379	0	1
380	0	8
381	0	5
382	0	1
383	0	0
384	0	0
385	0	1
386	0	0
387	0	0
388	0	9
389	0	0
390	0	0
391	0	0
392	0	0
393	0	0
394	0	0
395	0	0
396	0	0
397	0	0
398	0	1
399	0	0
400	0	0
401	0	0
402	0	0
403	0	8
404	0	1
405	0	2
406	2	1
407	0	0
408	0	0
409	0	0
410	0	0
411	1	1
412	0	1
413	0	18
414	0	0
415	0	1
416	0	0
417	0	0
418	0	0
419	0	0
420	0	0
421	0	0
422	0	0
423	0	0
424	0	0
425	0	0
426	0	0
427	0	0
428	0	0
429	0	0
430	0	0
431	0	0
432	0	0
433	0	0
434	0	0
435	0	0
436	0	1
437	1	0
438	0	0
439	0	0
440	0	0
441	0	0
442	0	0
443	0	0
444	0	0
445	0	0
446	0	0
447	0	0
448	0	0
449	0	0
450	1	0
451	0	0
452	0	0
453	0	0
454	0	0
455	0	0
456	0	0
457	0	0
458	0	0
459	0	0
460	0	0
461	0	0
462	1	0
463	0	0
464	0	1
465	0	0
466	0	0
467	0	4
468	0	2
469	1	0
470	0	0
471	0	0
472	0	1
473	0	0
474	0	0
475	0	0
476	0	0
477	0	1
478	0	0
479	0	0
480	0	0
481	0	0
482	0	0
483	0	1
484	0	0
485	0	0
486	1	0
487	0	1
488	0	0
489	0	0
490	0	0
491	0	0
492	1	0
493	0	0
494	0	0
495	1	0
496	0	0
497	2	0
498	0	0
499	0	0
500	0	0
501	1	0
502	0	0
503	0	4
504	0	2
505	1	0
506	0	0
507	0	1
508	1	1
509	0	0
510	0	1
511	0	0
512	1	2
513	0	0
514	0	0
515	0	0
516	0	0
517	0	0
518	0	0
519	0	4
520	5	4
521	1	2
522	1	1
523	0	4
524	1	4
525	0	4
526	1	0
527	2	0
528	0	1
529	2	0
530	2	0
531	0	0
532	0	2
533	3	24
534	0	1
535	1	2
536	0	2
537	0	0
538	4	2
539	0	4
540	3	4
541	5	9
542	4	7
543	2	11
544	9	14
545	20	25
546	23	18
547	9	16
548	19	15
549	6	11
550	4	8
551	10	17
552	49	24
553	18	14
554	14	17
555	11	11
556	8	15
557	17	17
558	15	35
559	19	31
560	25	28
561	16	35
562	22	15
563	24	28
564	30	48
565	49	55
566	41	76
567	33	53
568	26	25
569	52	38
570	42	66
571	61	76
572	28	40
573	34	68
574	39	77
575	44	93
576	50	60
577	44	59
578	53	69
579	55	57
580	65	54
581	87	94
582	75	73
583	72	51
584	76	66
585	62	52
586	77	66
587	70	107
588	48	63
589	48	64
590	77	71
591	91	77
592	55	102
593	115	117
594	194	134
595	118	138
596	47	69
597	71	118
598	94	79
599	81	111
600	95	102
601	86	78
602	116	139
603	143	145
604	159	119
605	152	110
606	72	112
607	94	172
608	133	185
609	107	95
610	102	121
611	105	72
612	82	79
613	71	74
614	81	78
615	115	74
616	86	72
617	79	49
618	48	60
619	89	111
620	82	56
621	90	71
622	66	101
623	108	112
624	115	142
625	99	62
626	98	87
627	92	69
628	82	81
629	87	100
630	111	80
631	104	66
632	106	80
633	61	55
634	65	49
635	61	50
636	93	65
637	66	45
638	61	33
639	55	29
640	65	50
641	68	47
642	65	59
643	44	42
644	60	43
645	56	55
646	66	25
647	67	25
648	52	26
649	53	34
650	67	14
651	61	14
652	49	20
653	65	37
654	48	13
655	36	10
656	36	10
657	40	23
658	52	26
659	34	18
660	16	19
661	23	9
662	30	12
663	23	19
664	29	16
665	29	14
666	30	16
667	23	14
668	28	9
669	26	8
670	19	17
671	26	6
672	24	10
673	17	7
674	19	6
675	24	7
676	18	3
677	22	7
678	14	6
679	21	4
680	8	5
681	11	4
682	11	11
683	17	6
684	20	7
685	12	4
686	14	6
687	13	8
688	14	5
689	16	0
690	17	6
691	6	4
692	7	2
693	10	2
694	18	3
695	6	4
696	10	1
697	13	3
698	11	2
699	13	2
700	11	1
701	7	3
702	5	2
703	3	3
704	6	3
705	8	2
706	9	0
707	9	3
708	9	5
709	3	1
710	3	2
711	1	3
712	5	3
713	4	0
714	1	2
715	2	1
716	4	5
717	1	0
718	5	1
719	2	1
720	6	2
721	2	1
722	1	4
723	5	2
724	6	1
725	0	0
726	3	1
727	2	3
728	1	1
729	3	1
730	0	4
731	1	0
732	4	0
733	4	2
734	1	0
735	2	4
736	3	4
737	1	1
738	3	0
739	1	1
740	1	0
741	0	1
742	0	4
743	4	2
744	3	0
745	4	0
746	2	1
747	4	2
748	3	0
749	3	0
750	5	1
751	3	1
752	1	0
753	2	0
754	0	0
755	1	1
756	2	1
757	1	2
758	1	0
759	1	1
760	0	1
761	2	1
762	1	2
763	2	1
764	5	1
765	3	2
766	1	1
767	2	2
768	3	2
769	2	4
770	0	1
771	2	2
772	2	3
773	2	3
774	0	0
775	1	1
776	1	0
777	0	0
778	1	3
779	0	0
780	3	2
781	5	1
782	1	3
783	4	4
784	1	0
785	0	4
786	1	2
787	1	0
788	1	1
789	3	0
790	1	1
791	1	0
792	0	2
793	2	2
794	1	3
795	0	4
796	2	2
797	3	4
798	3	3
799	2	2
800	1	0
801	1	2
802	2	3
803	1	3
804	0	3
805	1	0
806	1	1
807	1	0
808	0	3
809	0	0
810	1	2
811	1	1
812	2	1
813	1	3
814	1	3
815	0	1
816	0	1
817	0	1
818	0	0
819	1	2
820	1	0
821	2	0
822	1	3
823	1	1
824	1	1
825	4	1
826	0	2
827	1	1
828	1	4
829	0	2
830	2	2
831	1	1
832	4	0
833	2	3
834	0	0
835	1	1
836	1	1
837	0	4
838	3	2
839	1	3
840	0	2
841	1	0
842	0	0
843	3	2
844	0	0
845	0	2
846	0	0
847	0	1
848	2	3
849	5	4
850	1	0
851	0	0
852	3	3
853	2	2
854	0	2
855	2	0
856	1	0
857	0	1
858	0	0
859	1	1
860	0	0
861	2	1
862	2	1
863	0	2
864	1	0
865	0	3
866	0	3
867	2	0
868	0	1
869	2	0
870	0	1
871	3	1
872	0	1
873	0	0
874	0	0
875	2	0
876	1	0
877	1	0
878	1	0
879	0	0
880	0	0
881	0	0
882	0	0
883	1	1
884	0	1
885	0	1
886	0	0
887	1	0
888	1	0
889	0	1
890	1	0
891	2	1
892	0	0
893	0	0
894	0	0
895	0	0
896	0	0
897	0	0
898	0	0
899	0	0
900	0	0
901	1	0
902	0	0
903	1	0
904	1	0
905	0	0
906	0	0
907	0	0
908	0	0
909	2	0
910	0	0
911	1	0
912	0	0
913	0	0
914	1	0
915	0	0
916	0	0
917	0	0
918	1	0
919	1	0
920	1	0
921	1	0
922	0	0
923	0	1
924	0	0
925	1	0
926	1	0
927	2	1
928	1	0
929	0	1
930	0	2
931	0	0
932	1	2
933	0	0
934	0	1
935	0	0
936	1	1
937	0	1
938	0	0
939	2	1
940	0	2
941	0	1
942	0	1
943	1	2
944	1	2
945	0	0
946	1	1
947	0	2
948	1	2
949	0	2
950	1	0
951	0	1
952	1	0
953	3	0
954	1	0
955	0	0
956	0	0
957	2	1
958	1	2
959	0	0
960	1	1
961	0	1
962	1	1
963	1	2
964	1	3
965	1	2
966	0	0
967	1	2
968	1	0
969	1	3
970	0	4
971	3	2
972	0	1
973	1	1
974	1	3
975	1	1
976	0	0
977	1	1
978	2	1
979	0	0
980	0	0
981	0	0
982	2	2
983	0	0
984	2	0
985	0	0
986	1	0
987	0	0
988	0	0
989	1	0
990	3	0
991	0	0
992	0	0
993	0	0
994	0	0
995	0	1
996	0	0
997	0	0
998	0	0
999	0	0

## Sheet: 2g
	PV+, NeuN+	PV-, NeuN+
mouse #1	97.2222	2.77778
mouse #2	81.5789	18.4211
mouse #3	73.2919	26.7081
mouse #4	67.9341	32.0659
mouse #5	68.1544	31.8456
Mean	77.64	22.36
Std. Deviation	12.27	12.27
Unpaired t test
P value	<0.0001
P value summary	****
One- or two-tailed P value?	Two-tailed
t, df	t=7.123, df=8

## Sheet: 2h
	PV+, NeuN+	PV-, NeuN+
mouse #1	91.4634	8.53659
mouse #2	96.861	3.13901
mouse #3	96.1593	3.84068
mouse #4	93.0556	6.94444
mouse #5	93.1707	6.82927
Mean	94.14	5.858
Std. Deviation	2.278	2.278
Unpaired t test
P value	<0.0001
P value summary	****
One- or two-tailed P value?	Two-tailed
t, df	t=61.27, df=8
