# Supplementary material for: LINE-1 retrotransposons contribute to mouse PV interneuron development
Source: Nat Neurosci. 2024 May 21;27(7):1274–84. doi: 10.1038/s41593-024-01650-2 (PMC11239520; doi:10.1038/s41593-024-01650-2)
Supplement: Supplementary file 8 — Statistical source data. [file 41593_2024_1650_MOESM8_ESM.xlsx]

## Sheet: 3b
HeLa (+LRE3)	mCherry	SOX6-mCherry		HeLa (+mCherry)	LRE3 5'UTR	Site 1 scr	Site 1 inv	Site 2 scr	Site 2 inv		HeLa (+SOX6-mCherry)	LRE3 5'UTR	Site 1 scr	Site 1 inv	Site 2 scr	Site 2 inv
Replicate 1	96.415	133.871		Replicate 1	0.964154	0.761587	0.898142	1.00744	1.2225		Replicate 1	1.09339	0.664828	0.87913	0.82757	1.21157
Replicate 2	99.299	116.587		Replicate 2	0.992994	0.885175	1.01993	1.0489	1.22382		Replicate 2	0.952221	0.758878	0.860649	0.948999	1.17332
Replicate 3	104.285	116.852		Replicate 3	1.04285	0.800656	1.03336	1.07096	1.25906		Replicate 3	0.95439	0.702389	0.791771	0.967059	1.39772
Mean	99.9997	122.437		Mean	1	0.815806	0.983811	1.04244	1.23513		Mean	1	0.708698	0.84385	0.914543	1.26087
SD	3.98151	9.90331		SD	0.0398135	0.0631715	0.0744944	0.0322473	0.020736		SD	0.0808845	0.0473414	0.0460386	0.0758599	0.120049
Unpaired t test				ANOVA summary							ANOVA summary
P value	0.0219			F	26.82						F	20.49
P value summary	*			P value	<0.0001						P value	<0.0001
One- or two-tailed P value?	Two-tailed			P value summary	****						P value summary	****
t, df	t=3.641, df=4			R squared	0.9147						R squared	0.8913
				Dunnett's multiple comparisons test	Mean Diff.	95.00% CI of diff.	Summary	Adjusted P Value			Dunnett's multiple comparisons test	Mean Diff.	95.00% CI of diff.	Summary	Adjusted P Value
				WT+mCherry vs. scr1+mCherry	0.1842	0.06574 to 0.3026	**	0.0039			WT+SOX6-mCherry vs. scr1+SOX6-mCherry	0.2913	0.1053 to 0.4773	**	0.0037
				WT+mCherry vs. inv1+mCherry	0.01619	-0.1023 to 0.1346	ns	0.983			WT+SOX6-mCherry vs. inv1+SOX6-mCherry	0.1562	-0.02989 to 0.3422	ns	0.106
				WT+mCherry vs. scr2+mCherry	-0.04244	-0.1609 to 0.07602	ns	0.6961			WT+SOX6-mCherry vs. scr2+SOX6-mCherry	0.08546	-0.1006 to 0.2715	ns	0.5123
				WT+mCherry vs. inv2+mCherry	-0.2351	-0.3536 to -0.1167	***	0.0007			WT+SOX6-mCherry vs. inv2+SOX6-mCherry	-0.2609	-0.4469 to -0.07483	**	0.0077

## Sheet: 3c
HeLa (WT)	mCherry	SOX2-mCherry		HeLa (+SOX6 stable)	mCherry	SOX2-mCherry
Replicate 1	53.46	39.877		Replicate 1	63.39	35.841
Replicate 2	44.424	36.491		Replicate 2	58.471	39.105
Replicate 3	54.058	41.853		Replicate 3	51.636	24.442
Mean	50.6473	39.407		Mean	57.8323	33.1293
SD	5.39785	2.71172		SD	5.90297	7.69842
Paired t test				Paired t test
P value	0.022			P value	0.012
P value summary	*			P value summary	*
One- or two-tailed P value?	Two-tailed			One- or two-tailed P value?	Two-tailed
t, df	t=6.609, df=2			t, df	t=9.251, df=2

## Sheet: 3d
HeLa (+L1.3)	WT	SOX6		HeLa (WT)	L1.3	L1.3 RT-	Site 1 scr	Site 1 inv	Site 2 scr	Site 2 inv		HeLa (+SOX6 stable)	L1.3	L1.3 RT-	Site 1 scr	Site 1 inv	Site 2 scr	Site 2 inv
Replicate 1	0.538862	0.646104		Replicate 1	1	0.072678	0.593715	0.725992	0.730638	0.812127		Replicate 1	1	0.080472	0.784726	0.826756	0.849821	0.990774
Replicate 2	0.243335	0.444222		Replicate 2	1	0.15078	0.390638	0.883083	0.923965	0.886321		Replicate 2	1	0.136337	0.489291	0.74852	0.832046	0.696208
Replicate 3	0.449333	0.705333		Replicate 3	1	0.057122	0.488872	0.504451	0.687685	0.75816		Replicate 3	1	0.044896	0.51465	0.523157	0.775992	0.899338
Mean	0.41051	0.598553		Mean	1	0.0935267	0.491075	0.704509	0.780763	0.818869		Mean	1	0.087235	0.596222	0.699478	0.819286	0.862107
SD	0.15154	0.136896		SD	0	0.0501892	0.101556	0.190228	0.125863	0.064346		SD	0	0.0460941	0.163741	0.157629	0.0385329	0.150771
Paired t test				ANOVA summary								ANOVA summary
P value	0.0494			F	26.4							F	23.71
P value summary	*			P value	<0.0001							P value	<0.0001
One- or two-tailed P value?	Two-tailed			P value summary	****							P value summary	****
t, df	t=4.331, df=2			R squared	0.9167							R squared	0.9081
				Dunnett's multiple comparisons test	Mean Diff.	95.00% CI of diff.	Summary	Adjusted P Value				Dunnett's multiple comparisons test	Mean Diff.	95.00% CI of diff.	Summary	Adjusted P Value
				L1.3 vs. L1.3 RT-	0.9065	0.6524 to 1.161	****	<0.0001				L1.3 vs. L1.3 RT-	0.9128	0.6427 to 1.183	****	<0.0001
				L1.3 vs. scr1	0.5089	0.2549 to 0.7630	***	0.0004				L1.3 vs. scr1	0.4038	0.1337 to 0.6739	**	0.004
				L1.3 vs. inv1	0.2955	0.04145 to 0.5495	*	0.0216				L1.3 vs. inv1	0.3005	0.03043 to 0.5706	*	0.0281
				L1.3 vs. scr2	0.2192	-0.03480 to 0.4733	ns	0.0994				L1.3 vs. scr2	0.1807	-0.08938 to 0.4508	ns	0.2469
				L1.3 vs. inv2	0.1811	-0.07291 to 0.4352	ns	0.2028				L1.3 vs. inv2	0.1379	-0.1322 to 0.4080	ns	0.4695

## Sheet: 3e
PA-1	L1.3	L1.3 RT-	Site 1 scr	Site 1 inv	Site 2 scr	Site 2 inv
Replicate 1	100	0	55.172	106.897	86.207	141.379
Replicate 2	100	0	58.621	89.655	113.793	89.655
Replicate 3	100	0	55.172	110.345	86.207	82.759
Mean	100	0	56.3217	102.299	95.4023	104.598
SD	0	0	1.99128	11.0849	15.9268	32.0396
ANOVA summary
F	22.07
P value	<0.0001
P value summary	****
R squared	0.9019
Dunnett's multiple comparisons test	Mean Diff.	95.00% CI of diff.	Summary	Adjusted P Value
L1.3 vs. L1.3 RT-	100	63.72 to 136.3	****	<0.0001
L1.3 vs. Site 1 scr	43.68	7.402 to 79.95	*	0.0175
L1.3 vs. Site 1 inv	-2.299	-38.58 to 33.98	ns	0.9997
L1.3 vs. Site 2 scr	4.598	-31.68 to 40.87	ns	0.9949
L1.3 vs. Site 2 inv	-4.598	-40.87 to 31.68	ns	0.9949
