# Supplementary material for: LINE-1 retrotransposons contribute to mouse PV interneuron development
Source: Nat Neurosci. 2024 May 21;27(7):1274–84. doi: 10.1038/s41593-024-01650-2 (PMC11239520; doi:10.1038/s41593-024-01650-2)
Supplement: Supplementary file 9 — Statistical source data. [file 41593_2024_1650_MOESM9_ESM.xlsx]

## Sheet: 4b
	PV+	PV-	PV-,Tub+
Litter #1	85.6	91.6	93.4
Litter #2	86.5	92.8	91.2
Litter #3	79.6	90.1	90.8
Mean	83.9	91.5	91.8
SD	3.751	1.35277	1.4
ANOVA summary
F	10.1
P value	0.012
P value summary	*
R squared	0.771
Tukey's multiple comparisons test	Mean Diff.	95.00% CI of diff.	Summary	Adjusted P Value
PV+ vs. PV-	-7.6	-13.71 to -1.487	*	0.0206
PV+ vs. PV-,Tub+	-7.9	-14.01 to -1.787	*	0.0174
PV- vs. PV-,Tub+	-0.3	-6.413 to 5.813	ns	0.9876

## Sheet: 4c
% reads mCpG=0	PV+	PV-	PV-,Tub+
Litter #1	2	0	0
Litter #2	0	0	0
Litter #3	1	0	0
% reads mCpG<5	PV+	PV-	PV-,Tub+
Litter #1	5	0	0
Litter #2	1	0	0
Litter #3	5	0	0

## Sheet: 4d
	PV+	PV-	PV-,Tub+	PV-,Tub-
mouse #1	1.00521	1.79316	1.64718	0.510506
mouse #2	1.01572	1.48195	2.65737	1.42405
mouse #3	0.10566	0.333903	4.5789	0.628507
mouse #4	0.723217	1.12701	2.37841	2.18859
Mean	0.712452	1.18401	2.81547	1.18791
SD	0.426611	0.628692	1.25041	0.780795
ANOVA summary
F	4.936
P value	0.0185
P value summary	*
R squared	0.5524
Dunnett's multiple comparisons test	Mean Diff.	95.00% CI of diff.	Summary	Adjusted P Value
PV+ vs. PV-	-0.4715	-2.045 to 1.102	ns	0.7636
PV+ vs. PV-,Tub+	-2.103	-3.676 to -0.5296	**	0.0098
PV+ vs. PV-,Tub-	-0.4758	-2.049 to 1.097	ns	0.7591

## Sheet: 4e
	PV+	PV-	PV-,Tub+	PV-,Tub-
mouse #1	0.233258	0.657471	3.47617	0.974342
mouse #2	0.147113	0.913831	2.94343	0.912249
mouse #3	0.580352	1.33793	0.473849	0.569394
mouse #4	0.236514	1.24401	3.92448	1.97589
Mean	0.299309	1.03831	2.70448	1.10797
SD	0.191881	0.312313	1.54021	0.605394
ANOVA summary
F	5.715
P value	0.0115
P value summary	*
R squared	0.5883
Dunnett's multiple comparisons test	Mean Diff.	95.00% CI of diff.	Summary	Adjusted P Value
PV+ vs. PV-	-0.739	-2.347 to 0.8687	ns	0.4906
PV+ vs. PV-,Tub+	-2.405	-4.013 to -0.7973	**	0.0046
PV+ vs. PV-,Tub-	-0.8085	-2.416 to 0.7992	ns	0.4236

## Sheet: 4f
	PV_pos_A	PV_pos_F	PV_pos_GF	PV_pos_TF	PV_pos_B1	PV_pos_B2	PV_pos_IAP	PV_pos_MERVL	PV_pos_WG	PV_neg_A	PV_neg_F	PV_neg_GF	PV_neg_TF	PV_neg_B1	PV_neg_B2	PV_neg_IAP	PV_neg_MERVL	PV_neg_WG
Replicate 1	0.923784	0.880253	0.931804	0.893593	0.900927	0.888867	0.943774	0.914774	0.806012	0.948174	0.919108	0.952928	0.948715	0.912085	0.889333	0.939783	0.927347	0.807042
Replicate 2	0.924933	0.879301	0.933423	0.898506	0.890567	0.885969	0.932913	0.909128	0.809789	0.946925	0.916867	0.95883	0.950899	0.91681	0.895526	0.935982	0.935689	0.817096
Replicate 3	0.926031	0.878935	0.929835	0.896374	0.895202	0.887201	0.931919	0.913301	0.809934	0.947159	0.914811	0.955346	0.953149	0.917146	0.897145	0.933358	0.937384	0.817669
Replicate 4	0.922163	0.878329	0.924078	0.896589	0.892631	0.886245	0.937098	0.908922	0.807992	0.944677	0.917039	0.948327	0.951294	0.914731	0.895538	0.931536	0.927465	0.813421
Replicate 5	0.922015	0.878751	0.934916	0.899913	0.88615	0.882588	0.93298	0.908783	0.803404	0.941353	0.923166	0.955826	0.945914	0.915233	0.896614	0.934986	0.927862	0.8161
Replicate 6	0.924491	0.884031	0.936656	0.9026	0.891564	0.886179	0.93437	0.908661	0.80823	0.947295	0.920291	0.956002	0.951336	0.916383	0.892907	0.93881	0.921023	0.816056
Replicate 7	0.926811	0.881696	0.933495	0.89601	0.893645	0.885721	0.934706	0.900324	0.810859	0.945133	0.920414	0.951436	0.951592	0.913578	0.894342	0.93666	0.943481	0.817397
Replicate 8	0.928304	0.881413	0.932501	0.898155	0.893321	0.88499	0.934544	0.910029	0.809571	0.94072	0.918426	0.955731	0.949634	0.913983	0.894978	0.935107	0.934536	0.815037
Replicate 9	0.920153	0.877478	0.926548	0.891892	0.891114	0.887303	0.93349	0.912031	0.808924	0.945163	0.916043	0.950414	0.952576	0.91419	0.897976	0.934202	0.928264	0.815048
Replicate 10	0.923283	0.87956	0.930492	0.898099	0.889392	0.884407	0.933198	0.908726	0.806561	0.945485	0.91884	0.953671	0.950878	0.914589	0.897785	0.931191	0.93393	0.815692
Replicate 11	0.930868	0.883803	0.930864	0.89869	0.889651	0.885882	0.933708	0.911083	0.806162	0.948981	0.90453	0.948992	0.945049	0.912732	0.89565	0.93731	0.928853	0.813553
Replicate 12										0.958333	0.928988	0.956336	0.959335	0.924672	0.899177	0.951945	0.946127	0.79629
Replicate 13										0.936339	0.896349	0.939659	0.941656	0.903029	0.880247	0.940854	0.921701	0.816027
