# Supplementary material for: LINE-1 retrotransposons contribute to mouse PV interneuron development
Source: Nat Neurosci. 2024 May 21;27(7):1274–84. doi: 10.1038/s41593-024-01650-2 (PMC11239520; doi:10.1038/s41593-024-01650-2)
Supplement: Supplementary file 10 — Statistical source data. [file 41593_2024_1650_MOESM10_ESM.xlsx]

## Sheet: 5c
	PV_pos_A	PV_pos_F	PV_pos_GF	PV_pos_TFI	PV_pos_TFII	PV_pos_TFIII	PV_pos_B1	PV_pos_B2	PV_pos_IAP	PV_pos_MERVL	PV_pos_WG	PV_neg_A	PV_neg_F	PV_neg_GF	PV_neg_TFI	PV_neg_TFII	PV_neg_TFIII	PV_neg_B1	PV_neg_B2	PV_neg_IAP	PV_neg_MERVL	PV_neg_WG
Replicate 1	0.923784	0.880253	0.931804	0.905121	0.900117	0.896246	0.900927	0.888867	0.943774	0.914774	0.806012	0.948174	0.919108	0.952928	0.950572	0.955505	0.943296	0.912085	0.889333	0.939783	0.927347	0.807042
Replicate 2	0.924933	0.879301	0.933423	0.900311	0.897721	0.890889	0.890567	0.885969	0.932913	0.909128	0.809789	0.946925	0.916867	0.95883	0.958018	0.954765	0.945329	0.91681	0.895526	0.935982	0.935689	0.817096
Replicate 3	0.926031	0.878935	0.929835	0.903876	0.899772	0.896584	0.895202	0.887201	0.931919	0.913301	0.809934	0.947159	0.914811	0.955346	0.959831	0.958309	0.947818	0.917146	0.897145	0.933358	0.937384	0.817669
Replicate 4	0.922163	0.878329	0.924078	0.907176	0.903129	0.892985	0.892631	0.886245	0.937098	0.908922	0.807992	0.944677	0.917039	0.948327	0.963376	0.959058	0.949664	0.914731	0.895538	0.931536	0.927465	0.813421
Replicate 5	0.922015	0.878751	0.934916	0.90298	0.899643	0.894283	0.88615	0.882588	0.93298	0.908783	0.803404	0.941353	0.923166	0.955826	0.96175	0.958197	0.947734	0.915233	0.896614	0.934986	0.927862	0.8161
Replicate 6	0.924491	0.884031	0.936656	0.906926	0.908819	0.898079	0.891564	0.886179	0.93437	0.908661	0.80823	0.947295	0.920291	0.956002	0.953009	0.949911	0.944155	0.916383	0.892907	0.93881	0.921023	0.816056
Replicate 7	0.926811	0.881696	0.933495	0.905315	0.904535	0.901906	0.893645	0.885721	0.934706	0.900324	0.810859	0.945133	0.920414	0.951436	0.957822	0.961128	0.949355	0.913578	0.894342	0.93666	0.943481	0.817397
Replicate 8	0.928304	0.881413	0.932501	0.903716	0.904484	0.893259	0.893321	0.88499	0.934544	0.910029	0.809571	0.94072	0.918426	0.955731	0.956437	0.953584	0.949942	0.913983	0.894978	0.935107	0.934536	0.815037
Replicate 9	0.920153	0.877478	0.926548	0.902222	0.902874	0.896246	0.891114	0.887303	0.93349	0.912031	0.808924	0.945163	0.916043	0.950414	0.954393	0.951549	0.948347	0.91419	0.897976	0.934202	0.928264	0.815048
Replicate 10	0.923283	0.87956	0.930492	0.90347	0.891642	0.888063	0.889392	0.884407	0.933198	0.908726	0.806561	0.945485	0.91884	0.953671	0.961743	0.954639	0.950113	0.914589	0.897785	0.931191	0.93393	0.815692
Replicate 11	0.930868	0.883803	0.930864	0.897845	0.904692	0.898564	0.889651	0.885882	0.933708	0.911083	0.806162	0.948981	0.90453	0.948992	0.956615	0.95553	0.948721	0.912732	0.89565	0.93731	0.928853	0.813553
Replicate 12												0.958333	0.928988	0.956336	0.963828	0.963807	0.950713	0.924672	0.899177	0.951945	0.946127	0.79629
Replicate 13												0.936339	0.896349	0.939659	0.948181	0.946878	0.93011	0.903029	0.880247	0.940854	0.921701	0.816027
