# Supplementary material for: LINE-1 retrotransposons contribute to mouse PV interneuron development
Source: Nat Neurosci. 2024 May 21;27(7):1274–84. doi: 10.1038/s41593-024-01650-2 (PMC11239520; doi:10.1038/s41593-024-01650-2)
Supplement: Supplementary file 12 — Statistical source data. [file 41593_2024_1650_MOESM12_ESM.xlsx]

## Sheet: 6a
	Bipolar	Bipolar	Bipolar	Unipolar	Unipolar	Unipolar	Multipolar (simple)	Multipolar (simple)	Multipolar (simple)	Multipolar (complex)	Multipolar (complex)	Multipolar (complex)
	Replicate 1	Replicate 2	Replicate 3	Replicate 1	Replicate 2	Replicate 3	Replicate 1	Replicate 2	Replicate 3	Replicate 1	Replicate 2	Replicate 3
mCherry only	50	60	60	20	20	10	20	20	30	10	0	0
Caps2.1	50	70	50	20	10	30	30	20	20	0	0	0
Caps2.L1	10	10	10	0	20	0	40	50	70	50	20	20
Casp2.L1 Δ3072	80	50	40	10	20	20	10	30	40	0	0	0
Two-way RM ANOVA	Ordinary
Alpha	0.05
Source of Variation	% of total variation	P value	P value summary
constructs	5.41e-30	>0.9999	ns
cell type	44	<0.0001	****
constructs x cell type	40.2	<0.0001	****
Šídák's multiple comparisons test	Mean Diff.	95.00% CI of diff.	Summary	Adjusted P Value
Bipolar
mCherry only vs. Caps2.L1	46.7	18.0 to 75.3	***	0.0001
Caps2.1 vs. Caps2.L1	46.7	18.0 to 75.3	***	0.0001
Caps2.L1 vs. Casp2.L1 Δ3072	-46.7	-75.3 to -18.0	***	0.0001
Multipolar (simple)
mCherry only vs. Caps2.L1	-30	-58.7 to -1.34	*	0.0332
Caps2.1 vs. Caps2.L1	-30	-58.7 to -1.34	*	0.0332
Multipolar (complex)
Caps2.1 vs. Caps2.L1	-30	-58.7 to -1.34	*	0.0332
Caps2.L1 vs. Casp2.L1 Δ3072	30	1.34 to 58.7	*	0.0332

## Sheet: 6b
	mCherry only	Caps2.1	Caps2.L1	Casp2.L1 Δ3072
Replicate 1	2.5	2.1	4.4	2
Replicate 2	2.1	2.2	3.2	2.3
Replicate 3	2.4	2.6	4.4	2.2
Mean	2.333	2.3	4	2.167
SD	0.2082	0.2646	0.6928	0.1528
ANOVA summary
F	14.72
P value	0.0013
P value summary	**
R squared	0.8466
Tukey's multiple comparisons test	Mean Diff.	95.00% CI of diff.	Summary	Adjusted P Value
mCherry vs. Caps2.1	0.03333	-1.007 to 1.074	ns	0.9995
mCherry vs. Caps2.L1	-1.667	-2.707 to -0.6260	**	0.0058
mCherry vs. Caps2.L1Δ3072	0.1667	-0.8740 to 1.207	ns	0.942
Caps2.1 vs. Caps2.L1	-1.7	-2.741 to -0.6594	**	0.0053
Caps2.1 vs. Caps2.L1Δ3072	0.1333	-0.9073 to 1.174	ns	0.9685
Caps2.L1 vs. Caps2.L1Δ3072	1.833	0.7927 to 2.874	**	0.0036

## Sheet: 6c
	mCherry only	Caps2.1	Caps2.L1	Casp2.L1 Δ3072
Replicate 1	911709	1135992	1120797	869144
Replicate 2	1009165	1110603	1238218	909342
Replicate 3	891179	1086571	1251330	1031548
Mean	937351	1111055	1203448	936678
SD	63034	24714	71878	84582
Repeated measures ANOVA summary
Assume sphericity?	Yes
F	12.53
P value	0.0054
P value summary	**
R squared	0.8624
Tukey's multiple comparisons test	Mean Diff.	95.00% CI of diff.	Summary	Adjusted P Value
mCherry only vs. Caps2.1	-173704	-357119 to 9711	ns	0.0619
mCherry only vs. Caps2.L1	-266097	-449512 to -82682	**	0.0095
mCherry only vs. Casp2.L1 Δ3072	673	-182742 to 184088	ns	>0.9999
Caps2.1 vs. Caps2.L1	-92393	-275808 to 91022	ns	0.3807
Caps2.1 vs. Casp2.L1 Δ3072	174377	-9038 to 357792	ns	0.061
Caps2.L1 vs. Casp2.L1 Δ3072	266770	83355 to 450185	**	0.0094

## Sheet: 6d
	mCherry only	Caps2.1	Caps2.L1	Casp2.L1 Δ3072
Replicate 1	39.6	25.875	53.3	37
Replicate 2	28.375	36.2222	47.3333	35.375
Replicate 3	41.5	42	51.75	42.4286
Mean	36.49	34.7	50.79	38.27
Std. Deviation	7.093	8.17	3.096	3.694
ANOVA summary
F	4.56
P value	0.0383
P value summary	*
R squared	0.631
Tukey's multiple comparisons test	Mean Diff.	95.00% CI of diff.	Summary	Adjusted P Value
mCherry only vs. Caps2.1	1.793	-13.69 to 17.28	ns	0.9814
mCherry only vs. Caps2.L1	-14.3	-29.79 to 1.182	ns	0.0706
mCherry only vs. Casp2.L1 Δ3072	-1.776	-17.26 to 13.71	ns	0.9819
Caps2.1 vs. Caps2.L1	-16.1	-31.58 to -0.6108	*	0.0419
Caps2.1 vs. Casp2.L1 Δ3072	-3.569	-19.05 to 11.92	ns	0.8792
Caps2.L1 vs. Casp2.L1 Δ3072	12.53	-2.958 to 28.01	ns	0.1184
