# Supplementary material for: LINE-1 retrotransposons contribute to mouse PV interneuron development
Source: Nat Neurosci. 2024 May 21;27(7):1274–84. doi: 10.1038/s41593-024-01650-2 (PMC11239520; doi:10.1038/s41593-024-01650-2)
Supplement: Supplementary file 14 — Statistical source data. [file 41593_2024_1650_MOESM14_ESM.xlsx]

## Sheet: a
Cells	PV+, Tub+	PV-, Tub+
Mouse #1	35	28
Mouse #1	27	15
Mouse #1	45	29
Mouse #1	24	24
Mouse #1	28
Mouse #1	43
Mouse #1	36
Mouse #1	21
Mouse #1	81
Mouse #1	39
Mouse #2	53	26
Mouse #2	27	28
Mouse #2	13	22
Mouse #2	16	20
Mouse #2	20	21
Mouse #2	39	14
Mouse #2	45	16
Mouse #2	25	3
Mouse #2	62	4
Mouse #2	35	20
Mouse #3	33	13
Mouse #3	42	15
Mouse #3	41	12
Mouse #3	22	15
Mouse #3	9	32
Mouse #3	41	15
Mouse #3	70	44
Mouse #3	29	8
Mean mouse #1	37.9	24
Mean mouse #2	33.5	17.4
Mean mouse #3	35.875	19.25
Mean	35.76	20.22
SD	2.202	3.405
Unpaired t test
P value	0.0027
P value summary	**
One- or two-tailed P value?	Two-tailed
t, df	t=6.639, df=4

## Sheet: b
Cells	PV+, Tub+	PV-, Tub+
Mouse #1	114	20
Mouse #1	127	21
Mouse #1	79	30
Mouse #1	33	27
Mouse #1	41	19
Mouse #1	43	46
Mouse #2	40	7
Mouse #2	27	15
Mouse #2	31
Mouse #2	38
Mouse #2	29
Mouse #3	30	18
Mouse #3	79	19
Mouse #3	16	24
Mouse #3	24	19
Mouse #3	50
Mouse #4	66	18
Mouse #4	53	39
Mouse #4	39
Mouse #4	140
Mouse #4	123
Mouse #4	28
Mean mouse #1	84.4	26
Mean mouse #2	33	11
Mean mouse #3	39.8	20
Mean mouse #4	71.5714	28.5
Mean	57.19	21.38
SD	24.73	7.782
Unpaired t test
P value	0.0327
P value summary	*
One- or two-tailed P value?	Two-tailed
t, df	t=2.763, df=6

## Sheet: c
Cells	PV+, Tub+	PV-, Tub+
Mouse #1	11	17
Mouse #1	15	18
Mouse #1	25	18
Mouse #1	26	19
Mouse #1	26	19
Mouse #1	30	23
Mouse #1	37	23
Mouse #1	37	30
Mouse #1	39	31
Mouse #1	39
Mouse #2	13.75	15
Mouse #2	15.5	15
Mouse #2	16.75	15.75
Mouse #2	17	18
Mouse #2	26.25	18
Mouse #2	30.5	18.75
Mouse #2	41	18.75
Mouse #2	41	19.5
Mouse #2		19.75
Mouse #3	14	10
Mouse #3	32	17
Mouse #3	20	19
Mouse #3	16	24
Mouse #3	37	16
Mouse #3	29	14
Mouse #3	19	25
Mouse #3	50	13
Mouse #3	42	12
Mouse #3	39	23
Mean mouse #1	28.5	22
Mean mouse #2	25.2188	17.6111
Mean mouse #3	29.8	17.3
Mean	27.84	18.97
SD	2.361	2.628
Unpaired t test
P value	0.0122
P value summary	*
One- or two-tailed P value?	Two-tailed
t, df	t=4.348, df=4
