# Supplementary material for: LINE-1 retrotransposons contribute to mouse PV interneuron development
Source: Nat Neurosci. 2024 May 21;27(7):1274–84. doi: 10.1038/s41593-024-01650-2 (PMC11239520; doi:10.1038/s41593-024-01650-2)
Supplement: Supplementary file 15 — Statistical source data. [file 41593_2024_1650_MOESM15_ESM.xlsx]

## Sheet: a
	PV+	PV-	PV-,Tub+	PV-,Tub-
Litter #1	1.87579	1.01924	1.09619	0.950989
Litter #2	4.03481	1.05154	1.12311	0.753929
Litter #3	1.2505	0.805245	0.533108	0.785945
Litter #4	1.40201	1.15869	1.26795	1.77461
Mean	2.14078	1.00868	1.00509	1.06637
SD	1.29047	0.148142	0.32357	0.47999
ANOVA summary
F	2.461
P value	0.1128
R squared	0.3809
Tukey's multiple comparisons test	Mean Diff.	95.00% CI of diff.	Summary	Adjusted P Value
PV+ vs. PV-	1.132	-0.3606 to 2.625	ns	0.1646
PV+ vs. PV-,Tub+	1.136	-0.3570 to 2.628	ns	0.1628
PV+ vs. PV-,Tub-	1.074	-0.4183 to 2.567	ns	0.1966
PV- vs. PV-,Tub+	0.003589	-1.489 to 1.496	ns	>0.9999
PV- vs. PV-,Tub-	-0.05769	-1.550 to 1.435	ns	0.9994
PV-,Tub+ vs. PV-,Tub-	-0.06128	-1.554 to 1.431	ns	0.9993

## Sheet: b
	PV+	PV-	PV-,Tub+	PV-,Tub-
Litter #1	2.23457	1.25701	0.987088	1.36249
Litter #2	1.37078	1.06437	0.538213	1.03616
Litter #3	1.24833	0.719467	0.514503	1.14175
Litter #4	1.29235	1.03886	0.496977	0.620391
Mean	1.53651	1.01993	0.634195	1.0402
SD	0.468123	0.222725	0.235868	0.31115
ANOVA summary
F	5.196
P value	0.0157
P value summary	*
R squared	0.565
Tukey's multiple comparisons test	Mean Diff.	95.00% CI of diff.	Summary	Adjusted P Value
PV+ vs. PV-	0.5166	-0.1646 to 1.198	ns	0.1647
PV+ vs. PV-,Tub+	0.9023	0.2211 to 1.584	**	0.0093
PV+ vs. PV-,Tub-	0.4963	-0.1849 to 1.178	ns	0.1889
PV- vs. PV-,Tub+	0.3857	-0.2955 to 1.067	ns	0.3743
PV- vs. PV-,Tub-	-0.02027	-0.7015 to 0.6610	ns	0.9997
PV-,Tub+ vs. PV-,Tub-	-0.406	-1.087 to 0.2752	ns	0.3333

## Sheet: c
	PV+	PV-	PV-,Tub+	PV-,Tub-
Litter #1	0.993092	1.03526	0.919391	0.999134
Litter #2	0.972655	0.972655	1.03079	1.02013
Litter #3	0.993092	0.993092	1.01308	0.995677
Litter #4	1.03526	1	0.961761	0.985379
Mean	0.998526	1.00025	0.981256	1.00008
SD	0.0263192	0.0260693	0.0505761	0.0145869
ANOVA summary
F	0.3279
P value	0.8053
P value summary	No
R squared	0.07577
Tukey's multiple comparisons test	Mean Diff.	95.00% CI of diff.	Summary	Adjusted P Value
PV+ vs. PV-	-0.001727	-0.06929 to 0.06584	ns	0.9998
PV+ vs. PV-,Tub+	0.01727	-0.05029 to 0.08483	ns	0.8712
PV+ vs. PV-,Tub-	-0.001553	-0.06912 to 0.06601	ns	0.9999
PV- vs. PV-,Tub+	0.019	-0.04857 to 0.08656	ns	0.837
PV- vs. PV-,Tub-	0.0001737	-0.06739 to 0.06774	ns	>0.9999
PV-,Tub+ vs. PV-,Tub-	-0.01882	-0.08639 to 0.04874	ns	0.8406
