# Supplementary material for: LINE-1 retrotransposons contribute to mouse PV interneuron development
Source: Nat Neurosci. 2024 May 21;27(7):1274–84. doi: 10.1038/s41593-024-01650-2 (PMC11239520; doi:10.1038/s41593-024-01650-2)
Supplement: Supplementary file 16 — Statistical source data. [file 41593_2024_1650_MOESM16_ESM.xlsx]

## Sheet: b
Lhx6	EXC	PV	VIP
Replicate 1	4.25	185.79	2.91
Replicate 2	6.87	205.67	4.32
Sox2	EXC	PV	VIP
Replicate 1	2.33	14.84	30.89
Replicate 2	0.64	17.23	26.49
Sox5	EXC	PV	VIP
Replicate 1	37.8	34.45	17.17
Replicate 2	40.95	36.3	20.65
Sox6	EXC	PV	VIP
Replicate 1	1.34	71.64	1.01
Replicate 2	3.04	73.02	1.61
Sox11	EXC	PV	VIP
Replicate 1	11.67	4.92	15.13
Replicate 2	15.27	4.79	13.76
Caps2	EXC	PV	VIP
Replicate 1	0	1.53	0.31
Replicate 2	0	1.32	0.58

## Sheet: c
L1 TF ATAC-seq	EXC	PV	VIP
Replicate 1	204.444	346.088	218.981
Replicate 2	205.236	324.202	230.515

## Sheet: d
	Control	LHX6
Replicate 1	38.7969	50.9953
Replicate 2	42.0096	50.7306
Replicate 3	43.8782	60.9666
Mean	41.5616	54.2308
SD	2.57011	5.83482
Unpaired t test
P value	0.0263
P value summary	*
One- or two-tailed P value?	Two-tailed
t, df	t=3.442, df=4

## Sheet: e
	Control	Ctcf cKO
Replicate 1	648.239	813.239
Replicate 2	550.338	714.452
Replicate 3	582.275	807.215
Mean	593.617	778.302
SD	49.9261	55.3779
Unpaired t test
P value	0.0127
P value summary	*
One- or two-tailed P value?	Two-tailed
t, df	t=4.290, df=4
