# Supplementary material for: LINE-1 retrotransposons contribute to mouse PV interneuron development
Source: Nat Neurosci. 2024 May 21;27(7):1274–84. doi: 10.1038/s41593-024-01650-2 (PMC11239520; doi:10.1038/s41593-024-01650-2)
Supplement: Supplementary file 17 — Statistical source data. [file 41593_2024_1650_MOESM17_ESM.xlsx]

## Sheet: b
	AAV2-mCherry				AAV2-mSOX6
Time	Replicate #1	Replicate #2	Replicate #3	Replicate #4	Replicate #1	Replicate #2	Replicate #3	Replicate #4
12h	4.11364	0.607273	0.311093	1.19368	8.69639	8.45859	3.63112	11.1226
24h	0.463964	0.296359	2.67354	2.9324	1.19093	1.49011	5.81085	5.86481
Two-way ANOVA	Ordinary
Alpha	0.05
Source of Variation	% of total variation	P value	P value summary
time	10.88	0.1113	ns
condition	40.68	0.0057	**
Tukey's multiple comparisons test	Predicted (LS) mean diff.	95.00% CI of diff.	Summary	Adjusted P Value
12h:mCherry vs. 12h:Sox6	-4.209	-7.949 to -0.4697	*	0.0257
12h:mCherry vs. 24h:mCherry	2.176	-1.563 to 5.916	ns	0.3584
12h:mCherry vs. 24h:Sox6	-2.033	-7.321 to 3.256	ns	0.6794
12h:Sox6 vs. 24h:mCherry	6.386	1.097 to 11.67	*	0.0166
12h:Sox6 vs. 24h:Sox6	2.176	-1.563 to 5.916	ns	0.3584
24h:mCherry vs. 24h:Sox6	-4.209	-7.949 to -0.4697	*	0.0257

## Sheet: c
	AAV2-mCherry	AAV2-mSOX6
Replicate #1	0.961761	1.24293
Replicate #2	0.421543	0.670705
Replicate #3	4.01041	6.42524
Replicate #4	0.335352	0.661471
Mean	1.432	2.25
SD	1.741	2.797
Ratio paired t test
P value	0.0123
P value summary	*
One- or two-tailed P value?	Two-tailed
t, df	t=5.420, df=3

## Sheet: f
		AAV2-mCherry	AAV2-mSOX6
Replicate#1	Cell1	6.28022	5.82899
Replicate#1	Cell2	6.69608	4.733
Replicate#1	Cell3	3.869	22.8501
Replicate#1	Cell4	4.40597	17.0548
Replicate#1	Cell5	1	7.48743
Replicate#1	Cell6	1.44657	4.52773
Replicate#1	Cell7	3.20926	5.02862
Replicate#1	Cell8	2.21628	8.56572
Replicate#1	Cell9	2.42668	10.2832
Replicate#1	Cell10	2.05138	10.3688
Replicate#2	Cell1	1.60945	13.8521
Replicate#2	Cell2	1.81165	4.50074
Replicate#2	Cell3	1.37218	6.80625
Replicate#2	Cell4	5.35579	14.9486
Replicate#2	Cell5	1.27446	2.94554
Replicate#2	Cell6	3.92161	3.35606
Replicate#2	Cell7	1.5339	1.92521
Replicate#2	Cell8	1.23174	7.97091
Replicate#2	Cell9	2.75084	5.85929
Replicate#2	Cell10	1	15.9461
Replicate#3	Cell1	10.258	3.428
Replicate#3	Cell2	2.41932	8.17145
Replicate#3	Cell3	6.35431	8.36149
Replicate#3	Cell4	5.56136	15.9801
Replicate#3	Cell5	1	9.87452
Replicate#3	Cell6	1.46516	5.82749
Replicate#3	Cell7	4.31973	3.22669
Replicate#3	Cell8	3.21474	15.7359
Replicate#3	Cell9	4.67895	20.8847
Replicate#3	Cell10	3.47178	19.4186
Replicate#3	Cell11	3.33918	3.42091
Replicate#3	Cell12	11.0924	16.2437
Mean	AAV2-mCherry	AAV2-mSOX6
Replicate#1	3.36014	9.67283
Replicate#2	2.18616	7.81107
Replicate#3	4.76457	10.8811
Mean	3.437	9.455
SD	1.291	1.547
Ratio paired t test
P value	0.0148
P value summary	*
One- or two-tailed P value?	Two-tailed
t, df	t=8.142, df=2
